# Supplementary material for: Warm seawater temperature promotes substrate colonization by the blue coral, Heliopora coerulea
Source: PeerJ. 2019 Sep 27;7:e7785. doi: 10.7717/peerj.7785 (PMC6768060; doi:10.7717/peerj.7785)
Supplement: Supplemental Information 2 — Annotations are based on best hits to UniProt and RefSeq databases are shown, as well as associated gene ontology terms and PFAM domains. Transcript abundance in each library is represented as counts per million reads (CPM). [file peerj-07-7785-s002.xlsx]

## Sheet: Sequence libraries
Library	Skeleton	Tissue	Treatment	Time
IM26_3w_1	soft	margin	26C	3wks
IM26_3w_2	soft	margin	26C	3wks
IM28_3w_1	soft	margin	28C	3wks
IM28_3w_2	soft	margin	28C	3wks
IM31_3w_1	soft	margin	31C	3wks
IM31_3w_2	soft	margin	31C	3wks
IO26_3w_1	hard	calcified encrusting	26C	3wks
IO26_3w_2	hard	calcified encrusting	26C	3wks
IO28_3w_1	hard	calcified encrusting	28C	3wks
IO28_3w_2	hard	calcified encrusting	28C	3wks
IO31_3w_1	hard	calcified encrusting	31C	3wks
IN28_24h_1	hard	digitate	28C	24hr
IN28_24h_2	hard	digitate	28C	24hr
IN31_24h_1	hard	digitate	31C	24hr
IN31_24h_2	hard	digitate	31C	24hr
IN28_3w_1	hard	digitate	28C	3wks
IN28_3w_2	hard	digitate	28C	3wks
IN31_3w_1	hard	digitate	31C	3wks
IN31_3w_2	hard	digitate	31C	3wks
IN31_3w_3	hard	digitate	31C	3wks

## Sheet: Margin vs calcified encrusting
										Margin						Calcified encrusting
Transcript	logFC	logCPM	PValue	FDR	Assignment	UniProt	Refseq	GO_ID	PFAM	IM26_3w_1	IM26_3w_2	IM28_3w_1	IM28_3w_2	IM31_3w_1	IM31_3w_2	IO26_3w_1	IO26_3w_2	IO28_3w_1	IO28_3w_2	IO31_3w_1
TRINITY_DN12630_c0_g2_i1	6.9991	0.630025	4.02091e-07	0.0160438	symbionts		---NA---			0	1.59662	3.52646	2.18738	1.25205	5.23299	0	0	0	0	0
TRINITY_DN152169_c0_g1_i1	6.56508	0.282012	6.50177e-05	0.0361327	host coral	sp|A0PJX0|CIB4_HUMAN	predicted protein	GO:0005509	EF-hand_7,EF-hand_7,EF-hand_6,EF-hand_6,EF-hand_6,EF-hand_1,EF-hand_1,EF-hand_1,EF-hand_8,EF-hand_8,EF-hand_8	0	0.851909	0	2.61226	5.58641	1.445	0	0	0	0	0
TRINITY_DN170942_c0_g1_i2	6.45819	0.199536	8.52142e-05	0.0410424	host coral		---NA---			2.293	0	4.0057	0.810886	0	2.29552	0	0	0	0	0
TRINITY_DN168095_c0_g3_i2	5.81905	-0.251605	3.30667e-05	0.032835	host coral		---NA---			1.5046	1.59662	0.692549	0.804184	0	1.21146	0	0	0	0	0
TRINITY_DN158866_c0_g1_i1	2.56661	6.12306	8.44702e-05	0.0410424	host coral	sp|P28053|MMP1_BOVIN	predicted protein	GO:0004222;GO:0006508;GO:0008270;GO:0031012	Peptidase_M10,Peptidase_M10,Hemopexin,Hemopexin,Hemopexin,Hemopexin	125.333	85.0769	54.5728	88.9964	16.4537	281.382	30.5894	21.8337	4.77722	16.7231	20.9218
TRINITY_DN171462_c7_g1_i4	-2.78618	4.81392	0.000114835	0.0450214	host coral		hypothetical protein COCSUDRAFT_37228			7.0716	14.5976	2.63169	2.41255	11.9093	6.74419	2.99651	73.2421	14.1989	84.8476	74.8867
TRINITY_DN166804_c1_g1_i1	-3.88443	0.65257	0.000121513	0.0452816	host coral		---NA---			0.200111	0	0.277019	0.402092	0	0.124892	0.564343	4.73195	0	1.98388	6.64681
TRINITY_DN46020_c0_g1_i1	-4.01635	1.69656	6.58767e-05	0.0362122	host coral		hypothetical protein CHLREDRAFT_167729		RBP_receptor	0.451379	0	0.554039	0.804184	0.313403	0.124892	0.998838	5.75615	0	12.4983	9.29857
TRINITY_DN137552_c0_g1_i1	-4.10647	0.789187	8.03848e-05	0.0402497	host coral		hypothetical protein SELMODRAFT_122258, partial	GO:0016021;GO:0055085	Na_Ca_ex	0.300919	0	0.277019	0.134031	0.156702	0.124892	0.374564	2.38186	0	4.04874	7.80415
TRINITY_DN222213_c0_g1_i1	-4.2565	1.37183	0.000140469	0.0479755	symbionts	sp|Q93WX6|CNIF1_ARATH	Molybdenum cofactor sulfurase (ISS)	GO:0003824	Aminotran_5	0.752298	0	0.277019	0.402092	0	0	1.12369	3.3743	0	6.33716	12.2874
TRINITY_DN211649_c0_g1_i1	-4.26842	0.748517	6.94675e-05	0.0365949	host coral		---NA---			0.300919	0	0.13851	0.268061	0.156702	0	0.249709	1.19093	0.1327	6.5132	5.31347
TRINITY_DN144820_c0_g1_i1	-4.31643	0.59675	8.29803e-05	0.0407425	host coral		hypothetical protein CHLREDRAFT_176336	GO:0000776;GO:0051382	CENP-H	0.300919	0	0.13851	0.268061	0	0	0.749128	1.38942	0	4.04874	6.1437
TRINITY_DN183987_c5_g1_i1	-4.34246	0.99181	0.000108599	0.0439366	symbionts	sp|P29685|ATPBM_HEVBR	ATP synthase subunit beta, mitochondrial	GO:0005524	ATP-synt_ab	0.451379	0	0.13851	0.268061	0	0.124892	0.499419	1.38942	0	7.39336	7.13997
TRINITY_DN31601_c0_g1_i1	-4.40167	1.10103	0.000142327	0.0479755	host coral		---NA---			0	0	0.241007	0.52272	0.313403	0	0.521893	1.70303	0	3.64211	13.0877
TRINITY_DN110967_c0_g1_i1	-4.40386	0.610133	6.93243e-05	0.0365949	host coral		---NA---			0	0	0.13851	0.402092	0	0.124892	0.499419	1.19093	0	5.10494	5.47951
TRINITY_DN201413_c0_g1_i1	-4.41891	0.44694	9.90223e-05	0.042082	host coral	sp|Q38868|CDPK9_ARATH	calcium-dependent protein kinase	GO:0005509	EF-hand_1,EF-hand_1,EF-hand_1,EF-hand_6,EF-hand_6,EF-hand_6,EF-hand_7,EF-hand_7,EF-hand_5,EF-hand_5,EF-hand_5,EF-hand_8,EF-hand_8,EF-hand_8	0.300919	0	0.13851	0.134031	0	0	0.499419	1.19093	0	5.10494	3.81905
TRINITY_DN259692_c0_g1_i1	-4.45491	0.897309	0.000100017	0.0421452	host coral		hypothetical protein			0.300919	0	0	0.268061	0.156702	0.124892	0.374564	1.5879	0	9.68178	3.15487
TRINITY_DN143228_c0_g1_i1	-4.49081	1.93465	2.31341e-05	0.0287959	host coral	sp|Q9DCM0|ETHE1_MOUSE	Glyoxylase (ISS)	GO:0016787	DUF442,Lactamase_B	0.451379	0.114044	0.13851	0.268061	0.156702	0.749354	0.374564	2.18337	0.1327	15.6669	14.9441
TRINITY_DN244267_c0_g1_i1	-4.49787	1.4217	0.000131676	0.0465671	host coral	sp|Q9NS86|LANC2_HUMAN	Lanthionine synthetase C-like protein	GO:0003824	LANC_like	0.451379	0	0	0.268061	0.313403	0.249785	0.124855	0.99244	0.1327	14.7867	5.64556
TRINITY_DN216228_c0_g1_i1	-4.64925	0.875036	0.000119787	0.0452816	symbionts		hypothetical protein			0.300919	0	0.13851	0	0.156702	0.124892	0.124855	0.99244	0	4.75287	9.63066
TRINITY_DN14149_c0_g1_i1	-4.68366	0.425479	0.000113085	0.0450214	symbionts	sp|Q42883|ECAP_SOLLC	hypothetical protein CHLNCDRAFT_145247		E1-E2_ATPase,E1-E2_ATPase,Cation_ATPase_N,Cation_ATPase_N	0.451379	0	0	0	0	0	0.624274	1.38942	0	4.22478	4.48324
TRINITY_DN216578_c0_g1_i1	-4.69022	0.606816	5.619e-05	0.0356166	symbionts	sp|O04951|PP2A5_ARATH	protein phosphatase 2A catalytic subunit	GO:0016787	Metallophos	0	0	0	0.268061	0	0.249785	0.249709	1.78639	0	5.9851	4.31719
TRINITY_DN38281_c0_g1_i1	-4.77363	0.718423	0.000134997	0.0474103	host coral		---NA---			0.300919	0.114044	0.13851	0	0	0	0.124855	0.99244	0	5.28097	7.13997
TRINITY_DN269186_c0_g1_i1	-4.82642	0.700758	9.17498e-05	0.0411343	host coral	sp|Q54TM7|DRKD_DICDI	kinase-like protein	GO:0004672;GO:0005524;GO:0006468	Pkinase,Pkinase_Tyr	0	0.114044	0	0.402092	0	0	0.249709	0.793952	0	6.68923	5.31347
TRINITY_DN152231_c0_g1_i1	-4.83806	0.104732	9.41598e-05	0.0414622	host coral		---NA---			0	0.114044	0	0	0	0.124892	3.49593	0.99244	0	3.34461	0.332092
TRINITY_DN71361_c0_g1_i1	-4.87383	1.86375	3.571e-05	0.032835	host coral	sp|Q7XSQ5|CDPKC_ORYSJ	hypothetical protein EMIHUDRAFT_43331, partial	GO:0004672;GO:0005524;GO:0006468	Pkinase,Pkinase_Tyr	0.451379	0	0.415529	0.402092	0	0.124892	0.374564	4.56522	0	15.4908	12.1213
TRINITY_DN170438_c1_g2_i5	-4.88229	1.30354	6.61117e-06	0.0185282	symbionts		hypothetical protein COCSUDRAFT_37228			0	0	0	0.246617	0.698889	0	0.553106	2.33223	2.39259	13.3485	1.61895
TRINITY_DN69101_c0_g1_i1	-4.89	0.547524	0.000130194	0.0465671	host coral		---NA---			0.300919	0	0	0.134031	0	0	0.124855	1.38942	0	6.68923	3.32092
TRINITY_DN89875_c0_g1_i1	-4.89985	1.64531	5.19325e-05	0.0356166	symbionts	sp|Q42910|PPDK_MESCR	pyruvate phosphate dikinase	GO:0005524;GO:0006090;GO:0016301;GO:0016310;GO:0050242	PPDK_N,PPDK_N	0.601838	0	0.13851	0.268061	0	0.124892	0.374564	2.58034	0	16.371	7.30602
TRINITY_DN12114_c0_g1_i1	-4.92813	1.49144	5.19622e-05	0.0356166	host coral	sp|Q7T6X2|YR826_MIMIV	hypothetical protein VOLCADRAFT_117059	GO:0004672;GO:0005524;GO:0006468	Pkinase,Pkinase_Tyr	0.300919	0	0	0.536123	0.156702	0	0.499419	2.18337	0	9.32971	12.9516
TRINITY_DN250145_c0_g1_i1	-4.93018	0.863862	4.23034e-05	0.0356166	host coral	sp|Q9SDY5|RCE1_ARATH	hypothetical protein VOLCADRAFT_109434		UQ_con	0.300919	0	0	0.134031	0	0.124892	0.499419	0.793952	0	7.04129	6.64183
TRINITY_DN198459_c0_g1_i1	-5.01529	0.617889	5.92746e-05	0.0356166	host coral	sp|Q86HG9|Y9871_DICDI	SMAD/FHA domain-containing protein	GO:0004672;GO:0005524;GO:0006468	Pkinase	0	0	0	0	0.313403	0.124892	0.249709	1.19093	0	4.75287	6.47579
TRINITY_DN270710_c0_g1_i1	-5.04819	0.299591	9.54636e-05	0.0414622	host coral		---NA---			0.15046	0	0	0	0	0.124892	0.124855	0.99244	0	2.64049	6.1437
TRINITY_DN98281_c0_g1_i1	-5.11785	0.384292	0.000149594	0.0497715	host coral	sp|Q0J6P7|KAD5_ORYSJ	hypothetical protein COCSUDRAFT_65858	GO:0005524;GO:0006139;GO:0019205	DUF1995	0.300919	0	0	0	0	0	0.249709	0.396976	0	4.40081	5.14742
TRINITY_DN1524_c0_g1_i1	-5.12329	0.685212	5.16223e-05	0.0356166	symbionts	sp|C0Z361|CPNB3_ARATH	RuBisCO large subunit-binding protein subunit beta	GO:0005524	Cpn60_TCP1	0	0	0.13851	0	0	0.249785	0.249709	1.78639	0	2.28842	9.7967
TRINITY_DN205363_c0_g1_i1	-5.23121	1.74287	7.8231e-06	0.0185282	host coral	sp|P74615|Y1483_SYNY3	hypothetical protein MNEG_6951		Fasciclin	0.300919	0	0.13851	0.402092	0	0.124892	0.749128	3.17581	0	14.2586	11.6232
TRINITY_DN127200_c0_g1_i2	-5.24463	-0.0764733	0.000123598	0.045625	host coral	sp|Q75LD5|CASTO_ORYSJ	hypothetical protein MNEG_1644			0	0	0	0.134031	0	0	0.249709	0.595464	0	2.46445	3.65301
TRINITY_DN175062_c0_g1_i1	-5.27582	0.82463	0.00010734	0.0437775	host coral	sp|P35613|BASI_HUMAN	neuroplastin-like isoform X2		Ig_3,Ig_3,I-set,I-set,ig,ig,Ig_2,Ig_2,V-set,V-set,C2-set_2,C2-set_2,C1-set,C1-set	0	0	0.415529	0	0	0	0.499419	7.14557	8.62553	0.176032	0
TRINITY_DN42669_c0_g1_i1	-5.32902	0.896857	3.52866e-05	0.032835	host coral	sp|Q9LY03|IRK_ARATH	probably inactive leucine-rich repeat receptor-like protein kinase At3g28040	GO:0004672;GO:0005524;GO:0006468	Pkinase,Pkinase_Tyr	0.15046	0	0.13851	0	0.156702	0	0.124855	0.99244	0	5.10494	9.7967
TRINITY_DN172453_c1_g1_i1	-5.36001	0.444308	0.000121608	0.0452816	host coral		---NA---			0	0	0.249318	0	0	0	0.249709	3.35445	7.7099	0	0
TRINITY_DN183962_c1_g1_i4	-5.41108	2.15853	0.000138503	0.0479751	host coral	sp|Q01240|NF60_DORPE	hypothetical protein HELRODRAFT_186040	GO:0005198;GO:0005882	Filament	0.201616	0	0.883692	0	0	0.124892	0.151074	30.9562	18.3817	0	0.278957
TRINITY_DN137367_c0_g2_i1	-5.6334	0.260055	4.5517e-05	0.0356166	host coral	sp|Q90718|SRF_CHICK	serum response factor-like	GO:0000981;GO:0000987;GO:0045944;GO:0046983	SRF-TF	0.15046	0	0	0	0	0	0	0.99244	0.1327	1.58429	7.13997
TRINITY_DN178402_c3_g2_i1	-5.64765	0.690716	0.000114841	0.0450214	host coral	sp|P46782|RS5_HUMAN	40S ribosomal protein S5	GO:0003735;GO:0006412;GO:0015935	Ribosomal_S7	0	0.114044	0	0	0	0.124892	1.3734	0.198488	0	10.5619	0.166046
TRINITY_DN184131_c2_g1_i1	-5.65495	3.41574	0.000118944	0.0452816	host coral		---NA---			0	1.04236	0	0.536123	0.470105	0.499569	0.124855	2.3362	0.265401	0.184834	107.058
TRINITY_DN167469_c1_g1_i1	-5.6604	-0.589523	0.000124987	0.0458033	host coral		---NA---			0	0	0	0	0	0	0.249709	0	0.398101	1.93636	1.32837
TRINITY_DN180779_c1_g1_i5	-5.6733	2.84125	4.92581e-05	0.0356166	host coral		---NA---			0.15046	0.382048	0	0.402092	0.470105	0.249785	0	2.29254	0.265401	0.352065	70.2357
TRINITY_DN287474_c0_g1_i1	-5.68064	0.231959	8.14005e-05	0.0403587	host coral		---NA---			0	0	0	0.134031	0	0	0.124855	0.396976	0	4.75287	3.65301
TRINITY_DN175257_c0_g1_i1	-5.71705	-0.554604	0.000102376	0.0421452	host coral	sp|Q39214|RPM1_ARATH	hypothetical protein PHAVU_011G203100g	GO:0043531	NB-ARC	0	0	0	0	0	0	0.217247	0.851514	0	1.97332	1.30844
TRINITY_DN179465_c0_g1_i1	-5.77415	1.2218	8.9343e-05	0.0411343	symbionts	sp|Q90YS3|RS2_ICTPU	40S ribosomal protein S2	GO:0003723;GO:0003735;GO:0006412;GO:0015935	Ribosomal_S5,Ribosomal_S5,Ribosomal_S5_C	0	0	0	0.268061	0	0.124892	3.74564	0.198488	0	14.7867	0.166046
TRINITY_DN183516_c4_g2_i3	-5.78403	0.836387	4.21299e-05	0.0356166	host coral	sp|P54680|FIMB_DICDI	fimbrin	GO:0005509;GO:0051015;GO:0051017	CH,CH,CH,EF-hand_1,EF-hand_1,EF-hand_7,EF-hand_6,EF-hand_6,EF-hand_8,EF-hand_8,EF-hand_8,CAMSAP_CH,CAMSAP_CH,EF-hand_5,EF-hand_5	0	0	0	0.134031	0	0.124892	1.99768	0.198488	0	11.2661	0.498137
TRINITY_DN120295_c0_g1_i1	-5.78503	0.358296	0.000110951	0.0445318	host coral	sp|O13127|FLOT1_CARAU	Flotillin-1, putative			0	0	0.13851	0	0	0	0.249709	3.3743	7.03312	0	0
TRINITY_DN165672_c0_g1_i1	-5.80092	0.371131	8.95383e-05	0.0411343	host coral		---NA---			0	0	0.13851	0	0	0	0.374564	3.17581	7.16582	0	0
TRINITY_DN46845_c0_g1_i1	-5.80366	0.951638	2.20548e-05	0.0287959	host coral		---NA---			0.300919	0	0	0	0	0	0.124855	1.98488	0	6.86526	7.80415
TRINITY_DN164984_c0_g1_i2	-5.83353	1.58368	6.19761e-05	0.0356166	host coral		---NA---			0	0.114044	0.415529	0	0	0	0.499419	7.30833	20.3337	0	0
TRINITY_DN132431_c0_g1_i1	-5.89015	2.14341	4.42761e-05	0.0356166	host coral		PREDICTED: uncharacterized protein LOC106176762			0.15046	0	0.692549	0	0	0	0.499419	24.811	22.0283	0.176032	0
TRINITY_DN145828_c0_g1_i1	-5.91618	0.46158	0.000102504	0.0421452	host coral	sp|Q00685|CO3_LETCA	complement C4-A-like	GO:0005615	A2M_comp	0	0	0.13851	0	0	0	0.124855	6.5501	5.97152	0	0
TRINITY_DN166656_c0_g1_i1	-5.9498	1.39967	0.000121773	0.0452816	host coral		---NA---			0	0	0.415529	0	0	0	0.624274	5.75615	17.9146	0	0
TRINITY_DN275287_c0_g1_i1	-5.95336	0.505515	1.7864e-05	0.0265712	host coral	sp|Q8GY91|APX6_ARATH	putative L-ascorbate peroxidase 6 isoform X1	GO:0004601;GO:0006979;GO:0020037;GO:0055114	peroxidase	0.15046	0	0	0	0	0	0.249709	0.595464	0	3.34461	7.63811
TRINITY_DN156638_c0_g1_i1	-5.98762	0.518472	6.73893e-05	0.0362554	host coral	sp|O75339|CILP1_HUMAN	cartilage intermediate layer protein 1			0	0	0.13851	0	0	0	0.374564	2.77883	8.75823	0	0
TRINITY_DN161724_c0_g1_i1	-6.01282	1.07123	6.11378e-05	0.0356166	host coral		PREDICTED: uncharacterized protein LOC105348165		CBM_14,CBM_14	0	0	0.277019	0	0	0	0.499419	6.5501	12.4738	0	0
TRINITY_DN97683_c0_g1_i1	-6.08904	1.82681	7.66302e-05	0.0391449	host coral		PREDICTED: uncharacterized protein LOC106176762			0	0	0.554039	0	0	0	0.499419	19.2533	17.7819	0	0
TRINITY_DN168325_c0_g2_i1	-6.15347	0.652635	5.75906e-05	0.0356166	host coral	sp|P30683|GNAO_LYMST	hypothetical protein LOTGIDRAFT_203301	GO:0003924;GO:0005525;GO:0007188;GO:0031683	G-alpha,Arf,Arf,Gtr1_RagA,Gtr1_RagA	0	0	0.13851	0	0	0	0.249709	3.96976	9.42173	0	0
TRINITY_DN179339_c0_g2_i1	-6.18065	1.72205	0.000101541	0.0421452	host coral		---NA---		PAN_4,PAN_4,VOMI,VOMI	0.451379	0	0	0	0	0	1.49826	0	3.44888	21.828	0
TRINITY_DN180953_c1_g1_i3	-6.20652	0.695599	0.000143247	0.0479755	host coral	sp|Q8MPM1|GELS2_LUMTE	hypothetical protein HELRODRAFT_85143, partial	GO:0051015	Gelsolin,Gelsolin,Gelsolin	0	0	0.13851	0	0	0	0	7.66759	7.66876	0	0
TRINITY_DN156547_c0_g1_i1	-6.29774	1.70963	0.000119343	0.0452816	host coral	sp|P0DKM7|TU91_LOPOL	turripeptide OL11-like	GO:0005515	Kazal_2,Kazal_1	0	0	0.415529	0	0	0	0.374564	4.56522	24.9477	0	0
TRINITY_DN183388_c0_g2_i2	-6.30049	4.84905	9.14745e-05	0.0411343	host coral		---NA---			0.15046	0.114044	4.57082	0	0	0.124892	1.62311	79.9907	214.577	0.352065	0.166046
TRINITY_DN173849_c5_g2_i1	-6.35743	1.74036	0.000137864	0.0479751	host coral	sp|Q6PBF0|RL8_XENTR	60S ribosomal protein L8-like	GO:0003723;GO:0003735;GO:0006412;GO:0015934	Ribosomal_L2_C,Ribosomal_L2	0	0	0	0.134031	0	0.249785	2.37224	0.198488	0	24.6445	0
TRINITY_DN137020_c0_g2_i1	-6.37138	0.832603	0.000116609	0.0452816	host coral		---NA---			0	0	0.13851	0	0	0	0	7.14557	9.55443	0	0
TRINITY_DN272224_c0_g1_i1	-6.37212	-0.130193	6.4464e-05	0.0361327	host coral		hypothetical protein CHLNCDRAFT_54474		Laminin_G_3	0	0	0	0	0	0	0	1.38942	0	2.81652	2.65673
TRINITY_DN171634_c0_g1_i3	-6.37448	1.77894	0.000127427	0.0463615	host coral		---NA---			0	0	0.415529	0	0	0	0.249709	5.2639	26.134	0	0
TRINITY_DN183814_c1_g2_i1	-6.38043	1.7388	7.06579e-05	0.0368382	host coral	sp|Q3UQ28|PXDN_MOUSE	PREDICTED: peroxidasin	GO:0004601;GO:0006979;GO:0020037;GO:0055114	An_peroxidase	0	0	0.397523	0	0	0	0	8.3226	23.3128	0	0.166046
TRINITY_DN176447_c0_g1_i2	-6.38911	1.91729	0.000141851	0.0479755	host coral		---NA---			0.451379	0	0	0	0	0	1.12369	0	1.46634	28.012	0
TRINITY_DN163155_c0_g2_i1	-6.40449	0.859853	0.000130831	0.0465671	host coral		collagen alpha-3(VI) chain-like		VWA	0	0	0.13851	0	0	0	0	4.36674	11.6975	0	0
TRINITY_DN183704_c1_g1_i2	-6.40731	3.96158	5.15547e-05	0.0356166	host coral		---NA---			0.300919	0.114044	0	0.134031	1.41032	0.374677	0.374564	1.98091	0	0.352065	160.153
TRINITY_DN177697_c0_g1_i2	-6.42152	1.42859	3.39403e-05	0.032835	host coral	sp|P26221|GUN4_THEFU	PREDICTED: endoglucanase	GO:0004553;GO:0005975	Glyco_hydro_9	0	0	0.277019	0	0	0	0.873983	4.76371	18.9762	0	0
TRINITY_DN181550_c0_g1_i7	-6.45501	2.6015	5.80932e-05	0.0356166	host coral	sp|P19222|CBPA2_RAT	hypothetical protein HELRODRAFT_107038	GO:0004181;GO:0006508;GO:0008270	Peptidase_M14,Propep_M14	0	0	0.810282	0	0	0	0.666724	17.0323	42.7946	0.176032	0
TRINITY_DN15194_c0_g2_i1	-6.4573	-0.0223589	1.38272e-06	0.0160438	symbionts		predicted protein	GO:0005515	TPR_12,TPR_12,TPR_12,TPR_12,TPR_1,TPR_1,TPR_1,TPR_1,TPR_1,TPR_1,TPR_1,TPR_2,TPR_2,TPR_2,TPR_2,TPR_2,TPR_2,TPR_2,TPR_2,TPR_2	0	0	0	0	0	0	3.39605	0	1.42255	0.786865	1.8016
TRINITY_DN180959_c0_g1_i1	-6.51827	3.34974	7.77472e-05	0.0393183	host coral		hypothetical protein			0	0	0.969568	0.268061	0.156702	0	0.249709	35.7278	70.0658	0	0
TRINITY_DN169873_c0_g1_i3	-6.5493	0.0479109	6.71155e-05	0.0362554	host coral	sp|P35003|CTRL_HALRU	fibrinolytic enzyme, isozyme C-like	GO:0004252;GO:0006508	Trypsin	0	0	0	0	0	0	0.374564	2.18337	5.44072	0	0
TRINITY_DN163233_c0_g1_i1	-6.6233	0.103111	5.54832e-05	0.0356166	host coral	sp|O65621|CADH6_ARATH	alcohol dehydrogenase-like	GO:0055114	ADH_N	0	0	0	0	0	0	0.249709	4.9622	4.11371	0	0
TRINITY_DN180224_c2_g2_i3	-6.62393	6.44967	9.00813e-06	0.0185282	host coral	sp|Q9ESN4|C1QL3_MOUSE	PREDICTED: uncharacterized protein LOC102780625	GO:0005515	C1q	1.90181	0.565659	0.315802	1.8389	6.29941	0.863006	1.35218	12.4889	0.398101	1.05619	912.33
TRINITY_DN176493_c0_g1_i5	-6.65189	0.123518	9.52206e-05	0.0414622	host coral	sp|A3DEX6|RSGI5_CLOTH	alpha-L-arabinofuranosidase B-like	GO:0046373;GO:0046556	AbfB,AbfB	0	0	0	0	0	0	0.124855	2.93961	5.69418	0	0
TRINITY_DN152431_c0_g1_i3	-6.68503	0.0979714	3.41538e-05	0.032835	host coral	sp|Q17R31|TATD3_HUMAN	putative deoxyribonuclease TATDN3	GO:0016788	TatD_DNase	0	0	0	0	0	0	1.19486	0	0	4.22478	2.5405
TRINITY_DN180224_c2_g2_i2	-6.69834	5.06665	3.39675e-05	0.032835	host coral	sp|Q9ESN4|C1QL3_MOUSE	PREDICTED: adiponectin-like	GO:0005515	C1q	1.10738	0.23265	0.376746	0.573652	1.59679	0.261025	0.270935	1.98885	0	0.176032	351.205
TRINITY_DN183379_c0_g1_i1	-6.7064	3.50985	0.000142836	0.0479755	host coral		hypothetical protein BRAFLDRAFT_69336			0	0	1.24659	0	0	0.124892	0.499419	29.5747	85.3264	0	0
TRINITY_DN157330_c0_g1_i1	-6.77017	0.213361	5.32011e-05	0.0356166	host coral	sp|P00639|DNAS1_BOVIN	PREDICTED: deoxyribonuclease-1	GO:0004536;GO:0006308	Exo_endo_phos	0	0	0	0	0	0	0.374564	1.38942	7.16582	0	0
TRINITY_DN183814_c1_g3_i1	-6.77962	0.219886	9.19121e-05	0.0411343	host coral		---NA---			0	0	0	0	0	0	0.124855	1.38942	7.43122	0	0
TRINITY_DN150337_c0_g2_i1	-6.79692	0.233585	5.94311e-05	0.0356166	host coral	sp|Q5XM24|APRA_DICDI	hypothetical protein LOTGIDRAFT_154212		PhoPQ_related	0	0	0	0	0	0	0.124855	3.3743	6.23692	0	0
TRINITY_DN173976_c1_g1_i1	-6.81529	3.98083	4.53022e-05	0.0356166	host coral	sp|P82968|MCPI_MELCP	hypothetical protein HELRODRAFT_82198	GO:0005515	Kazal_1,Kazal_1,Kazal_1,Kazal_1,Kazal_1,Kazal_2,Kazal_2,Kazal_2,Kazal_2,Kazal_2	0.15046	0	1.66212	0	0	0	1.99768	42.4764	117.174	0	0.166046
TRINITY_DN179997_c1_g1_i1	-6.82299	1.17369	6.07145e-05	0.0356166	host coral	sp|Q16TM5|BND7A_AEDAE	band 7 protein AGAP004871-like	GO:0016020	Band_7	0	0	0	0	0	0.124892	1.99768	0	0	15.8429	0.166046
TRINITY_DN151006_c0_g1_i1	-6.83709	0.264673	3.64955e-05	0.032958	host coral		---NA---		VWA	0	0	0	0	0	0	0.249709	2.97732	6.63502	0	0
TRINITY_DN175079_c1_g1_i2	-6.87105	1.33492	7.30178e-05	0.0376802	host coral	sp|Q5UQ13|COLL2_MIMIV	hypothetical protein, partial		Collagen,Collagen,Collagen,Collagen,Collagen	0.15046	0	0	0	0	0	0	5.66485	17.5855	0	0
TRINITY_DN181550_c0_g1_i4	-6.88311	1.37675	1.42556e-05	0.0232559	host coral	sp|P19222|CBPA2_RAT	hypothetical protein HELRODRAFT_107038	GO:0004181;GO:0006508;GO:0008270	Peptidase_M14,Propep_M14	0	0	0.159286	0	0	0	0.332114	6.89944	17.2219	0	0
TRINITY_DN147581_c0_g1_i1	-6.88709	0.302937	6.41203e-05	0.0361327	host coral	sp|Q92626|PXDN_HUMAN	peroxidasin-like isoform X1	GO:0004601;GO:0006979;GO:0020037;GO:0055114	An_peroxidase	0	0	0	0	0	0	0.124855	1.5879	7.96203	0	0
TRINITY_DN182731_c1_g1_i7	-6.90498	0.317127	4.66578e-05	0.0356166	host coral	sp|Q8N0N3|BGBP_PENMO	beta-1,3-glucan-binding protein-like	GO:0004553;GO:0005975	Glyco_hydro_16	0	0	0	0	0	0	0.124855	2.77883	7.29852	0	0
TRINITY_DN44049_c0_g1_i1	-6.95045	1.3976	8.16962e-06	0.0185282	host coral		---NA---			0.15046	0	0	0	0	0	0.499419	14.8866	12.2084	0	0
TRINITY_DN154640_c0_g1_i1	-6.95112	2.36635	9.04628e-06	0.0185282	host coral		PREDICTED: uncharacterized protein LOC107451189			0.15046	0	0.277019	0	0	0	0.749128	28.3838	27.0709	0	0
TRINITY_DN178478_c1_g2_i6	-6.97288	0.370403	9.62385e-05	0.0414622	host coral	sp|P35003|CTRL_HALRU	PREDICTED: trypsin-1-like	GO:0004252;GO:0006508	Trypsin	0	0	0	0	0	0	0	2.78876	7.8479	0	0
TRINITY_DN181635_c0_g1_i2	-7.01011	2.68592	7.7045e-06	0.0185282	host coral	sp|P19222|CBPA2_RAT	hypothetical protein HELRODRAFT_185228	GO:0004181;GO:0006508;GO:0008270	Peptidase_M14,Propep_M14	0	0	0.554039	0	0	0	0.829035	28.2548	39.0338	0.176032	0
TRINITY_DN181849_c0_g2_i5	-7.02341	2.03531	2.49338e-06	0.0180136	host coral	sp|P00690|AMYP_PIG	hypothetical protein BRAFLDRAFT_217690	GO:0003824;GO:0005975;GO:0043169	Alpha-amylase,Alpha-amylase_C	0.15046	0	0	0	0	0.124892	0.998838	6.55407	30.9285	0.176032	0
TRINITY_DN181529_c0_g1_i3	-7.02481	0.411775	2.5823e-05	0.0303703	host coral	sp|P35003|CTRL_HALRU	hypothetical protein LOTGIDRAFT_196330	GO:0004252;GO:0006508	Trypsin	0	0	0	0	0	0	0.249709	2.49301	8.18762	0	0
TRINITY_DN183704_c0_g1_i1	-7.02642	3.0057	9.67441e-05	0.0414622	host coral		---NA---			0.15046	0	0.277019	0	0	0.249785	0	1.00236	0	0.176032	81.9503
TRINITY_DN139494_c0_g1_i1	-7.02693	0.413254	8.70967e-05	0.0411343	host coral	sp|B1P1J3|CYT_CHIGU	viral cathepsin	GO:0004869;GO:0008234	Inhibitor_I29,Cystatin,Cystatin	0	0	0	0	0	0	0	2.77883	8.22743	0	0
TRINITY_DN179138_c2_g2_i1	-7.0296	0.352905	1.35992e-05	0.0229247	host coral	sp|P50395|GDIB_HUMAN	rab GDP dissociation inhibitor alpha-like	GO:0005093;GO:0007264;GO:0015031	GDI	0	0	0	0	0	0	1.49826	0.198488	0	7.56939	0.332092
TRINITY_DN170228_c1_g1_i1	-7.04061	0.424234	3.22117e-05	0.032835	host coral	sp|O08746|MATN2_MOUSE	---NA---		FXa_inhibition	0	0	0	0	0	0	0.249709	1.5879	8.89093	0	0
TRINITY_DN169103_c1_g1_i1	-7.07128	0.449892	5.75408e-05	0.0356166	host coral	sp|Q00685|CO3_LETCA	complement C5	GO:0005615	A2M_comp,A2M_recep,A2M_recep	0	0	0	0	0	0	0	7.93952	5.17532	0	0
TRINITY_DN15513_c0_g1_i1	-7.07607	0.453169	6.03792e-05	0.0356166	host coral	sp|Q00963|SPTCB_DROME	spectrin beta chain, non-erythrocytic 1-like isoform X6	GO:0005515	Spectrin,Spectrin,Spectrin	0	0	0	0	0	0	0	5.75615	6.63502	0	0
TRINITY_DN172356_c2_g3_i1	-7.12131	5.90621	0.000129052	0.0465671	host coral	sp|Q9ESN4|C1QL3_MOUSE	complement C1q-like protein 3	GO:0005515	C1q	0.300919	0.228088	0.277019	0	4.70105	0.374677	0.124855	8.13801	0	0.176032	629.48
TRINITY_DN182012_c0_g1_i1	-7.12226	0.489774	2.37155e-05	0.0287959	host coral	sp|Q9BZP6|CHIA_HUMAN	hypothetical protein BRAFLDRAFT_281651	GO:0005576;GO:0005975;GO:0006030;GO:0008061	Glyco_hydro_18,CBM_14	0	0	0	0	0	0	0.249709	2.08214	9.16429	0	0
TRINITY_DN182374_c1_g1_i2	-7.1338	0.499836	1.07452e-05	0.0201261	host coral	sp|Q8N0N3|BGBP_PENMO	beta-1,3-glucan-binding protein-like isoform X3	GO:0004553;GO:0005975	Glyco_hydro_16,Glyco_hydro_16,Glyco_hydro_16	0	0	0	0	0	0	0.499419	3.7276	7.96733	0	0
TRINITY_DN190127_c0_g1_i1	-7.15449	0.547474	9.05877e-05	0.0411343	host coral	sp|Q94A38|LRP6A_ARATH	la-related protein 6C-like	GO:0003676		0	0	0	0	0	0	11.8612	0	0	0	1.32837
TRINITY_DN172858_c0_g1_i3	-7.15454	0.448871	4.64249e-05	0.0356166	host coral	sp|Q4KTG9|RL17_SUBDO	60S ribosomal protein L17	GO:0003735;GO:0006412;GO:0015934	Ribosomal_L22	0	0	0	0	0	0	1.49826	0.198488	0	8.62559	0
TRINITY_DN142612_c0_g1_i1	-7.16727	3.74706	9.07582e-05	0.0411343	host coral		---NA---		VOMI	1.05322	0	0	0	0	0	3.24622	0	4.64452	104.563	0.166046
TRINITY_DN183389_c0_g2_i5	-7.17382	5.35366	3.53391e-05	0.032835	host coral	sp|Q9TXD8|ISOHC_AGEAP	fibrinolytic enzyme, isozyme C-like	GO:0004252;GO:0006508	Trypsin	0	0.114044	3.32423	0.134031	0.156702	0.124892	2.37224	89.9984	324.142	0	0
TRINITY_DN178478_c1_g2_i4	-7.19824	1.59095	3.9222e-05	0.0341989	host coral	sp|P35003|CTRL_HALRU	PREDICTED: trypsin-1-like	GO:0004252;GO:0006508	Trypsin	0	0	0	0	0.156702	0	0.124855	1.58592	24.8442	0	0
TRINITY_DN179526_c0_g2_i2	-7.23216	1.58764	9.15934e-06	0.0185282	host coral	sp|P35003|CTRL_HALRU	PREDICTED: elastase-1-like	GO:0004252;GO:0006508	Trypsin	0	0	0.13851	0	0	0	0.249709	15.3074	15.721	0	0
TRINITY_DN175445_c0_g3_i1	-7.27951	1.63066	6.26626e-06	0.0185282	host coral	sp|P07602|SAP_HUMAN	hypothetical protein BRAFLDRAFT_250332	GO:0005764;GO:0006665	SapB_2,SapB_2,SapB_2,SapB_2,SapB_1,SapB_1,SapB_1,SapB_1	0	0	0.13851	0	0	0	0.499419	10.3214	19.6397	0	0
TRINITY_DN180542_c0_g3_i1	-7.29437	1.677	9.13783e-06	0.0185282	host coral	sp|P35003|CTRL_HALRU	hypothetical protein LOTGIDRAFT_196328	GO:0004252;GO:0006508	Trypsin	0	0	0	0	0.156702	0	0.249709	12.5047	19.3743	0	0
TRINITY_DN177782_c0_g4_i1	-7.36031	1.31849	1.06848e-05	0.0201261	host coral	sp|P35035|TRY1_ANOGA	GM15687	GO:0004252;GO:0006508	Trypsin,Trypsin_2	0.0752298	0	0	0	0	0	0.374564	9.13045	14.8027	0	0
TRINITY_DN169356_c1_g1_i1	-7.42731	2.76354	2.04442e-05	0.0282752	symbionts		---NA---			0	0	0.415529	0	0	0	0.624274	14.0926	52.1513	0	0
TRINITY_DN181849_c1_g1_i3	-7.51559	0.814956	1.66283e-05	0.0262789	host coral	sp|P00688|AMYP_MOUSE	hypothetical protein BRAFLDRAFT_217690	GO:0003824;GO:0005975;GO:0043169	Alpha-amylase_C,Alpha-amylase	0	0	0	0	0	0	0.188531	2.08015	12.6145	0	0
TRINITY_DN131141_c0_g1_i1	-7.52388	1.85106	6.13418e-05	0.0356166	host coral		---NA---			0	0	0.13851	0	0	0	0	1.98488	30.3884	0	0
TRINITY_DN183729_c0_g1_i1	-7.54471	0.839992	3.22075e-05	0.032835	host coral	sp|Q96P44|COLA1_HUMAN	collagen alpha-1(IV) chain		Collagen,Collagen,Collagen,Collagen,Collagen,Collagen,VWA,VWA,VWA_2,VWA_2	0	0	0	0	0	0	0	5.29764	10.9637	0	0
TRINITY_DN180644_c1_g1_i1	-7.5467	1.87348	1.73734e-05	0.0265712	symbionts		---NA---			0	0	0.13851	0	0	0	0.249709	2.09405	30.6485	0	0
TRINITY_DN184541_c0_g1_i1	-7.55598	0.849159	1.95793e-05	0.0282752	host coral	sp|Q9VZZ4|PXDN_DROME	peroxidasin homolog	GO:0004601;GO:0006979;GO:0020037;GO:0055114	An_peroxidase	0	0	0	0	0	0	0.124855	2.18337	13.0046	0	0
TRINITY_DN179526_c0_g2_i5	-7.56811	0.859959	2.97797e-05	0.032835	host coral	sp|P35003|CTRL_HALRU	hypothetical protein LOTGIDRAFT_196328	GO:0004252;GO:0006508	Trypsin	0	0	0	0	0	0	0	5.96853	10.7633	0	0
TRINITY_DN181849_c0_g1_i1	-7.58901	0.877599	8.86244e-06	0.0185282	host coral	sp|P29957|AMY_PSEHA	PREDICTED: LOW QUALITY PROTEIN: alpha-amylase-like	GO:0003824;GO:0005975;GO:0043169	Alpha-amylase_C	0	0	0	0	0	0	0.249709	4.16825	11.943	0	0
TRINITY_DN149333_c0_g1_i1	-7.60632	0.87643	6.13746e-05	0.0356166	host coral		---NA---			0	0	0	0	0	0	0	1.38942	0	0	15.9404
TRINITY_DN183379_c1_g1_i2	-7.634	4.68724	3.04877e-05	0.032835	host coral	sp|Q5R7Y0|AGRB2_PONAB	hypothetical protein BRAFLDRAFT_69336			0	0	1.4128	0	0.156702	0.124892	0.499419	56.7001	204.656	0	0
TRINITY_DN177782_c1_g1_i2	-7.64693	0.927273	7.165e-06	0.0185282	host coral	sp|P35037|TRY3_ANOGA	hypothetical protein HELRODRAFT_185962	GO:0004252;GO:0006508	Trypsin,Trypsin_2	0	0	0	0	0	0	0.249709	5.46834	11.7082	0	0
TRINITY_DN202755_c0_g1_i1	-7.6879	3.07021	5.5302e-05	0.0356166	host coral	sp|Q2PZL6|FAT4_MOUSE	PREDICTED: uncharacterized protein LOC107331539 isoform X4		TLD,EGF,EGF,EGF	0	0	0	0	0.313403	0.124892	0	1.19093	0	0.176032	86.0117
TRINITY_DN179409_c1_g1_i2	-7.71944	0.935233	4.70288e-05	0.0356166	host coral		hypothetical protein PTSG_04088			0	0	0	0	0	0	2.99651	0	0	12.3223	0
TRINITY_DN181793_c2_g5_i1	-7.72643	0.995416	1.26739e-05	0.0221015	host coral	sp|P07602|SAP_HUMAN	hypothetical protein BRAFLDRAFT_250332	GO:0005764;GO:0006665	SapB_1,SapB_1,SapB_1,SapB_1,SapB_1,SapB_1,SapB_2,SapB_2,SapB_2	0	0	0	0	0	0	0.124855	3.57278	13.9335	0	0
TRINITY_DN181856_c0_g1_i3	-7.73554	1.00339	8.15733e-06	0.0185282	host coral	sp|Q9BZP6|CHIA_HUMAN	PREDICTED: chitotriosidase-1-like	GO:0005975	Glyco_hydro_18	0	0	0	0	0	0	0.249709	3.57278	13.9335	0	0
TRINITY_DN178161_c3_g3_i2	-7.74094	0.946063	6.04688e-05	0.0356166	symbionts	sp|P21531|RL3_RAT	60S ribosomal protein L3-like	GO:0003735;GO:0005840;GO:0006412	Ribosomal_L3	0	0	0	0	0	0	1.61063	0	0	13.5545	0
TRINITY_DN180224_c2_g2_i1	-7.74323	5.75235	5.02788e-05	0.0356166	host coral	sp|Q9ESN4|C1QL3_MOUSE	collagen alpha-2(VIII) chain-like	GO:0005515	C1q	0	0.114044	0.13851	0	3.07135	0.124892	0	7.15748	0.796203	0.528097	566.122
TRINITY_DN182012_c0_g1_i2	-7.85961	1.11108	2.0687e-05	0.0282752	host coral	sp|Q91XA9|CHIA_MOUSE	acidic mammalian chitinase-like	GO:0005576;GO:0005975;GO:0006030;GO:0008061	Glyco_hydro_18,CBM_14	0	0	0	0	0	0	0.124855	1.02023	17.194	0	0
TRINITY_DN71870_c0_g2_i1	-7.8628	1.06576	3.47584e-05	0.032835	host coral	sp|Q8LB33|FB330_ARATH	hypothetical protein	GO:0005515	LRR_6,LRR_6,LRR_6,LRR_6,LRR_6,LRR_4,LRR_4,LRR_4,LRR_1,LRR_1,LRR_1,LRR_1,LRR_1	0	0	0	0	0	0	0	0	0	10.3859	7.14495
TRINITY_DN181635_c0_g1_i6	-7.95854	1.19826	7.32567e-06	0.0185282	host coral	sp|P00731|CBPA1_RAT	hypothetical protein HELRODRAFT_107038	GO:0004181;GO:0006508;GO:0008270	Peptidase_M14,Propep_M14	0	0	0	0	0	0	0.169802	4.49575	16.1695	0	0
TRINITY_DN184131_c2_g2_i2	-7.99508	4.17187	1.11713e-05	0.020177	host coral		---NA---			0	0.114044	0	0	0.470105	0.251034	0.489431	1.50652	0	0.176032	188.288
TRINITY_DN143275_c0_g1_i1	-8.12352	2.41342	4.93577e-06	0.0185282	host coral		---NA---			0	0	0.13851	0	0	0	0.124855	2.77883	46.0471	0	0.166046
TRINITY_DN182169_c2_g1_i3	-8.17062	1.38711	3.84017e-06	0.0185282	host coral	sp|P18758|TYB4_XENLA	PREDICTED: uncharacterized protein LOC106690560 isoform X1	GO:0003785;GO:0007015	Thymosin,Thymosin,Thymosin,Thymosin,Thymosin	0	0	0	0	0	0	0.594309	2.55851	20.1466	0	0
TRINITY_DN159902_c0_g1_i2	-8.17553	1.35754	2.3915e-05	0.0287959	host coral	sp|Q90718|SRF_CHICK	serum response factor-like	GO:0003677;GO:0046983		0	0	0	0	0	0	0	0	0	9.15016	13.6158
TRINITY_DN168727_c2_g1_i1	-8.25901	1.41431	3.8991e-05	0.0341989	host coral	sp|P51410|RL9_MOUSE	60S ribosomal protein L9-like	GO:0003735;GO:0005840;GO:0006412;GO:0019843	Ribosomal_L6,Ribosomal_L6	0	0	0	0	0	0	1.62311	0	0	19.8917	0
TRINITY_DN206527_c0_g1_i1	-8.36123	1.55947	1.90348e-06	0.0160438	host coral	sp|Q00963|SPTCB_DROME	spectrin beta chain, non-erythrocytic 1-like isoform X6	GO:0005515	Spectrin,Spectrin,Spectrin,Spectrin,Spectrin	0	0	0	0	0	0	0.374564	11.3138	17.7819	0	0
TRINITY_DN148135_c0_g2_i1	-8.43708	1.58194	4.93678e-06	0.0185282	host coral		---NA---	GO:0004222;GO:0006508	Reprolysin	0	0	0	0	0	0	1.49826	0	0.663502	22.1801	0
TRINITY_DN166462_c0_g1_i1	-8.66354	3.54784	4.81691e-06	0.0185282	host coral	sp|Q62356|FSTL1_MOUSE	PREDICTED: agrin-like, partial	GO:0005515	Kazal_2,Kazal_2,Kazal_1	0	0	0.13851	0.134031	0	0	0.249709	4.36674	105.762	0	0
TRINITY_DN180490_c0_g1_i5	-8.7538	1.88249	1.86655e-06	0.0160438	host coral		---NA---			0	0	0	0	0	0	1.05627	0	3.14367	26.1514	0
TRINITY_DN181922_c0_g1_i3	-8.91682	2.07193	1.79529e-06	0.0160438	host coral	sp|P19222|CBPA2_RAT	hypothetical protein HELRODRAFT_107038	GO:0004181;GO:0006508;GO:0008270	Peptidase_M14,Propep_M14	0	0	0	0	0	0	0.249709	8.53498	31.7154	0	0
TRINITY_DN181922_c1_g1_i3	-9.03949	2.18716	8.48832e-07	0.0160438	host coral	sp|P19222|CBPA2_RAT	hypothetical protein HELRODRAFT_107038	GO:0004181;GO:0006508;GO:0008270	Peptidase_M14,Propep_M14	0	0	0	0	0	0	0.499419	11.9093	32.6443	0	0
TRINITY_DN173186_c8_g1_i1	-9.39571	2.49354	2.24355e-05	0.0287959	symbionts	sp|P10984|ACT2_CAEEL	actin, muscle-like		Actin	0	0	0	0	0	0	0	0	0	45.2403	1.32837
TRINITY_DN180644_c1_g1_i2	-9.40695	2.53513	8.95978e-06	0.0185282	symbionts		---NA---			0	0	0	0	0	0	0	2.86815	50.8296	0	0

## Sheet: Horizontal vs vertical
										Horizontal											Vertical
Transcript	logFC	logCPM	PValue	FDR	Assignment	UniProt	Refseq	GO_ID	PFAM	IM26_3w_1	IM26_3w_2	IM28_3w_1	IM28_3w_2	IM31_3w_1	IM31_3w_2	IO26_3w_1	IO26_3w_2	IO28_3w_1	IO28_3w_2	IO31_3w_1	IN28_3w_1	IN28_3w_2	IN31_3w_1	IN31_3w_2
TRINITY_DN177674_c0_g1_i4	11.2725	5.17884	4.88886e-06	3.78228e-05	host coral		---NA---			131.317	0	8.34244	176.492	3.00084	0	37.5488	1.68318	23.1058	83.8319	61.0301	0	0	0	0
TRINITY_DN173794_c0_g2_i1	10.6591	4.57011	0.000222161	0.00121885	host coral		hypothetical protein LOTGIDRAFT_122832, partial			37.4644	0.342132	0.13851	0	0.156702	9.49182	57.1835	18.4594	0	182.37	9.63066	0	0	0	0
TRINITY_DN103924_c0_g1_i1	9.35385	3.29216	0.000705	0.00376212	host coral		---NA---			14.2937	1.0264	0	0	0	4.12145	19.727	9.13045	0	67.0683	13.9478	0	0	0	0
TRINITY_DN136237_c0_g1_i1	9.15136	3.09439	0.00412058	0.0210575	host coral		---NA---			15.4973	0	0	0	0.313403	2.37295	16.9802	0	0	68.6526	3.48696	0	0	0	0
TRINITY_DN130658_c0_g1_i1	9.00758	2.96584	3.85348e-06	3.05427e-05	host coral		---NA---			9.18857	13.9715	4.34367	10.0362	0	0	16.793	13.2014	12.3438	19.1664	11.9204	0	0	0	0
TRINITY_DN50889_c0_g1_i1	8.99123	2.95625	0.00532052	0.0268925	host coral		---NA---			0	23.8352	0	11.3926	0	65.6934	0	18.2609	0	4.75287	0	0	0	0	0
TRINITY_DN178247_c0_g2_i2	8.49351	2.4792	4.68331e-05	0.000286713	host coral		---NA---			0	8.86579	10.2497	18.8983	6.26807	0	0	3.96976	11.0141	8.44955	9.96275	0	0	0	0
TRINITY_DN128233_c0_g2_i1	8.27807	4.40394	6.81683e-06	5.07706e-05	host coral		hypothetical protein BRAFLDRAFT_67194	GO:0007155;GO:0030246	H_lectin	20.1616	0.114044	5.81741	53.2102	41.996	0.249785	92.5174	0.396976	10.0852	52.9857	37.8584	0.226318	0	0	0
TRINITY_DN181722_c1_g1_i11	8.22085	2.22678	2.48205e-05	0.000160804	symbionts		hypothetical protein CLUG_04881			3.75096	0	11.3633	3.92576	20.1268	4.04901	5.90688	5.85143	9.55576	4.31631	0	0	0	0	0
TRINITY_DN251345_c0_g1_i1	8.19081	2.19726	0.00125656	0.00662787	host coral		collagen alpha-1(XII) chain-like		VWA	3.00919	0	10.8038	1.87643	0	0	12.7352	0	26.2747	5.63304	0.664183	0	0	0	0
TRINITY_DN59493_c0_g2_i1	8.14658	2.16412	0.00613471	0.0307835	host coral	sp|P00765|TRYP_ASTAS	predicted protein	GO:0004252;GO:0006508	Trypsin	0.752298	39.8014	0	0.134031	7.20828	3.87166	0	13.2987	0	0	0	0	0	0	0
TRINITY_DN165015_c0_g1_i1	8.13279	2.15118	0.00611707	0.0307046	host coral	sp|Q00871|CTRB1_LITVA	chymotrypsin-like elastase family member 1	GO:0004252;GO:0006508	Trypsin,Trypsin_2	1.20368	39.0031	0.13851	0	10.0289	2.37295	0	11.3138	0	0	0	0	0	0	0
TRINITY_DN180804_c2_g1_i7	7.91896	1.95259	0.0090194	0.0444446	host coral		PREDICTED: uncharacterized protein LOC107354673	GO:0002755;GO:0043123;GO:0070976	Death	0	22.8373	0	1.30546	0.733364	0	0	35.4539	0	0.528097	0.278957	0	0	0	0
TRINITY_DN150719_c0_g2_i1	7.40387	1.48832	2.70421e-07	2.81895e-06	symbionts		---NA---			3.31011	0.57022	4.70933	5.2272	2.35053	3.62188	6.24274	5.95464	1.0616	4.75287	1.49441	0	0	0	0
TRINITY_DN175936_c0_g1_i1	7.39902	3.7021	0.00891961	0.0439732	host coral		---NA---			0	0	0	1.07225	0	6.99397	24.8461	6.35162	0	118.294	5.97765	0	0.314344	0	0
TRINITY_DN148996_c0_g1_i1	7.30492	1.40132	1.3101e-06	1.18142e-05	symbionts		---NA---			4.66425	1.14044	5.40188	4.42301	1.72372	5.49526	5.11904	6.15313	0.530802	2.46445	0.498137	0	0	0	0
TRINITY_DN175860_c0_g1_i2	7.28654	1.38757	0.000935766	0.00496906	host coral	sp|P00515|KAP2_BOVIN	cAMP-dependent protein kinase type II regulatory subunit-like		cNMP_binding	8.26475	0	8.19008	0.0938215	3.67779	11.329	0	1.58989	1.06028	2.44861	0	0	0	0	0
TRINITY_DN250306_c0_g1_i1	7.21634	1.32576	0.000140542	0.000789308	host coral	sp|Q9TWL9|COMA_CONMA	PREDICTED: uncharacterized protein LOC107331644	GO:0004623;GO:0006644;GO:0050482	Phospholip_A2_3,Phospholip_A2_3	5.26609	4.78985	0.13851	5.89735	0	1.74849	8.61498	3.17581	0.796203	2.46445	0.830229	0	0	0	0
TRINITY_DN183263_c0_g1_i2	7.19202	1.31222	0.00663317	0.0331856	host coral	sp|Q32PP3|PDK1L_DANRE	serine/threonine-protein kinase 35-like	GO:0004672;GO:0005524;GO:0006468	Pkinase	0.245249	7.6649	0	3.1189	0	14.7823	0	9.08678	0	0.971699	0	0	0	0	0
TRINITY_DN182621_c2_g1_i10	7.0656	1.1951	1.39549e-05	9.60927e-05	host coral		---NA---		ZU5,ZU5	2.0312	5.96679	3.20373	0.839032	1.97758	0.237295	3.22874	8.22534	3.32149	0.510494	1.8182	0	0	0	0
TRINITY_DN175558_c3_g1_i1	6.97848	1.12191	0.000675644	0.00360698	host coral		PREDICTED: uncharacterized protein LOC105843976 isoform X1	GO:0005525	Septin,MMR_HSR1,AIG1	4.65071	5.19585	0.594207	0	2.94756	0	6.18655	1.65936	1.65212	0.202437	5.30018	0	0	0	0
TRINITY_DN183478_c1_g2_i3	6.95144	1.1055	0.00349041	0.0179348	host coral	sp|Q94CG0|CIPKL_ARATH	serine/threonine-protein kinase pdik1l-A-like	GO:0004672;GO:0005524;GO:0006468	Pkinase,Pkinase_Tyr	0	5.74668	0.42661	2.68061	0	11.9759	0	7.93357	0.250804	1.2111	0	0	0	0	0
TRINITY_DN180928_c0_g5_i2	6.85376	1.01479	6.42275e-07	6.23405e-06	host coral		---NA---			1.5046	1.93647	3.32008	3.1256	1.25361	3.2447	1.24855	4.19207	4.21987	0.880162	1.49441	0	0	0	0
TRINITY_DN168300_c1_g1_i6	6.84226	1.00742	0.000782563	0.00416905	host coral	sp|Q3SX45|ASB2_BOVIN	ankyrin domain protein	GO:0005515	Ank_4,Ank_4,Ank_4,Ank_2,Ank_2,Ank,Ank,Ank,Ank,Ank_3,Ank_3,Ank_3,Ank_3,Ank_5,Ank_5,Ank_5	0.472443	10.6015	0.277019	3.63625	0	1.2227	0.998838	5.26986	0.265401	2.76195	0	0	0	0	0
TRINITY_DN132338_c0_g1_i1	6.83163	1.0053	0.00912206	0.0449227	host coral		PREDICTED: uncharacterized protein LOC107345590			0	10.9482	0	2.14449	0	7.49354	0.124855	3.3743	0	1.76032	0	0	0	0	0
TRINITY_DN182220_c2_g1_i11	6.81392	0.981779	9.17461e-07	8.59025e-06	host coral		---NA---			2.02669	3.5137	1.29645	2.65247	0.808581	1.88587	2.93409	2.60615	3.31353	0.730534	3.36077	0	0	0	0
TRINITY_DN112786_c0_g2_i1	6.71927	0.908452	0.00218563	0.0114002	host coral		---NA---			4.18879	6.27242	0	2.68061	0	1.57864	4.69079	3.3743	0.398101	0.881922	0	0	0	0	0
TRINITY_DN182236_c0_g1_i2	6.65696	0.857509	0.00146537	0.00769998	host coral	sp|Q7A0R5|MTNN_STAAW	5'-methylthioadenosine/S-adenosylhomocysteine nucleosidase-like isoform X13	GO:0003824;GO:0009116	PNP_UDP_1	7.48837	1.87602	1.52776	0	0.321238	2.30052	7.12421	1.15917	0.801511	0	0.808643	0	0	0	0
TRINITY_DN161423_c1_g1_i2	6.58341	0.787779	0.00372255	0.0190892	host coral	sp|Q9SZ52|PP344_ARATH	hypothetical protein SARC_13375, partial	GO:0005515	PPR_2,PPR_2,PPR_2,PPR_2,PPR_2,PPR_3,PPR_3,PPR_3,PPR_3,PPR,PPR,PPR,PPR,PPR,PPR_long,PPR_long,PPR_1,PPR_1,PPR_1,PPR_1,PPR_1,PPR_1	4.36333	0.114044	0	0	0	1.49871	6.99186	4.16825	0	3.69668	1.16232	0	0	0	0
TRINITY_DN252546_c0_g1_i1	6.53781	0.732987	0.00667515	0.0333826	host coral		---NA---			1.35414	0	0.277019	0	1.88042	0	1.3734	0.198488	0	5.63304	8.30229	0	0	0	0
TRINITY_DN292471_c0_g1_i1	6.52107	0.751793	0.00864761	0.0426916	host coral	sp|P04254|HCYA_PANIN	hemocyanin A chain-like		Hemocyanin_C	2.10643	9.35161	0	0	1.56702	3.12231	0	5.16069	0.1327	0	0	0	0	0	0
TRINITY_DN170296_c0_g1_i1	6.4917	0.718054	8.72823e-06	6.33259e-05	host coral		---NA---			2.49312	1.79619	1.50145	4.55704	1.09691	0.769337	2.59698	1.5879	2.13648	0.880162	0.664183	0	0	0	0
TRINITY_DN175097_c1_g1_i8	6.46384	0.693757	0.000565136	0.00302334	host coral		---NA---			2.7188	2.43712	0.612213	2.65783	0	0.844272	1.17488	0.361248	3.8377	3.17562	0.356999	0	0	0	0
TRINITY_DN179627_c2_g6_i4	6.41537	0.663801	0.00276565	0.0143296	host coral		---NA---	GO:0005515;GO:0007165		1.11641	3.71556	4.10127	0	0	0.241042	2.84294	5.54377	2.65932	0	0	0	0	0	0
TRINITY_DN247439_c0_g1_i1	6.31783	0.553092	0.00741761	0.0369019	host coral		---NA---			1.5046	0.114044	0	0	0	0.499569	2.87166	1.19093	0	7.92146	1.8265	0	0	0	0
TRINITY_DN211047_c0_g1_i1	6.2447	0.522183	7.29573e-05	0.000427968	symbionts		---NA---			1.95597	0.456176	2.35467	2.27852	0.783508	3.74677	2.99651	1.78639	0.398101	0.704129	0.332092	0	0	0	0
TRINITY_DN176819_c0_g1_i8	6.18831	0.480994	0.000356787	0.00191966	host coral	sp|Q6GP15|MED25_XENLA	mediator of RNA polymerase II transcription subunit 25-like		Med25	3.01972	2.27518	0.482014	1.01461	1.4777	0.323471	2.43592	1.181	2.63543	0	1.25199	0	0	0	0
TRINITY_DN183500_c1_g1_i7	6.13129	0.440189	0.00564724	0.0284425	host coral		---NA---			0	1.81672	0	0.143413	4.69478	3.5944	0	4.0829	0.171184	0	2.54216	0	0	0	0
TRINITY_DN182621_c0_g1_i6	6.0372	0.365317	0.000185147	0.00102175	host coral		---NA---			2.03421	1.38221	0.415529	1.10575	2.40537	2.69143	0.574332	1.94915	0.293268	0.176032	2.22003	0	0	0	0
TRINITY_DN180473_c0_g2_i3	6.01557	0.345222	0.00297904	0.0153952	host coral	sp|Q4UMH6|Y381_RICFE	ankyrin repeat protein	GO:0005515	Ank_4,Ank_4,Ank_4,Ank,Ank,Ank,Ank,Ank_2,Ank_3,Ank_3,Ank_3,Ank_3,Ank_5,Ank_5,Ank_5	2.8482	0.114044	0.667617	0.34848	0	0	2.41594	5.3294	0	1.01923	2.74972	0	0	0	0
TRINITY_DN183858_c1_g1_i1	5.99984	0.340457	0.00357711	0.0183625	host coral		---NA---			0.254277	1.616	2.61229	0.938215	0	1.6236	0.694192	2.97732	3.66519	0	0.166046	0	0	0	0
TRINITY_DN106940_c0_g1_i1	5.99581	0.335256	0.000808763	0.00430612	host coral		---NA---			2.59392	0	0.907239	1.79467	1.46203	3.31589	1.43208	1.54424	0	1.05443	0.732262	0	0	0	0
TRINITY_DN145004_c0_g1_i2	5.9921	0.333272	0.00137956	0.00726165	host coral	sp|Q61555|FBN2_MOUSE	PREDICTED: mucin-4	GO:0005201;GO:0005509;GO:0062023	EGF_CA,EGF_CA,EGF_CA,EGF_CA,EGF_3,EGF_3,EGF_3,EGF_3,cEGF,cEGF,cEGF,cEGF,EGF,EGF,EGF,EGF,EGF_MSP1_1,EGF_MSP1_1,EGF_MSP1_1,Plasmod_Pvs28,Plasmod_Pvs28,Plasmod_Pvs28	1.30298	3.43843	0.969568	0.43426	0.683219	0.293497	1.19111	3.80303	2.12321	0	0.332092	0	0	0	0
TRINITY_DN164131_c1_g1_i2	5.95259	0.313648	0.00690003	0.0344361	host coral	sp|Q5ZK17|SETD6_CHICK	predicted protein	GO:0005515	SET	0	2.16684	2.21616	2.94331	0	3.01615	0.998838	3.77127	0	0	0	0	0	0	0
TRINITY_DN268799_c0_g1_i1	5.95158	0.299275	0.00270541	0.0140311	host coral		---NA---			0.601838	1.71066	0	3.61883	0	1.12403	0.873983	0.793952	1.327	2.64049	0.332092	0	0	0	0
TRINITY_DN141063_c0_g1_i1	5.92258	0.283299	3.02599e-05	0.00019201	symbionts	sp|Q9M099|SCP24_ARATH	hypothetical protein GUITHDRAFT_95862	GO:0004185;GO:0006508	Peptidase_S10	0.451379	0.684264	0.831058	1.07225	2.66393	0.999139	1.49826	1.98488	1.327	0.880162	1.49441	0	0	0	0
TRINITY_DN145362_c0_g1_i1	5.89144	0.259313	0.00030764	0.00166902	host coral		---NA---			1.20368	0.57022	0.415529	1.7424	1.41032	1.99828	1.3734	2.18337	0.663502	1.93636	0	0	0	0	0
TRINITY_DN160344_c0_g1_i2	5.88253	0.25147	0.00168042	0.00880752	host coral		---NA---			0.33402	1.92963	0	1.26927	0	0.930448	2.38223	1.10558	2.1325	0.642518	2.11376	0	0	0	0
TRINITY_DN116291_c1_g1_i1	5.87498	0.242912	0.000355636	0.00191396	host coral		---NA---			1.05322	0.684264	2.77019	1.20628	0.156702	2.62274	2.37224	1.5879	0.265401	0.528097	0.498137	0	0	0	0
TRINITY_DN145244_c0_g1_i1	5.86678	0.241968	0.000121013	0.000688111	symbionts		---NA---			1.35414	0.342132	1.24659	1.7424	0.94021	1.24892	1.99768	1.78639	0.663502	1.76032	0.166046	0	0	0	0
TRINITY_DN184674_c3_g5_i2	5.85358	0.23285	0.0021347	0.0111428	host coral		---NA---			1.47751	1.59662	1.09146	0.536123	0.313403	3.96283	1.6743	2.2052	0.796203	0	0	0	0	0	0
TRINITY_DN161528_c0_g1_i2	5.84688	0.222691	0.00266683	0.01384	host coral		---NA---			0.300919	1.99349	0	1.08833	0.905736	0.124892	1.42334	0.198488	2.27847	2.04902	1.49441	0	0	0	0
TRINITY_DN177674_c0_g2_i2	5.8401	2.18145	0.00778561	0.0386589	host coral		---NA---			1.35414	49.5362	0.554039	0.134031	0.156702	0	5.81324	0.396976	2.52131	0.176032	0.166046	0	0	0	0.265485
TRINITY_DN147408_c0_g1_i2	5.83788	0.218301	0.00587057	0.0295161	host coral	sp|Q96MT1|RN145_HUMAN	RING finger protein 145-like isoform X2		TRC8_N,zf-RING_2,zf-C3HC4_2,zf-rbx1,zf-rbx1,zf-C3HC4,zf-C3HC4,zf-RING_UBOX,zf-C3HC4_3,zf-ANAPC11,zf-ANAPC11	0.553691	2.50897	0	0	0	2.62274	0.499419	1.5879	1.72511	0.880162	2.1586	0	0	0	0
TRINITY_DN206098_c0_g1_i1	5.83674	0.215462	0.000371007	0.00199432	symbionts		---NA---			1.5046	0.228088	0.831058	1.60837	0.94021	2.99742	2.49709	1.19093	0.530802	0.704129	0.166046	0	0	0	0
TRINITY_DN180107_c0_g1_i3	5.83517	5.99377	0.00471885	0.023969	host coral	sp|Q0WRW8|B561K_ARATH	PREDICTED: uncharacterized protein LOC105267282 isoform X5		DOMON,DOMON,DOMON,DOMON,DOMON,Cytochrom_B561,Cytochrom_B561,Cytochrom_B561	195.337	0.912353	4.9074	12.3348	4.70105	0	9.08318	138.995	0.1327	429.466	71.1755	4.73457	0	0.231952	0
TRINITY_DN84158_c0_g1_i2	5.81785	0.206761	0.00779544	0.0387001	host coral	sp|Q2PT27|QNRB4_ECOLX	MULTISPECIES: Qnr family quinolone resistance pentapeptide repeat protein		Pentapeptide_4,Pentapeptide_4,Pentapeptide,Pentapeptide,Pentapeptide_3,Pentapeptide_3	2.10643	2.73706	0.692549	0	0.156702	0	2.37224	1.78639	1.72511	0	0.996275	0	0	0	0
TRINITY_DN193247_c0_g1_i1	5.7664	0.164778	0.000223049	0.00122341	symbionts	sp|Q08CS6|MOXD2_DANRE	MOXD1 homolog 1	GO:0016715;GO:0055114	Cu2_monoox_C	0.15046	1.14044	1.3851	1.34031	2.66393	1.12403	0.873983	1.78639	0.796203	0.176032	1.16232	0	0	0	0
TRINITY_DN91446_c0_g1_i1	5.69106	0.112314	0.000621525	0.00332195	symbionts		---NA---			0.451379	0.912353	1.24659	1.34031	2.66393	0.749354	0.749128	3.17581	0.265401	0.176032	0.664183	0	0	0	0
TRINITY_DN177186_c0_g1_i2	5.66261	0.0981224	0.00545891	0.0275549	host coral		PREDICTED: uncharacterized protein LOC107342119			1.5046	2.62301	0	0	0	1.84841	1.74797	2.38186	0	0.176032	1.49441	0	0	0	0
TRINITY_DN257423_c0_g1_i1	5.65515	0.0879666	0.00345576	0.0177653	host coral	sp|B3EWY9|MLP_ACRMI	mucin-like protein	GO:0005176;GO:0010469;GO:0010669;GO:0030197		0.752298	1.59662	0	0.804184	0	0.249785	1.3734	2.18337	2.25591	0.528097	1.32837	0	0	0	0
TRINITY_DN121662_c1_g2_i1	5.62076	0.0670591	0.00710791	0.0354108	host coral		---NA---			1.20368	1.14044	0.692549	0	0.470105	2.33174	1.23606	2.90586	1.59241	0	0	0	0	0	0
TRINITY_DN220710_c0_g1_i1	5.61183	0.0549718	0.000712383	0.0038012	symbionts		---NA---			0.752298	0.798308	1.3851	1.34031	1.25361	1.74849	0.374564	2.58034	0.796203	0	0.498137	0	0	0	0
TRINITY_DN175877_c1_g1_i4	5.60616	0.0561245	0.00690172	0.0344396	host coral		---NA---			2.45249	0	0.189758	0	1.08594	1.37631	2.49834	1.91938	0	0	2.04734	0	0	0	0
TRINITY_DN245702_c0_g1_i1	5.56741	0.0243636	0.000633189	0.00338316	symbionts	sp|Q5AUW5|BGLD_EMENI	hypothetical protein BC1G_03179		Fn3-like	0.902758	1.14044	0.831058	1.07225	1.56702	0.999139	0.998838	2.97732	0.1327	0.176032	0.498137	0	0	0	0
TRINITY_DN184474_c2_g2_i2	5.53938	0.00765603	0.00283646	0.0146857	host coral	sp|Q8K5A9|NRADD_RAT	tumor necrosis factor receptor superfamily member 16-like	GO:0002755;GO:0043123;GO:0070976	Death	1.45043	2.0277	0.267324	0.735829	0.597033	0.354694	1.53696	1.87373	1.3071	0	0.297222	0	0	0	0
TRINITY_DN117609_c0_g1_i6	5.53391	0.00404452	0.0027242	0.014124	host coral	sp|P0CI65|NPHP3_DANRE	kinesin light chain 1-like	GO:0005515	TPR_12,TPR_12,TPR_10,TPR_10,TPR_10,TPR_1,TPR_1,TPR_1,TPR_7,TPR_7,TPR_7,TPR_8,TPR_8,TPR_8,TPR_2,TPR_2,TPR_2,TPR_17,TPR_17,TPR_17,TPR_14,TPR_14,TPR_14,TPR_6,TPR_6,TPR_6,TPR_9,TPR_9,TPR_9	1.2097	0.988762	0.511101	0.407453	1.61559	1.76348	0.227236	0.887241	2.13913	0	0.503119	0	0	0	0
TRINITY_DN86922_c0_g2_i1	5.52764	-0.000350973	0.000721315	0.00384757	symbionts		---NA---			0.902758	0.798308	0.831058	1.87643	0.156702	1.24892	1.24855	1.78639	0.265401	1.05619	0.332092	0	0	0	0
TRINITY_DN37468_c0_g1_i1	5.50283	-0.0178679	0.00191226	0.0100021	symbionts		---NA---			0.300919	0.684264	1.3851	0.670154	3.29074	0.749354	0.873983	1.38942	0.1327	0.176032	0.996275	0	0	0	0
TRINITY_DN18993_c0_g1_i1	5.48603	-0.0285167	0.000786439	0.00418936	symbionts	sp|P04775|SCN2A_RAT	hypothetical protein IMG5_112540	GO:0005216;GO:0006811;GO:0016020;GO:0055085	Ion_trans	0.300919	0.228088	1.80063	0.804184	1.72372	0.749354	0.998838	0.99244	0.663502	0.352065	1.66046	0	0	0	0
TRINITY_DN182641_c3_g1_i4	5.46477	-0.040554	0.00772762	0.0383873	host coral		---NA---			1.65506	1.25448	1.3851	0	0.156702	2.12317	1.24855	0.99244	1.0616	0	0.166046	0	0	0	0
TRINITY_DN173473_c0_g1_i6	5.4607	-0.0463639	0.0027444	0.0142225	host coral	sp|Q9WVL2|STAT2_MOUSE	predicted protein			1.7348	0.57022	0.554039	0.268061	1.87102	1.03036	1.78417	0.389036	0.530802	0	1.25033	0	0	0	0
TRINITY_DN181639_c0_g6_i1	5.44056	-0.0630607	0.00338826	0.0174324	host coral		---NA---			1.2127	0.57022	0.13851	3.21674	0.470105	0.249785	0.873983	0	0.1327	1.93636	0.332092	0	0	0	0
TRINITY_DN100070_c0_g1_i1	5.42609	-0.0676613	0.00791787	0.0392743	host coral	sp|Q9UPQ0|LIMC1_HUMAN	LIM and calponin homology domains-containing protein 1-like isoform X3		LIM	3.82167	0	0.944636	0.65407	0.200578	0.829285	1.075	0	1.64283	0	0.190953	0	0	0	0
TRINITY_DN183717_c1_g2_i8	5.42278	-0.0745788	0.00877643	0.0433075	host coral	sp|O75460|ERN1_HUMAN	serine/threonine-protein kinase/endoribonuclease IRE1-like isoform X2	GO:0004672;GO:0005524;GO:0006468	Pkinase	3.41543	0	0	1.33495	0	0.749354	1.08748	1.50851	0	0.860798	0.722299	0	0	0	0
TRINITY_DN244692_c0_g1_i1	5.41226	-0.0776979	0.00409013	0.0209103	host coral		---NA---	GO:0046872		1.65506	0.114044	1.10808	1.20628	0.313403	1.37382	1.24855	0.793952	0	1.40826	0.332092	0	0	0	0
TRINITY_DN79258_c0_g1_i1	5.40943	-0.0793162	0.00363762	0.0186672	host coral		predicted protein			0.300919	1.36853	0.13851	2.81465	0.470105	0.499569	0.499419	0.595464	0.530802	1.23223	0.664183	0	0	0	0
TRINITY_DN282225_c0_g1_i1	5.36844	-0.107502	0.00318251	0.0164002	host coral		---NA---			1.65506	0.57022	0.554039	0.670154	0.156702	2.12317	0.124855	1.19093	1.327	0.352065	0.498137	0	0	0	0
TRINITY_DN184558_c0_g2_i3	5.36507	1.79427	0.00503174	0.0254934	host coral	sp|P20273|CD22_HUMAN	neuronal cell adhesion molecule-like isoform X4		Ig_3,Ig_3,Ig_3,V-set,V-set,I-set,I-set,I-set	0	4.35534	3.54169	7.432	0	1.16025	0.201016	1.59584	11.1123	12.9982	0.187632	0	0	0	0.284069
TRINITY_DN179346_c1_g1_i1	5.35425	-0.116833	0.00484384	0.0245824	host coral		PREDICTED: uncharacterized protein LOC107353512			0	0.36152	1.71891	1.76921	1.11415	0	0.493176	3.1897	0	0.5457	0.662523	0	0	0	0
TRINITY_DN177006_c0_g1_i2	5.31831	-0.139124	0.00871802	0.0430226	host coral		---NA---			0.672554	0.601012	0.833829	0.134031	0.528085	1.90711	1.6793	1.69906	1.22217	0	0	0	0	0	0
TRINITY_DN238365_c0_g1_i1	5.31726	-0.141109	0.000916211	0.00486684	symbionts		---NA---			0.300919	0.456176	1.52361	0.804184	1.25361	0.624462	0.499419	1.78639	0.928903	0.352065	0.664183	0	0	0	0
TRINITY_DN178787_c2_g1_i8	5.30801	-0.148305	0.00306188	0.0158003	host coral	sp|P46825|KLC_DORPE	kinesin light chain 1-like	GO:0005515	TPR_12,TPR_12,TPR_10,TPR_10,TPR_10,TPR_10,TPR_8,TPR_8,TPR_8,TPR_8,TPR_1,TPR_1,TPR_1,TPR_1,TPR_7,TPR_7,TPR_7,TPR_7,TPR_2,TPR_2,TPR_2,TPR_2,TPR_17,TPR_17,TPR_17,TPR_17,TPR_6,TPR_6,TPR_6,TPR_14,TPR_14,TPR_14,TPR_16,TPR_16,TPR_4,TPR_4,TPR_4,TPR_4	1.2428	1.39818	0.333808	0.546845	0	1.1565	0.802816	1.56409	1.10672	0.202437	0.491496	0	0	0	0
TRINITY_DN234721_c0_g1_i1	5.29321	-0.158863	0.00303554	0.015672	symbionts	sp|P12982|PP12_DROME	serine/threonine-protein phosphatase PP1-gamma catalytic subunit B-like	GO:0016787	STPPase_N,Metallophos	0.451379	0.114044	1.80063	1.34031	1.25361	1.37382	0.499419	1.38942	0.398101	0.352065	0.166046	0	0	0	0
TRINITY_DN192961_c0_g1_i1	5.27668	-0.168249	0.00452806	0.0230587	host coral		---NA---	GO:0005375;GO:0016021;GO:0035434	Ctr	0	0.342132	0.277019	1.34031	2.82063	1.24892	0	0.198488	0.398101	0.528097	1.49441	0	0	0	0
TRINITY_DN164578_c1_g2_i1	5.27256	-0.168593	0.0065055	0.0325597	host coral		---NA---			0.752298	0.228088	0.297796	0.938215	1.09691	0	0.749128	1.5879	0.1327	1.69343	1.16232	0	0	0	0
TRINITY_DN204039_c0_g1_i1	5.22214	-0.203586	0.00340054	0.0174899	symbionts	sp|F2Z461|HERC6_MOUSE	hypothetical protein		RCC1_2,RCC1_2,RCC1_2,RCC1,RCC1,RCC1	0.902758	0.228088	0.692549	0.938215	0.94021	1.24892	0.873983	2.18337	0.265401	0.528097	0	0	0	0	0
TRINITY_DN128255_c0_g1_i2	5.20333	-0.216184	0.0060456	0.0303674	host coral	sp|Q01973|ROR1_HUMAN	neural cell adhesion molecule L1-like protein	GO:0005515	Fz	0.15046	1.14044	0.692549	1.07225	0.156702	2.00827	0.374564	0.793952	1.1943	0.352065	0.166046	0	0	0	0
TRINITY_DN221304_c0_g1_i1	5.16709	-0.238186	0.00453994	0.0231136	symbionts		---NA---			0.752298	0.912353	0.554039	1.47434	0.626807	0.124892	0.749128	1.98488	0.1327	0.176032	0.830229	0	0	0	0
TRINITY_DN185831_c0_g1_i1	5.11516	-0.27031	0.00890113	0.0438901	symbionts	sp|P45862|YWJB_BACSU	deaminase	GO:0008703;GO:0009231;GO:0055114	RibD_C	0.902758	0.342132	0.554039	0.536123	2.35053	0.374677	1.12369	0.595464	0	0.176032	0.996275	0	0	0	0
TRINITY_DN175088_c0_g1_i2	5.10483	3.12134	0.00384935	0.0197188	host coral	sp|P38976|RAS2_HYDVU	predicted protein	GO:0003924;GO:0005525;GO:0007165;GO:0016020	Ras,Roc	40.2946	4.12954	1.86573	0.621903	4.17297	60.313	19.2663	5.17458	1.78217	0	0	0.995798	0	0	0
TRINITY_DN280467_c0_g1_i1	5.09297	-0.286934	0.00444893	0.0226684	symbionts		---NA---			0.451379	0.57022	0.831058	1.20628	1.09691	0.749354	0.499419	1.38942	0.796203	0.176032	0	0	0	0	0
TRINITY_DN188745_c0_g1_i1	5.08974	-0.2875	0.00990626	0.0485747	symbionts		---NA---			0.300919	0.57022	0.831058	1.20628	1.72372	0.999139	0.499419	0.99244	0.663502	0	0	0	0	0	0
TRINITY_DN199686_c0_g1_i1	5.08633	-0.290886	0.00506631	0.0256624	symbionts	sp|Q9CAD6|C86A7_ARATH	Cytochrome P450 family protein	GO:0005506;GO:0016705;GO:0020037;GO:0055114	p450	0.902758	0	1.52361	1.07225	0.783508	0.999139	0.624274	0.99244	0.265401	0.176032	0.498137	0	0	0	0
TRINITY_DN182251_c1_g3_i3	5.08322	4.3725	1.11963e-07	1.2461e-06	host coral	sp|Q28F51|TADBP_XENTR	predicted protein	GO:0003676	RRM_1,RRM_1,RRM_7,RRM_7,Nup35_RRM_2,Nup35_RRM_2	38.1535	15.5066	50.4369	16.0636	50.7854	51.9777	10.1881	45.4121	16.1125	8.85091	27.6234	2.55286	0	0	0
TRINITY_DN5719_c0_g1_i1	5.05505	-0.306998	0.0056939	0.0286617	symbionts		---NA---			0.300919	0.798308	0.554039	0.536123	1.41032	0.249785	0.374564	2.38186	0.398101	0.176032	0.664183	0	0	0	0
TRINITY_DN162867_c0_g1_i2	5.04825	-0.311131	0.00786439	0.0390242	host coral	sp|Q5BK13|TM199_RAT	transmembrane protein 199-like	GO:0070072	Vma12,Vma12	0	0.289672	0	0.454364	1.777	2.01451	0.806562	0	0.753739	0.742857	0.428398	0	0	0	0
TRINITY_DN290008_c0_g1_i1	5.03811	-0.322186	0.00686131	0.0342599	symbionts	sp|Q9UB00|GLCM4_CAEEL	glucosylceramidase	GO:0004348;GO:0006665	Glyco_hydro_30	1.20368	0.456176	0.554039	0.804184	0	0.374677	0.374564	0.99244	0.1327	2.11239	0	0	0	0	0
TRINITY_DN180667_c2_g1_i3	5.03551	-0.319535	0.00692317	0.0345363	host coral	sp|A7MBC0|NAGA_BOVIN	putative N-acetylglucosamine-6-phosphate deacetylase	GO:0016787	Amidohydro_1	1.16004	0.395733	0	0.659431	0.996623	0	1.38714	0.525993	0.339713	0	1.85307	0	0	0	0
TRINITY_DN183480_c1_g1_i9	5.02011	1.42097	0.000522813	0.00280044	host coral		---NA---			5.88899	3.5137	2.84776	0.402092	0.94021	8.15672	4.63461	5.71645	4.8847	0	0.332092	0	0.314344	0	0
TRINITY_DN156904_c0_g1_i1	5.01082	-0.334678	0.00735334	0.0365907	host coral		PREDICTED: uncharacterized protein LOC105442164, partial			1.20368	0.342132	0.692549	0.536123	0	0.749354	0.749128	0.793952	1.327	0.176032	0.498137	0	0	0	0
TRINITY_DN100447_c0_g1_i1	4.90743	-0.398844	0.00937863	0.0461186	symbionts		---NA---			0.902758	0.456176	0.831058	0.402092	1.41032	0.499569	0.499419	1.19093	0.530802	0	0.166046	0	0	0	0
TRINITY_DN197842_c0_g1_i1	4.88127	-0.41178	0.00775508	0.0385118	symbionts		---NA---			0	0	0.554039	1.07225	1.88042	0.624462	0.124855	1.5879	0.265401	0.176032	0.664183	0	0	0	0
TRINITY_DN170296_c0_g1_i5	4.84625	-0.432629	0.0101871	0.0498714	host coral		---NA---			1.52867	1.11763	0.49725	0	0	0.449612	0.350842	0.724481	0.993926	0.473527	0	0	0	0	0
TRINITY_DN175837_c0_g3_i3	4.7761	-0.472491	0.00890208	0.0438901	host coral	sp|Q28DB0|TT39B_XENTR	predicted protein		DUF3808	0.538645	0.356958	0.781195	0	1.20347	1.15775	0.568089	1.62959	0	0	0.337073	0	0	0	0
TRINITY_DN179664_c2_g1_i1	4.69562	5.22808	1.22936e-05	8.54021e-05	host coral	sp|P82264|DHE3_CHAAC	predicted protein	GO:0006520;GO:0016639;GO:0055114	ELFV_dehydrog	39.625	106.24	15.3316	76.5155	1.09691	44.5279	82.8873	63.147	94.9074	33.1099	5.10259	1.50275	1.13792	4.46972	0
TRINITY_DN298057_c0_g1_i1	4.68507	-0.524215	0.00963616	0.0473157	symbionts		---NA---			0.15046	0.57022	0.13851	0.804184	1.09691	0.499569	0.374564	1.78639	0	0	0.664183	0	0	0	0
TRINITY_DN208303_c0_g1_i1	4.59875	-0.57177	0.00922514	0.0454093	symbionts		---NA---			0.15046	0.228088	0.831058	1.07225	0.783508	0.124892	0.124855	1.38942	0.398101	0	0.498137	0	0	0	0
TRINITY_DN163819_c0_g1_i1	4.48687	4.09408	0.00330807	0.0170294	host coral	sp|B3EWZ6|MLRP2_ACRMI	hypothetical protein LOTGIDRAFT_152977	GO:0016020	MAM,MAM	3.15965	8.66735	3.87827	76.5315	0	3.99655	10.1132	4.36674	34.7675	79.9187	0.664183	1.58422	1.57172	0.231952	0
TRINITY_DN173234_c0_g1_i1	4.47881	5.06504	0.000214753	0.00117912	host coral		---NA---			98.4517	28.8167	7.70807	139.234	2.03712	3.43953	28.6067	4.60095	23.4893	65.3626	77.4238	1.5548	2.85424	0	2.18494
TRINITY_DN115273_c0_g1_i1	4.37604	0.868398	0.00772848	0.0383886	host coral	sp|Q04652|KELC_DROME	kelch-like protein 40	GO:0005515	BTB	0	3.30728	2.21616	2.81465	1.25361	0	0	1.38942	5.57342	2.28842	2.32464	0	0	0	0.265485
TRINITY_DN180757_c1_g1_i9	4.33771	1.06138	1.66706e-05	0.000111829	host coral		PREDICTED: uncharacterized protein LOC107342790			5.53691	1.82471	2.54858	1.44887	1.68768	1.89587	4.96922	2.6121	2.24396	0.522816	1.98923	0	0	0.320094	0
TRINITY_DN244843_c0_g1_i1	4.3151	1.58127	0.000803726	0.00428108	host coral		PREDICTED: uncharacterized protein LOC106153421 isoform X1		ShK,ShK	5.71746	5.93029	0.969568	7.23766	0	1.74849	6.74216	2.77883	4.24641	3.34461	0.664183	0	0.628688	0	0
TRINITY_DN178218_c0_g2_i1	4.25395	1.51262	0.00420943	0.0214909	host coral	sp|Q70JS2|KELC_ANOST	kelch-like protein 40	GO:0005515	BTB	0	4.62107	3.44889	7.52314	2.72661	0.385917	0	2.06031	4.35523	5.49221	5.59907	0	0	0	0.53097
TRINITY_DN175568_c0_g1_i3	4.22081	4.14104	0.00393693	0.0201545	host coral	sp|B3MFV7|LPHN_DROAN	PREDICTED: uncharacterized protein LOC100902338	GO:0030246	Gal_Lectin,Gal_Lectin	2.37425	1.82128	9.4242	42.1969	0.664415	0.124892	22.7648	1.59584	75.6499	71.2297	1.7468	0.39153	1.69431	1.14584	1.06194
TRINITY_DN162398_c0_g2_i3	4.20201	0.675017	0.00129388	0.00681962	host coral		hypothetical protein PTSG_03981			0.725215	1.25334	2.98904	1.87777	4.74963	0.419638	0	4.44812	0.984637	1.12661	1.57577	0.226318	0	0	0
TRINITY_DN183500_c1_g1_i10	4.17015	3.87076	5.983e-05	0.000355614	host coral		---NA---			23.4326	26.5985	0.839369	5.27679	37.9688	37.1392	28.3408	42.2025	1.64947	1.17766	28.8006	1.7947	0.568962	0.647147	0.53097
TRINITY_DN183834_c0_g2_i14	4.13952	1.31063	0.00813642	0.0403114	host coral	sp|Q559A2|IRLA_DICDI	serine/threonine-protein kinase ppk4-like	GO:0004672;GO:0005524;GO:0006468	Pkinase,Pkinase_Tyr	8.14137	3.83188	0	4.50075	0.828952	2.3792	7.84712	3.85067	2.09269	0	0	0.452635	0	0	0
TRINITY_DN244572_c0_g1_i1	4.13847	0.626349	0.000845104	0.00449623	host coral		A disintegrin and metalloproteinase with thrombospondin motifs 7-like			3.46057	1.25448	0.13851	2.41255	0.470105	1.74849	3.74564	1.19093	1.327	1.76032	0.664183	0.226318	0	0	0
TRINITY_DN247431_c0_g1_i1	4.11625	2.87481	0.000114047	0.0006489	host coral		---NA---			17.9047	12.5448	3.32423	15.2795	0	10.8656	17.7294	12.1078	7.96203	8.44955	0.830229	0.678953	0.314344	0.231952	0.53097
TRINITY_DN180270_c0_g1_i5	3.96526	2.04404	0.00588999	0.0296044	host coral	sp|Q5FVJ8|SENP8_RAT	hypothetical protein LOTGIDRAFT_182489, partial	GO:0006508;GO:0008234	Peptidase_C48	10.302	0	9.43667	2.7235	13.3322	14.5075	6.95191	2.29254	1.28985	0.570345	0	0	0	1.12729	0
TRINITY_DN104456_c0_g1_i1	3.95768	0.468278	0.000357044	0.00192073	symbionts		---NA---			1.05322	1.48257	2.07765	1.34031	3.13403	0.624462	0.374564	1.98488	0.928903	0.880162	2.32464	0	0	0.231952	0
TRINITY_DN182145_c2_g1_i2	3.95405	1.11818	0.00455638	0.023188	host coral		PREDICTED: LOW QUALITY PROTEIN: uncharacterized protein LOC107559944			5.51284	1.5989	0.680083	3.43655	0.722395	2.00952	11.3006	0.57363	2.37799	0.149628	0	0.226318	0	0.231952	0
TRINITY_DN178041_c0_g1_i8	3.95203	1.7015	0.00844962	0.0417691	host coral		---NA---			0	0.290812	4.34921	7.14116	10.977	5.09686	0	0	3.64528	3.78646	8.36373	0.153896	0.333204	0	0.315927
TRINITY_DN180757_c1_g1_i3	3.93394	1.76344	0.00267762	0.0138915	host coral		PREDICTED: uncharacterized protein LOC107342790			4.92605	3.05296	11.2484	0.758614	0.180207	6.29332	1.66182	4.29727	12.6596	0	1.25365	0	0.314344	0.596117	0
TRINITY_DN183443_c0_g1_i2	3.91699	2.4007	0.000912028	0.00484543	host coral	sp|P08603|CFAH_HUMAN	membrane cofactor protein-like		Sushi,Sushi,Sushi	2.1937	20.0102	4.97111	12.4662	0	6.55685	3.50467	9.48971	6.8845	7.30182	0.199255	0.452635	0.314344	0.709774	0
TRINITY_DN180541_c0_g2_i6	3.91694	3.65334	1.6181e-05	0.000109588	host coral	sp|Q8IWW6|RHG12_HUMAN	predicted protein	GO:0005515;GO:0007165	RhoGAP,WW,WW,WW,PH_9,PH_9,PH,SH3_9,SH3_9,SH3_1	12.4174	32.1832	13.0352	13.3924	11.002	20.1551	25.358	23.3601	11.3525	9.76804	17.7055	3.43777	0	0	0
TRINITY_DN183538_c0_g2_i1	3.90348	3.0682	0.00507226	0.0256865	host coral		low-density lipoprotein receptor-related protein 4-like isoform X4		TLD	4.01426	8.43926	0.13851	1.14998	35.0166	0.869251	14.0487	6.86967	0.265401	0.528097	53.0151	0.452635	0.943031	0.505656	0.53097
TRINITY_DN269283_c0_g1_i1	3.87572	0.45755	0.000645596	0.00344801	symbionts		---NA---			1.5046	0.456176	0.969568	2.54658	3.13403	0.374677	1.24855	2.38186	0.928903	1.58429	0.830229	0	0	0	0.265485
TRINITY_DN119332_c0_g1_i2	3.87086	1.62695	0.00471608	0.0239569	host coral	sp|Q64I00|DHE4_PONPY	glutamate dehydrogenase 1, mitochondrial-like	GO:0006520;GO:0016491;GO:0055114	ELFV_dehydrog_N	1.70621	12.5448	1.65242	3.72873	0	0	7.61614	4.37468	5.35579	2.81652	0.664183	0.226318	0	0	0.53097
TRINITY_DN179232_c0_g1_i5	3.86573	1.34168	0.00816501	0.0404405	host coral	sp|Q60997|DMBT1_MOUSE	deleted in malignant brain tumors 1 protein-like	GO:0005044;GO:0005509;GO:0016020	SRCR,SRCR,SRCR,SRCR,EGF_3,EGF_3,EGF_3,EGF_CA,EGF_CA,EGF_CA,EGF_CA,EGF_CA,SRCR_2,SRCR_2,EGF,EGF,EGF,Plasmod_Pvs28,Plasmod_Pvs28	5.21042	7.98993	0.436306	4.01422	0	1.63734	8.62372	1.61569	2.35145	1.08788	0	0.574847	0	0	0
TRINITY_DN49980_c1_g1_i1	3.83168	0.428414	0.00247037	0.0128518	symbionts		---NA---			0.300919	0.228088	3.18572	0.938215	3.76084	0.624462	0.873983	1.5879	0.928903	0.704129	2.65673	0	0	0	0.265485
TRINITY_DN180297_c1_g1_i6	3.81623	0.771071	0.00452762	0.0230582	host coral	sp|P11456|MPRD_BOVIN	cation-dependent mannose-6-phosphate receptor-like	GO:0005768;GO:0005794;GO:0006622;GO:0019904	Man-6-P_recep	1.9319	3.72924	2.15521	3.71131	0	0.273514	3.16382	1.13138	1.24871	2.74963	0	0	0	0.380402	0
TRINITY_DN183500_c0_g1_i1	3.77156	4.19913	0.000123378	0.00070137	host coral		---NA---			26.0295	34.0912	1.10808	4.69108	53.9054	40.2828	33.4636	52.9963	2.78671	2.99255	39.1935	1.35791	2.51475	2.08757	0.265485
TRINITY_DN172808_c1_g3_i3	3.75564	0.986871	0.00814958	0.0403672	host coral	sp|O35136|NCAM2_MOUSE	PREDICTED: LOW QUALITY PROTEIN: hemicentin-1		Ig_3,Ig_3,Ig_2,Ig_2,I-set,I-set,ig,ig,V-set,V-set,V-set,Ig_4,Ig_4,Ig_5,Ig_5	0.446865	1.41871	4.07911	3.43521	1.25988	2.3255	0	0.954727	6.83009	2.76899	0	0.452635	0	0	0
TRINITY_DN172808_c0_g1_i3	3.74421	3.27009	0.000549114	0.00293886	host coral	sp|D3YXG0|HMCN1_MOUSE	hemicentin-1 isoform X2		Ig_3,Ig_3,Ig_2,Ig_2,I-set,I-set,ig,ig,V-set,V-set,V-set	1.35414	2.28088	9.49207	17.8274	5.2025	12.2394	1.00508	2.10199	38.5535	17.605	22.2518	0.452635	0.943031	1.62367	0.265485
TRINITY_DN183854_c0_g1_i3	3.74248	0.363136	0.00318597	0.0164154	host coral		---NA---			0.148955	0.846207	0.969568	1.03204	3.25626	0.749354	0.248461	0.99244	1.75563	1.58429	2.49401	0	0	0	0.265485
TRINITY_DN172790_c0_g1_i1	3.74228	1.54353	0.00105945	0.0056081	host coral		PREDICTED: uncharacterized protein LOC100892614			1.19766	10.6882	2.25909	4.35198	0.626807	0.694401	6.00676	3.76532	4.59409	3.21963	0.552933	0	0	0.839667	0
TRINITY_DN211954_c0_g1_i1	3.74096	0.363123	0.00444615	0.022656	host coral		---NA---			1.20368	0.456176	1.52361	1.20628	3.44744	0.624462	0.499419	2.97732	0	2.11239	0.830229	0	0	0	0.265485
TRINITY_DN176199_c0_g1_i2	3.734	3.73745	0.000738125	0.00393527	host coral		PREDICTED: uncharacterized protein LOC107345787			6.09512	42.8521	1.37125	22.3536	4.40332	47.1556	3.68821	44.1437	2.01837	22.4635	6.05403	1.31717	2.30728	0	0.732739
TRINITY_DN180015_c1_g5_i1	3.72944	1.06962	0.00884516	0.043623	host coral	sp|Q2PT27|QNRB4_ECOLX	MULTISPECIES: Qnr family quinolone resistance pentapeptide repeat protein		Pentapeptide,Pentapeptide,Pentapeptide_4,Pentapeptide_3,Pentapeptide_3	4.96517	4.10559	1.80063	0.536123	1.41032	0	4.24506	4.16825	4.64452	0	0.830229	0	0	0	0.53097
TRINITY_DN178041_c0_g1_i6	3.71026	1.94835	0.0100715	0.0493396	host coral		---NA---			0	0.343273	2.22585	9.37813	8.46659	13.918	0.0624274	1.37552	1.41459	8.01827	7.62814	0	0	0.373443	0.777872
TRINITY_DN160161_c1_g1_i1	3.68847	1.47141	9.0783e-05	0.000523489	host coral		---NA---			4.11808	1.67075	3.71899	4.93501	2.96166	2.27179	3.68072	2.49499	5.28148	3.66675	1.16232	0	0	0	0.796456
TRINITY_DN39038_c0_g1_i1	3.65354	0.230021	0.00267468	0.0138774	symbionts		---NA---			1.35414	0.912353	2.77019	1.47434	1.25361	0.874246	0.749128	3.96976	0.1327	0.176032	0.166046	0	0	0.231952	0
TRINITY_DN178643_c0_g1_i1	3.64962	0.937642	0.00434346	0.0221504	host coral		PREDICTED: uncharacterized protein LOC107336492 isoform X1			2.60295	0	0.885077	2.86558	0.626807	2.76886	5.48362	0	1.54065	4.27231	1.97096	0.226318	0.30177	0	0
TRINITY_DN31028_c0_g1_i1	3.64331	1.32801	0.00292753	0.0151388	host coral		---NA---		Ig_3,I-set,ig	2.85873	2.62301	0.692549	4.28898	0	1.24892	8.86469	1.98488	3.18481	5.457	0.498137	0	0.314344	0.463904	0
TRINITY_DN158018_c0_g1_i2	3.6322	3.74025	0.00175456	0.00918856	host coral	sp|Q8CG08|CTHR1_RAT	collagen triple helix repeat-containing protein 1-like			1.20819	7.146	7.93107	65.4593	2.233	12.8289	4.16266	3.6621	15.3269	57.5362	1.29516	1.40317	0.710417	1.7582	0.953092
TRINITY_DN225512_c0_g1_i1	3.61617	0.829681	0.000763462	0.00406831	host coral	sp|Q96BD0|SO4A1_HUMAN	solute carrier organic anion transporter family member 4A1	GO:0005215;GO:0016020;GO:0055085	OATP,OATP	4.51379	2.73706	2.49318	0.938215	0.783508	5.37037	0.998838	0.793952	1.59241	0.704129	0.996275	0	0	0.463904	0
TRINITY_DN168319_c2_g1_i1	3.60291	1.60694	0.00566393	0.0285198	host coral		predicted protein			2.55781	4.33367	0.277019	4.95914	0	1.24892	16.6057	2.38186	2.78671	4.92891	0.498137	0.678953	0	0.231952	0
TRINITY_DN83649_c0_g1_i1	3.58604	0.191851	0.000776637	0.00413783	symbionts		---NA---			0.752298	0.57022	1.10808	2.01046	3.29074	1.12403	0.499419	1.19093	0.796203	0.528097	0.664183	0	0	0.231952	0
TRINITY_DN175832_c2_g1_i8	3.58115	0.815909	0.000464302	0.00249121	symbionts		hypothetical protein AURANDRAFT_61124			1.93491	1.84181	4.41431	1.38052	2.16248	2.36171	1.70052	4.79547	0.627673	0.853757	0.700713	0	0.568962	0	0
TRINITY_DN155527_c0_g1_i1	3.58059	0.179873	0.00274752	0.0142368	host coral	sp|Q0V8E7|STRA6_BOVIN	predicted protein		RBP_receptor	2.70827	0.684264	1.10808	0.402092	0.156702	0.874246	2.87166	0.99244	1.4597	0.528097	0.332092	0	0	0.231952	0
TRINITY_DN177006_c0_g1_i6	3.57637	1.68998	0.00704158	0.0351023	host coral		hypothetical protein			7.61626	4.65642	4.26194	0	0.412125	11.1242	5.89314	5.54972	5.28413	0	0.498137	0.226318	0.628688	0.231952	0
TRINITY_DN178643_c0_g1_i2	3.56272	3.79894	0.000119084	0.000677199	host coral	sp|P86982|IMSP1_RUDPH	PREDICTED: uncharacterized protein LOC107336492 isoform X2			22.4335	15.7073	16.1599	15.9081	1.02796	51.8028	30.4745	8.85455	7.62762	28.9168	6.21177	1.90559	2.7568	0.266745	0.265485
TRINITY_DN111493_c0_g1_i1	3.53944	0.181183	0.00350931	0.0180275	symbionts		predicted protein			0.300919	0.456176	2.77019	0.402092	1.09691	0.249785	0.499419	1.78639	2.12321	1.76032	0.498137	0.226318	0	0	0
TRINITY_DN182220_c2_g1_i7	3.52686	0.899238	0.00104792	0.00554844	host coral		---NA---	GO:0005515	LRR_1,LRR_1,LRR_1,LRR_1,LRR_6,LRR_6,LRR_6,LRR_4,LRR_4,LRR_4	3.03176	5.09549	1.41418	1.1138	0.648745	0.810551	3.49593	3.49934	1.84454	0.610832	1.56415	0	0.631831	0	0
TRINITY_DN213293_c0_g1_i1	3.5212	0.785724	0.00033193	0.00178834	symbionts		---NA---			1.65506	1.71066	3.32423	2.94868	2.19382	1.37382	2.37224	4.76371	0.265401	1.23223	0.332092	0.226318	0	0.231952	0
TRINITY_DN16264_c0_g1_i1	3.51516	0.836567	0.00189885	0.00993442	host coral		PREDICTED: uncharacterized protein LOC107352235			1.05322	4.33367	0.969568	1.47434	0.783508	0.499569	5.36875	0.99244	2.65401	2.11239	0.830229	0.226318	0	0	0.265485
TRINITY_DN98448_c0_g1_i1	3.51264	2.11687	0.0034372	0.0176713	host coral	sp|Q69D47|RHBG_ORYLA	hypothetical protein LOTGIDRAFT_111301, partial			1.5046	18.9313	0.831058	7.50572	0	3.87166	8.49012	8.13801	3.31751	5.28097	1.66046	0.905271	0	0	0.53097
TRINITY_DN158018_c0_g1_i1	3.50768	8.02985	0.00205892	0.0107569	host coral	sp|Q8CG08|CTHR1_RAT	collagen triple helix repeat-containing protein 1-like			113.141	56.7187	599.434	1250.45	14.5341	151.904	99.3419	59.2586	364.462	940.215	10.3281	38.8814	40.4686	10.5353	13.3831
TRINITY_DN17144_c0_g1_i1	3.50428	0.155248	0.00395874	0.0202548	host coral		---NA---			0.300919	0.456176	3.18572	1.87643	0.94021	0.374677	1.24855	2.77883	0.1327	0.880162	0.332092	0.226318	0	0	0
TRINITY_DN182230_c0_g1_i1	3.48453	0.186391	0.00883363	0.0435695	host coral	sp|A2AJ76|HMCN2_MOUSE	hypothetical protein BRAFLDRAFT_136374	GO:0005201;GO:0005509;GO:0062023	EGF_3,EGF_3,EGF_3,cEGF,cEGF,cEGF,EGF_CA,EGF_CA,EGF_CA,EGF_CA,EGF,EGF,EGF,EGF	0.642462	2.86479	0.854605	0.982445	0.399589	1.81469	0.643002	2.99518	0.744449	0.528097	0	0	0.314344	0	0
TRINITY_DN193657_c0_g1_i1	3.46759	1.74527	0.0014156	0.00744398	host coral		---NA---			6.46976	7.52691	1.66212	4.02092	0	4.74591	9.73867	7.54254	3.45021	1.05619	0.664183	0.678953	0	0.463904	0
TRINITY_DN119080_c1_g1_i1	3.4539	0.144541	0.00186078	0.00973763	symbionts		---NA---			0.902758	0.684264	1.24659	0.804184	1.56702	1.6236	0.998838	1.98488	0.530802	0.704129	0.996275	0	0.314344	0	0
TRINITY_DN177674_c0_g1_i3	3.44137	5.9493	0.00549259	0.027712	host coral		---NA---			75.2433	404.155	3.69128	120.48	1.60306	9.61671	28.1722	114.575	18.6378	35.4494	96.0243	10.612	8.80163	0	5.3097
TRINITY_DN292059_c0_g1_i1	3.43797	0.110944	0.00266135	0.0138138	symbionts	sp|Q54UZ1|Y1639_DICDI	protein kinase domain protein	GO:0004672;GO:0005524;GO:0006468	Pkinase,Pkinase_Tyr	0.300919	0.114044	2.35467	0.670154	2.50723	0.499569	1.12369	1.19093	1.1943	0.880162	0.664183	0.226318	0	0	0
TRINITY_DN267934_c0_g1_i1	3.43092	0.103366	0.00947498	0.046578	host coral		---NA---			0.451379	0.228088	1.3851	0.670154	3.91754	0.249785	0.998838	3.17581	0.1327	0.176032	0.830229	0.226318	0	0	0
TRINITY_DN7543_c0_g1_i1	3.42486	0.764015	0.00460404	0.0234138	symbionts		hypothetical protein		DUF1254	0.300919	0.342132	0.969568	4.55704	0.94021	0.749354	1.24855	1.19093	1.0616	6.5132	1.16232	0.226318	0	0	0.265485
TRINITY_DN287716_c0_g1_i1	3.4165	0.0712344	0.00227035	0.0118305	symbionts		---NA---			0.451379	0.912353	1.52361	1.47434	2.97733	0.499569	0.374564	1.38942	0.530802	0.528097	0.498137	0	0	0.231952	0
TRINITY_DN266031_c0_g1_i1	3.39464	0.078766	0.00784997	0.0389587	symbionts	sp|P19543|NIFJ_ENTAG	pyruvate dehydrogenase, putative	GO:0016491;GO:0055114	POR_N	0.300919	0.456176	2.49318	1.07225	0.94021	1.37382	0.374564	3.96976	0.530802	0	0.498137	0.226318	0	0	0
TRINITY_DN176640_c0_g1_i2	3.39115	0.544157	0.00518779	0.0262424	host coral	sp|P02466|CO1A2_RAT	collagen alpha-2(VI) chain		Collagen,Collagen	1.05322	4.90389	0.692549	2.27852	0.156702	1.49871	1.62311	0.793952	1.4597	1.40826	0.332092	0.38474	0	0	0
TRINITY_DN193155_c0_g1_i1	3.38852	0.0741498	0.0053178	0.0268808	symbionts	sp|O49923|ADK_PHYPA	adenosine kinase-like isoform X2		PfkB	1.05322	0.57022	1.10808	2.01046	2.35053	0.999139	1.12369	0.793952	0.1327	0.352065	0.664183	0.226318	0	0	0
TRINITY_DN70402_c0_g1_i1	3.37338	0.0654174	0.0053923	0.0272359	symbionts		---NA---			0.902758	0.342132	1.10808	0.804184	3.29074	0.999139	0.374564	1.38942	0	0.528097	1.49441	0.226318	0	0	0
TRINITY_DN182884_c1_g1_i1	3.34744	1.30133	0.00619316	0.031067	host coral	sp|Q09225|NRF6_CAEEL	predicted protein		Acyl_transf_3	1.5046	0.912353	8.72611	0.938215	3.60414	1.12403	0.873983	1.98488	7.82933	0	4.31719	0	0	0.927809	0
TRINITY_DN226916_c0_g1_i1	3.33521	0.0424702	0.00398475	0.0203846	symbionts		---NA---			0.15046	0.57022	0.969568	1.07225	2.19382	0.999139	0.873983	1.38942	0.530802	0.704129	1.32837	0.226318	0	0	0
TRINITY_DN7801_c0_g1_i1	3.32536	0.032654	0.00374798	0.0192088	symbionts		---NA---			0.752298	0.228088	1.52361	0.670154	3.29074	0.874246	0.624274	1.19093	0.928903	0.352065	0.332092	0.226318	0	0	0
TRINITY_DN20727_c0_g1_i1	3.32516	0.00559519	0.00372648	0.0191078	symbionts		---NA---			1.05322	0.798308	2.21616	0.670154	1.56702	0.749354	0.624274	1.98488	0.398101	0	0.664183	0	0	0.231952	0
TRINITY_DN200103_c0_g1_i1	3.32472	0.66693	0.00247879	0.0128946	symbionts		---NA---			1.05322	0.456176	2.63169	2.54658	5.01445	1.49871	0.998838	3.96976	0.663502	0.704129	0.498137	0	0.314344	0.231952	0
TRINITY_DN59700_c1_g1_i1	3.32404	0.0300836	0.00676214	0.0337885	symbionts	sp|P47980|TIS11_DROME	zinc finger (CCCH type) protein, putative	GO:0046872	zf-CCCH,zf-CCCH,zf-CCCH_2,zf-CCCH_2	0.300919	1.25448	1.66212	0.804184	0.626807	1.6236	0.499419	3.77127	0.398101	0.176032	0.166046	0.226318	0	0	0
TRINITY_DN155289_c0_g1_i1	3.31378	6.49245	0.00245084	0.0127523	host coral	sp|Q58A42|DD3_DICDI	predicted protein			56.7233	98.7622	10.9423	218.872	0.783508	80.056	200.642	113.932	84.7956	357.346	39.851	13.8054	8.48728	21.1076	0.265485
TRINITY_DN186868_c0_g1_i1	3.30413	0.0154356	0.00696455	0.0347319	symbionts	sp|Q8RWG1|Y4139_ARATH	putative aarF domain-containing protein kinase		ABC1	0.752298	0.912353	1.3851	0.804184	1.72372	1.24892	0.873983	1.5879	0.265401	0	1.16232	0.226318	0	0	0
TRINITY_DN179866_c2_g2_i4	3.30022	0.606804	0.00272894	0.0141474	host coral		---NA---	GO:0005515;GO:0007165		2.96857	0.401435	2.4447	0.804184	0.94021	3.49574	1.9727	3.3743	1.85781	0	0.589463	0.226318	0	0.231952	0
TRINITY_DN230463_c0_g1_i1	3.29195	0.0298504	0.00249716	0.0129859	symbionts	sp|A8IUG5|CFA99_CHLRE	Myosin heavy chain, clone, putative			0.601838	0.684264	0.969568	0.804184	1.09691	1.12403	0.998838	2.58034	0.663502	0.352065	0.996275	0	0	0	0.265485
TRINITY_DN175917_c0_g2_i1	3.28996	0.00992609	0.0068749	0.0343197	symbionts		---NA---			0.701142	0.684264	2.2771	0.607159	0.81955	0	0.674216	0.547827	1.76359	1.36777	0.332092	0.226318	0	0	0
TRINITY_DN263474_c0_g1_i1	3.28398	0.00428031	0.00576927	0.0290296	symbionts		---NA---			0.601838	0.456176	1.66212	1.20628	2.03712	0.874246	0.124855	2.58034	0.265401	0.176032	0.830229	0.226318	0	0	0
TRINITY_DN49853_c0_g1_i1	3.28298	0.654848	0.00483533	0.024545	host coral	sp|Q6V0I7|FAT4_HUMAN	hypothetical protein BRAFLDRAFT_224846	GO:0005201;GO:0005509;GO:0062023	EGF_3,EGF_3,EGF_3,EGF_3,EGF,EGF,EGF,EGF,EGF_CA,EGF_CA,EGF_CA,EGF_CA,hEGF,hEGF,hEGF,hEGF,hEGF,hEGF,cEGF,cEGF,cEGF,cEGF,EGF_MSP1_1,EGF_MSP1_1,EGF_MSP1_1,EGF_MSP1_1,Plasmod_Pvs28,Plasmod_Pvs28,Plasmod_Pvs28,Plasmod_Pvs28,EGF_2,EGF_2,EGF_2,EGF_2	2.10643	4.33367	0.554039	2.41255	0.156702	1.37382	2.12253	2.18337	2.25591	0.352065	0.498137	0.226318	0	0	0.265485
TRINITY_DN8043_c0_g1_i1	3.28235	0.568309	0.0026845	0.0139249	symbionts	sp|Q5ZK62|ACAP2_CHICK	Ankyrin repeat domain protein	GO:0005515	Ank_5,Ank_5,Ank_4,Ank_4,Ank,Ank,Ank_2,Ank_3,Ank_3	0.902758	0.57022	2.63169	1.20628	5.48456	1.49871	0.873983	1.78639	0.530802	1.93636	0.332092	0	0	0.463904	0
TRINITY_DN176838_c1_g1_i8	3.27775	2.30056	0.00641689	0.0321363	host coral	sp|Q14749|GNMT_HUMAN	glycine N-methyltransferase-like	GO:0017174	Methyltransf_25,Methyltransf_31,Methyltransf_11	11.1611	7.27601	9.91314	0.950278	12.077	4.92201	8.38774	16.3098	3.19675	0	0	0	0.562675	0.911572	0.674332
TRINITY_DN94570_c0_g1_i1	3.27748	1.00635	0.000356854	0.00191986	symbionts	sp|Q91X51|GORS1_MOUSE	hypothetical protein CRE_09982	GO:0005515	GRASP55_65	0.902758	2.28088	3.73976	2.14449	6.42477	1.12403	1.24855	2.77883	1.85781	1.76032	1.32837	0.226318	0	0.463904	0
TRINITY_DN224744_c0_g1_i1	3.25485	-0.0330497	0.00270643	0.0140353	symbionts		---NA---			0.451379	0.456176	0.415529	1.7424	1.41032	0.874246	0.374564	2.18337	0.796203	0.528097	0.830229	0	0	0.231952	0
TRINITY_DN7168_c0_g1_i1	3.24932	-0.0404922	0.0033944	0.0174611	symbionts		---NA---			0.300919	0.342132	1.52361	0.670154	2.03712	0.749354	1.12369	1.38942	0.928903	0.704129	0.166046	0	0	0.231952	0
TRINITY_DN198515_c0_g1_i1	3.23051	0.552228	0.00434115	0.0221404	symbionts		---NA---			0.451379	0.684264	1.52361	1.34031	6.58147	0.624462	0.998838	2.58034	0.265401	0.528097	2.32464	0.226318	0	0.231952	0
TRINITY_DN143590_c0_g1_i1	3.22887	3.38118	0.00268104	0.0139081	host coral	sp|Q96RW7|HMCN1_HUMAN	collagen alpha-3(VI) chain-like isoform X1	GO:0005201;GO:0005509;GO:0062023	EGF_3,EGF_3,EGF_3,EGF_3,EGF_3,EGF_3,EGF_CA,EGF_CA,EGF_CA,EGF_CA,EGF_CA,EGF_CA,cEGF,cEGF,cEGF,cEGF,cEGF,cEGF,VWA,EGF,EGF,EGF,EGF,EGF,EGF,EGF_MSP1_1,EGF_MSP1_1,EGF_MSP1_1,EGF_MSP1_1,EGF_MSP1_1,EGF_MSP1_1,Plasmod_Pvs28,Plasmod_Pvs28,Plasmod_Pvs28,Plasmod_Pvs28,Plasmod_Pvs28,Plasmod_Pvs28,FXa_inhibition,FXa_inhibition,FXa_inhibition,FXa_inhibition,FXa_inhibition,VWA_2,VWA_2,hEGF,hEGF,hEGF,hEGF,hEGF,h…	6.88353	54.1071	2.09427	16.6614	0	4.39746	21.018	12.9394	11.046	13.22	3.6829	0.948271	0.70413	1.32909	1.79999
TRINITY_DN255318_c0_g1_i1	3.22797	-0.0336818	0.00962239	0.0472553	host coral		---NA---			0.451379	0.342132	0.969568	0.536123	3.13403	1.12403	0.624274	1.98488	0.530802	0	0.664183	0.226318	0	0	0
TRINITY_DN87600_c0_g1_i1	3.21096	-0.0676529	0.00419517	0.0214216	symbionts		hypothetical protein EMIHUDRAFT_453944, partial	GO:0004553;GO:0016052;GO:0030246	CBM9_1	0.752298	0.798308	0.831058	1.20628	0.94021	0.374677	1.62311	2.38186	0.265401	0.528097	0.166046	0	0	0.231952	0
TRINITY_DN266805_c0_g1_i1	3.20967	0.594893	0.00193642	0.0101268	symbionts		---NA---			1.35414	0.57022	2.49318	1.20628	4.85775	0.749354	1.3734	1.78639	0.928903	0.528097	2.32464	0.226318	0	0	0.265485
TRINITY_DN181023_c0_g1_i2	3.20456	0.906952	0.00174757	0.00915422	host coral		hypothetical protein BRAFLDRAFT_214682		COR	4.95463	2.13605	3.82425	0.706342	0.781941	1.51619	1.68179	3.08053	3.64528	0.427759	0.533007	0	0	0.695856	0
TRINITY_DN184322_c0_g2_i4	3.20328	-0.0753957	0.00806337	0.0399681	host coral	sp|Q1LXK4|M10B1_DANRE	putative helicase MOV-10			1.20067	0.819977	0.477859	0.835011	0	1.11154	1.79916	0.676844	0.603787	1.4065	0.179329	0	0	0.231952	0
TRINITY_DN252752_c0_g1_i1	3.20317	1.02635	0.00556026	0.0280222	host coral	sp|P35555|FBN1_HUMAN	fibrillin-2-like isoform X2	GO:0005509;GO:0007154;GO:0016021	EGF_CA,EGF_CA,EGF_CA,EGF_CA,EGF_CA,EGF_CA,EGF_CA,EGF_3,EGF_3,EGF_3,EGF_3,EGF_3,EGF_3,cEGF,cEGF,cEGF,cEGF,cEGF,cEGF,cEGF,EGF,EGF,EGF,EGF,EGF,EGF,EGF_MSP1_1,EGF_MSP1_1,EGF_MSP1_1,EGF_MSP1_1,EGF_MSP1_1,EGF_MSP1_1,hEGF,hEGF,hEGF,hEGF,hEGF,hEGF,hEGF,hEGF,Plasmod_Pvs28,Plasmod_Pvs28,Plasmod_Pvs28,Plasmod_Pvs28,Plasmod_Pvs28,Plasmod_Pvs28,Plasmod_Pvs28,FXa_inhibition,FXa_inhibition,FXa_inhibition,FXa_in…	2.10643	5.24603	0.13851	2.41255	0.156702	1.99828	3.37108	6.5501	2.91941	0.704129	0.498137	0.452635	0.314344	0	0
TRINITY_DN177154_c1_g2_i2	3.20298	0.591679	0.00488235	0.0247719	host coral		---NA---	GO:0005515		2.10643	2.02884	1.11223	2.46214	0.263259	1.87463	3.19503	3.41995	1.02047	0	0.828569	0.226318	0	0	0.265485
TRINITY_DN230433_c0_g1_i1	3.20166	-0.0651052	0.00308039	0.0158919	symbionts	sp|P54567|YQKD_BACSU	alpha/beta superfamily hydrolase		Hydrolase_4,Abhydrolase_1	0.752298	0.456176	1.10808	0.938215	1.56702	0.374677	0.749128	1.78639	0.663502	1.05619	0.166046	0	0	0.231952	0
TRINITY_DN172767_c0_g1_i3	3.19693	1.65456	0.00395512	0.0202395	host coral	sp|Q7F8Q9|MSL1_ORYSJ	predicted protein	GO:0005515	LRR_4,LRR_4,LRR_4,LRR_4,LRR_8,LRR_8,LRR_8,LRR_1,LRR_1,LRR_1,LRR_1,LRR_1,LRR_1	3.54633	10.3267	1.34354	3.06394	0.622106	1.71727	3.62828	15.4622	3.17154	0.646039	0.989633	0.96864	0	0	0.265485
TRINITY_DN173756_c0_g1_i4	3.17386	4.06431	5.78609e-05	0.000345444	host coral	sp|Q1JP75|DCXR_BOVIN	L-xylulose reductase isoform X2		adh_short,adh_short_C2	43.6333	50.5215	8.44909	29.8044	4.54435	17.1677	46.5696	13.1002	6.76772	15.6651	8.46834	2.48949	2.50532	2.55147	0.796456
TRINITY_DN209102_c0_g1_i1	3.16988	-0.0978517	0.00628601	0.0315155	symbionts		---NA---			0.300919	0.57022	0.554039	1.20628	1.41032	1.12403	1.24855	2.38186	0.530802	0.176032	0.166046	0	0	0.231952	0
TRINITY_DN63243_c0_g2_i1	3.16096	-0.105953	0.0100001	0.0490085	host coral		---NA---			1.05322	1.71066	0.554039	1.60837	0	0.374677	1.24855	0.793952	0.796203	0.352065	0.332092	0	0	0.231952	0
TRINITY_DN172157_c0_g1_i5	3.15366	0.982655	0.00936749	0.0460805	host coral	sp|Q86YR5|GPSM1_HUMAN	hypothetical protein	GO:0005515	TPR_1,TPR_1,TPR_1,TPR_12,TPR_12,TPR_8,TPR_8,TPR_8,TPR_10,TPR_10,TPR_10,TPR_2,TPR_2,TPR_2,Fis1_TPR_C,Fis1_TPR_C,Fis1_TPR_C,TPR_14,TPR_14,TPR_14	0.451379	1.01727	0.346274	6.70422	0.313403	2.00202	1.64933	0.567676	6.51028	1.77969	1.6588	0	0	0.231952	0.53097
TRINITY_DN42827_c0_g1_i1	3.14943	-0.0840096	0.00725671	0.0361296	symbionts		---NA---			0.752298	0.57022	0.831058	1.07225	2.19382	0.249785	0.749128	1.98488	0.1327	0.176032	0.996275	0.226318	0	0	0
TRINITY_DN182236_c0_g1_i1	3.14029	2.78842	0.00245917	0.0127946	host coral	sp|Q8CP08|MTNN_STAES	5'-methylthioadenosine/S-adenosylhomocysteine nucleosidase-like isoform X13	GO:0003824;GO:0009116	PNP_UDP_1	6.77369	29.2797	8.65547	0.360543	11.422	5.02567	5.3263	17.0581	10.5537	0.306296	5.25701	1.61817	1.13164	0.248189	0.265485
TRINITY_DN177876_c0_g1_i1	3.1105	2.4342	9.77656e-05	0.000563397	host coral		5'-methylthioadenosine/S-adenosylhomocysteine nucleosidase-like isoform X1			6.40958	3.13963	12.8399	9.69578	9.91295	10.7195	4.62961	6.34963	8.66136	1.09844	4.61939	0.452635	0.628688	1.62367	0
TRINITY_DN213030_c0_g1_i1	3.1063	-0.1333	0.00609409	0.0306038	symbionts		hypothetical protein EMIHUDRAFT_215518			0.601838	0.228088	1.24659	0.536123	1.56702	0.874246	0.749128	1.5879	0.1327	0.352065	1.32837	0	0	0.231952	0
TRINITY_DN116765_c0_g1_i1	3.10177	2.29817	0.00264842	0.0137478	host coral		---NA---			3.15965	1.36853	1.24659	7.10363	22.7217	14.2377	3.62079	0.99244	1.327	6.16113	7.63811	0.452635	0.628688	1.39171	0
TRINITY_DN119108_c1_g1_i1	3.10012	0.433697	0.00348195	0.0178942	host coral		---NA---			1.65506	0.684264	2.77019	1.7424	0.94021	3.12231	1.3734	2.18337	0	0.880162	0.664183	0	0	0.463904	0
TRINITY_DN190369_c0_g1_i1	3.09936	1.47554	0.000457772	0.00245638	host coral		---NA---	GO:0005515	Ank_5,Ank_5	3.00919	2.16684	3.32423	4.69108	3.76084	2.87252	4.99419	9.32894	1.0616	3.16858	0.166046	0.452635	0.314344	0.463904	0
TRINITY_DN166691_c1_g1_i1	3.07759	5.8529	0.00159949	0.00839228	host coral	sp|Q13231|CHIT1_HUMAN	chitinase-3-like protein 1	GO:0005975	Glyco_hydro_18	123.979	56.2237	11.7733	109.905	4.23095	32.3471	236.225	49.4235	32.3789	168.639	5.31347	3.62108	4.71516	19.9479	4.77873
TRINITY_DN168319_c1_g1_i1	3.0599	3.22549	0.00256627	0.0133366	host coral		predicted protein		WSC,WSC	15.046	11.8606	3.46274	12.0628	0.156702	8.24289	55.3106	8.73347	10.2179	10.0338	1.49441	1.58422	1.25738	1.85562	0.265485
TRINITY_DN118404_c0_g2_i1	3.05962	6.1929	0.00076168	0.00405916	host coral	sp|B3EWZ6|MLRP2_ACRMI	MAM and LDL-receptor class A domain-containing protein 1-like isoform X1	GO:0004252;GO:0006508;GO:0016020	Trypsin,Trypsin,MAM,MAM,Trypsin_2,Trypsin_2,DUF1986,DUF1986	60.1838	106.175	17.1752	125.855	1.09691	50.5814	281.173	75.8224	144.909	149.98	39.685	11.0896	11.9451	14.613	3.18582
TRINITY_DN106752_c0_g1_i1	3.05549	-0.167453	0.00988105	0.0484585	symbionts	sp|Q49YJ6|RISB_STAS1	unnamed protein product	GO:0000906;GO:0009231;GO:0009349	DMRL_synthase	0.300919	0.342132	0.831058	0.804184	2.19382	0.999139	0.124855	0.793952	0.663502	0.352065	1.16232	0	0	0.231952	0
TRINITY_DN180584_c2_g2_i12	3.05374	3.94911	0.000559431	0.00299307	host coral		---NA---			22.3192	40.6533	13.9729	12.4984	10.0791	6.59057	54.9898	11.5044	15.518	26.1549	6.58206	0	1.25738	1.37316	5.24068
TRINITY_DN58546_c1_g1_i1	3.05297	1.46011	0.000157523	0.000883977	host coral	sp|Q9WU79|PROD_MOUSE	predicted protein	GO:0004657;GO:0006562	Pro_dh	3.15965	4.56176	3.87827	2.41255	2.35053	3.62188	3.12137	7.93952	3.05211	0.528097	2.98882	0.226318	0.314344	0.463904	0.265485
TRINITY_DN183843_c1_g2_i1	3.04782	5.61256	0.00262452	0.013626	host coral	sp|P54145|AMT1_CAEEL	predicted protein	GO:0008519;GO:0015696;GO:0016020	Ammonium_transp	54.3866	223.841	6.70387	73.4488	0.167671	49.8733	120.838	87.5531	48.0959	48.6747	8.07315	5.65568	4.40081	11.7832	5.57519
TRINITY_DN87022_c0_g1_i1	3.04708	3.71664	0.0010277	0.00544501	host coral	sp|Q58A42|DD3_DICDI	protein DD3-3-like			19.5597	37.9767	2.77019	24.3936	0.626807	17.7347	46.446	17.07	16.5876	7.56939	2.1586	0.678953	1.88606	3.01538	1.59291
TRINITY_DN180749_c0_g1_i2	3.04153	2.63159	0.000311308	0.00168835	host coral	sp|Q17459|CO145_CAEEL	collagen alpha-1(XI) chain-like	GO:0005179;GO:0005576	Collagen,Resistin	8.72666	16.5877	5.32154	14.0451	0.783508	7.99311	10.1132	10.9168	6.8991	5.10494	1.32837	1.13159	0.628688	1.15976	0.265485
TRINITY_DN171378_c4_g3_i1	3.04033	0.397854	0.0026639	0.0138259	symbionts	sp|Q9CA67|CHLP_ARATH	geranylgeranyl diphosphate reductase, chloroplastic			0.902758	0.798308	1.80063	0.962341	3.76084	0.374677	0.749128	2.77883	0.663502	0.880162	1.66046	0	0	0.463904	0
TRINITY_DN160027_c0_g2_i1	3.03735	4.10875	0.00199326	0.0104189	host coral	sp|Q58A42|DD3_DICDI	protein DD3-3-like			21.0643	43.5648	6.09443	43.2919	0.313403	24.1042	59.8054	17.8639	18.7108	16.8991	1.16232	2.26318	4.08647	0.927809	1.8584
TRINITY_DN184671_c1_g2_i1	3.02305	2.86754	0.000540202	0.00289189	host coral		PREDICTED: uncharacterized protein LOC106155455			12.1872	11.1763	4.57082	17.8261	0.313403	15.7364	16.8554	8.73347	10.4833	4.04874	2.98882	0.452635	1.57172	1.39171	0.53097
TRINITY_DN35250_c0_g1_i1	3.0185	0.371569	0.00510221	0.025834	symbionts	sp|Q7TPK6|WNK4_RAT	serine/threonine protein kinase	GO:0004672;GO:0005524;GO:0006468	Pkinase	0.601838	1.48257	2.49318	1.60837	1.88042	1.74849	1.49826	2.97732	0.663502	0	0.332092	0	0	0.463904	0
TRINITY_DN125291_c0_g1_i1	3.01496	0.770704	0.0010424	0.00552013	host coral		---NA---			1.65506	1.14044	2.49318	2.41255	3.76084	1.6236	1.3734	4.36674	0.265401	1.76032	0.664183	0	0	0.695856	0
TRINITY_DN182621_c0_g1_i2	3.00953	1.69832	0.00036934	0.00198553	host coral		---NA---			5.51735	6.06714	2.70094	2.6203	1.625	3.52696	5.21768	7.08999	5.24565	0.984021	3.27276	0.226318	0.628688	0	0.740704
TRINITY_DN278175_c0_g1_i1	3.00912	-0.193895	0.00538038	0.0271778	symbionts		---NA---			0.15046	0.456176	0.969568	1.07225	1.09691	0.874246	0.873983	1.38942	0.265401	0.352065	0.996275	0	0	0.231952	0
TRINITY_DN169665_c0_g1_i2	2.99673	0.785487	0.00047244	0.00253403	host coral		PREDICTED: uncharacterized protein LOC107352659			3.18222	1.75172	1.3851	1.20628	1.24421	3.09983	3.61205	2.77883	1.327	0.880162	0.885024	0.226318	0	0.463904	0
TRINITY_DN18330_c0_g1_i1	2.98529	0.402502	0.00155442	0.00815984	symbionts		---NA---			0.902758	1.36853	1.80063	1.20628	2.50723	1.12403	1.3734	3.17581	0.663502	0.528097	0.830229	0	0	0.231952	0.265485
TRINITY_DN22556_c0_g1_i1	2.97765	0.392236	0.00638825	0.0320004	host coral	sp|P98133|FBN1_BOVIN	latent-transforming growth factor beta-binding protein 4-like	GO:0005201;GO:0005509;GO:0062023	EGF_CA,EGF_CA,EGF_CA,EGF_CA,EGF_CA,cEGF,cEGF,cEGF,cEGF,EGF_3,EGF_3,EGF_3,EGF_3,EGF_3,EGF,EGF,EGF,EGF,EGF,EGF_MSP1_1,EGF_MSP1_1,EGF_MSP1_1,EGF_MSP1_1,FXa_inhibition,FXa_inhibition,FXa_inhibition,FXa_inhibition	1.35414	2.73706	0.277019	1.60837	0.156702	0.874246	2.24739	3.17581	1.1943	0.704129	0.498137	0.452635	0	0	0
TRINITY_DN182033_c2_g2_i1	2.97168	1.60666	0.00552442	0.0278591	host coral	sp|P54385|DHE3_DROME	AAEL010464-PA	GO:0006520;GO:0016491;GO:0055114	ELFV_dehydrog	1.5046	9.80779	0.554039	6.83557	0.156702	1.12403	5.99303	2.58034	6.10422	3.16858	0.664183	0.452635	0.314344	0.463904	0.265485
TRINITY_DN181639_c0_g5_i10	2.96272	0.760721	0.00857199	0.0423445	host coral		---NA---			2.70827	1.48257	0.692549	5.76332	0.94021	1.87338	4.99419	0.793952	0.928903	0.352065	0	0.452635	0	0.231952	0
TRINITY_DN277664_c0_g1_i1	2.95039	-0.210117	0.00832287	0.0411776	symbionts		---NA---			0.451379	0.456176	1.24659	1.07225	0.94021	0.874246	0.249709	1.5879	0.1327	0.352065	0.996275	0.226318	0	0	0
TRINITY_DN158923_c0_g1_i2	2.94797	0.439701	0.00894654	0.0440957	host coral		PREDICTED: uncharacterized protein LOC107327618			1.95597	1.59662	1.3851	0.804184	0.470105	1.12403	1.87282	4.76371	1.4597	0	0.664183	0	0.314344	0	0.265485
TRINITY_DN281430_c0_g1_i1	2.93961	-0.218231	0.00857028	0.0423393	symbionts		---NA---			0.902758	0.456176	1.3851	1.47434	1.09691	0.374677	0.624274	0.793952	0.1327	0.352065	0.498137	0.226318	0	0	0
TRINITY_DN194668_c0_g1_i1	2.93626	0.343852	0.00408437	0.0208825	symbionts		---NA---	GO:0005515	ubiquitin,ubiquitin	0.451379	0.456176	1.66212	2.01046	2.66393	1.87338	0.499419	0.595464	0.530802	2.11239	0.996275	0.226318	0	0.231952	0
TRINITY_DN252516_c0_g1_i1	2.92755	-0.22706	0.00949294	0.0466524	symbionts		---NA---			0.451379	0.57022	0.692549	1.07225	0.783508	0.624462	0.998838	2.18337	0.1327	0.176032	0.664183	0.226318	0	0	0
TRINITY_DN183443_c0_g1_i1	2.92726	4.0943	0.000768772	0.00409627	host coral	sp|P04003|C4BPA_HUMAN	PREDICTED: P-selectin-like		Sushi,Sushi,Sushi,Sushi,Sushi	12.8222	55.2247	9.71092	37.7993	5.26518	24.0543	22.6062	30.1999	20.0431	22.2716	6.72153	0	0.440081	6.32765	3.56547
TRINITY_DN261513_c0_g1_i1	2.92459	0.362477	0.00418439	0.0213699	symbionts		---NA---			0.752298	0.912353	1.80063	1.87643	3.29074	0.499569	0.499419	1.98488	0.796203	1.05619	0.996275	0	0	0.231952	0.265485
TRINITY_DN83984_c0_g1_i1	2.92303	1.34507	0.00128481	0.00677351	symbionts		---NA---			1.20368	2.73706	5.12486	2.14449	3.91754	0.499569	2.49709	9.72591	1.1943	2.99255	2.49069	0.226318	0	0.463904	0.53097
TRINITY_DN93126_c0_g1_i1	2.9217	1.73339	0.00353299	0.0181463	host coral		---NA---			5.11563	7.64095	0.969568	4.82511	0	5.37037	8.11556	8.3365	2.78671	1.93636	0.664183	0.452635	0.314344	0.695856	0.265485
TRINITY_DN190945_c0_g1_i1	2.91931	1.40361	0.00126064	0.00664882	symbionts		---NA---		Methyltransf_16	2.10643	1.93875	4.98635	2.68061	8.932	2.37295	1.3734	4.9622	1.0616	1.23223	4.15115	0.226318	0.943031	0.231952	0
TRINITY_DN277638_c0_g1_i1	2.90954	-0.23743	0.00695123	0.0346682	host coral		PREDICTED: uncharacterized protein LOC107330297			1.35414	0.798308	0.415529	0.670154	0.470105	0.499569	1.24855	0.793952	0.663502	0.176032	0.664183	0.226318	0	0	0
TRINITY_DN50014_c1_g1_i1	2.90159	2.17965	0.00552496	0.0278596	host coral	sp|B3EWY9|MLP_ACRMI	mucin-like protein	GO:0005509	EGF_CA,EGF_CA,EGF_CA,EGF_CA,EGF_CA,EGF_CA,EGF_CA,EGF_CA,cEGF,cEGF,cEGF,cEGF,cEGF,cEGF,cEGF,cEGF,FXa_inhibition,FXa_inhibition,FXa_inhibition,FXa_inhibition,FXa_inhibition,FXa_inhibition,FXa_inhibition,EGF_3,EGF_3,EGF_3,EGF_3,EGF_3,EGF_3,EGF_3,EGF_3	2.40735	9.69375	1.10808	8.84603	0	1.99828	9.3641	7.93952	12.4738	3.34461	3.48696	0.452635	1.57172	0.231952	0.265485
TRINITY_DN232069_c0_g1_i1	2.89273	0.741893	0.00611318	0.0306875	symbionts		---NA---			0.300919	0.912353	2.9087	1.07225	4.85775	0.624462	0.374564	2.58034	1.0616	0.880162	4.81533	0.226318	0	0.231952	0.265485
TRINITY_DN172808_c1_g3_i2	2.89223	3.23168	0.00528082	0.0266982	host coral	sp|O35136|NCAM2_MOUSE	B-cell receptor CD22-like		Ig_3,Ig_3,Ig_2,Ig_2,I-set,I-set,ig,ig,V-set,V-set,V-set,V-set,Ig_4,Ig_4,Ig_5,Ig_5	1.05773	3.14305	8.38676	17.2055	7.51541	22.1534	3.24622	0.831665	31.9184	13.25	18.4311	0	2.20041	2.08757	1.32743
TRINITY_DN200489_c0_g1_i1	2.88374	0.354975	0.0039273	0.0201068	symbionts		---NA---			0.601838	0.912353	1.66212	2.14449	1.56702	0.874246	0.499419	2.58034	0.398101	1.58429	1.49441	0.226318	0	0	0.265485
TRINITY_DN177140_c1_g1_i2	2.8834	1.13014	0.00765631	0.0380538	host coral	sp|O42131|TOP2B_CHICK	DNA topoisomerase 2-beta-like	GO:0003677;GO:0003918;GO:0005524;GO:0006265	DNA_gyraseB,HATPase_c,Toprim,Toprim	1.53017	3.85925	3.91013	3.05724	1.16116	1.93833	4.49852	6.87562	1.45042	0.855517	0	0.979956	0	0	0
TRINITY_DN10783_c0_g1_i1	2.88273	0.322895	0.00966425	0.047439	symbionts		---NA---			1.35414	1.0264	3.18572	0.938215	3.29074	0.749354	0.749128	2.38186	0.265401	0.352065	0.166046	0.452635	0	0	0
TRINITY_DN122097_c0_g1_i1	2.8805	5.15618	0.000993289	0.00526794	host coral	sp|P10079|FBP1_STRPU	PREDICTED: uncharacterized protein LOC107331539 isoform X4		TLD,EGF,EGF,EGF,EGF	52.2095	81.1994	20.0839	52.6741	0.94021	41.714	95.0144	45.4538	86.2553	33.0941	7.63811	3.8474	1.57172	4.871	10.6194
TRINITY_DN202976_c0_g1_i1	2.87432	0.335911	0.00790792	0.039228	symbionts		syringomycin synthesis regulator SyrP	GO:0016491;GO:0055114	TauD	0.752298	0.456176	2.35467	0.938215	0.94021	0.874246	0.249709	2.58034	0.796203	2.28842	1.66046	0	0.314344	0.231952	0
TRINITY_DN181647_c0_g1_i3	2.87399	0.997662	0.00142975	0.00751653	host coral	sp|Q9D0F9|PGM1_MOUSE	phosphoglucomutase-1 isoform X2	GO:0005975;GO:0016868	PGM_PMM_I	2.129	2.42572	2.50564	3.90163	1.44009	1.03161	3.31489	0.587524	2.40984	2.75843	1.35161	0	0	0.491739	0.459289
TRINITY_DN209842_c0_g1_i1	2.86875	0.29173	0.00453849	0.023109	symbionts		---NA---			0.300919	1.25448	1.93914	2.94868	1.56702	0.624462	1.87282	1.38942	0.265401	0.880162	0.498137	0.226318	0	0.231952	0
TRINITY_DN40152_c0_g1_i1	2.86001	0.263767	0.00587162	0.0295191	symbionts		---NA---			0.752298	0.629523	1.66212	1.47434	2.64983	0.749354	0.835278	3.77127	0.384831	0.503453	0.498137	0	0	0.463904	0
TRINITY_DN53614_c0_g1_i1	2.85991	1.75198	0.0100815	0.0493811	host coral	sp|Q58A42|DD3_DICDI	hypothetical protein LOTGIDRAFT_203811			3.76149	8.89544	0.831058	7.23766	0	2.62274	11.8612	1.5879	3.05211	3.69668	0.498137	0.678953	0.628688	0.231952	0.265485
TRINITY_DN65130_c0_g1_i1	2.84526	-0.291821	0.00947823	0.0465904	host coral		---NA---	GO:0005515		0.451379	0.342132	0.692549	0.804184	0.94021	0.874246	0.624274	1.19093	0.1327	0.352065	1.16232	0	0	0.231952	0
TRINITY_DN73829_c0_g1_i1	2.8442	3.17999	0.00442741	0.0225695	host coral	sp|Q4LDE5|SVEP1_HUMAN	sushi, von Willebrand factor type A, EGF and pentraxin domain-containing protein 1-like		Ephrin_rec_like,Ephrin_rec_like,Ephrin_rec_like,Ephrin_rec_like,HYR,HYR,HYR,Ig_3,I-set,ig	12.4881	11.5185	3.04721	10.3204	0	3.49699	42.8252	7.54254	13.8008	17.2512	3.9851	1.58422	1.88606	1.15976	0.796456
TRINITY_DN80633_c0_g1_i1	2.84146	0.270797	0.00551388	0.0278126	symbionts	sp|Q20748|ATAD3_CAEEL	hypothetical protein H310_04754	GO:0005524;GO:0005739;GO:0007005	AAA,RuvB_N,AAA_16,AAA_16,AAA_22,AAA_22,TniB,TniB	0.752298	0.684264	3.04721	0.938215	1.41032	1.37382	1.3734	3.3743	0.530802	0.352065	0.166046	0.226318	0	0.231952	0
TRINITY_DN275946_c0_g1_i1	2.83865	0.728621	0.00349761	0.0179703	symbionts		---NA---			0.300919	0.684264	2.63169	3.4848	3.91754	1.24892	0.749128	3.57278	1.59241	0.704129	1.49441	0	0	0.231952	0.53097
TRINITY_DN13931_c0_g2_i1	2.83412	1.47423	0.000852672	0.00453498	symbionts		---NA---			2.93246	2.8876	2.00562	4.03432	2.20166	1.46124	2.27485	6.29207	5.68754	3.15274	3.02702	0	0	1.52625	0
TRINITY_DN131923_c0_g1_i2	2.82582	0.809018	0.00490521	0.024882	symbionts		---NA---			0.649985	0.784623	3.55	1.68477	5.41718	0.814298	0.626771	2.26872	2.01174	0.850236	2.75138	0.226318	0	0	0.578758
TRINITY_DN272159_c0_g1_i1	2.82135	1.47312	0.00406819	0.0208064	host coral	sp|Q14246|AGRE1_HUMAN	neurogenic locus notch homolog protein 1-like	GO:0005201;GO:0005509;GO:0062023	EGF_CA,EGF_CA,EGF_CA,EGF_CA,cEGF,cEGF,cEGF,EGF_3,EGF_3,EGF_3,EGF_3,SEA,hEGF,hEGF,hEGF,hEGF,hEGF	1.80552	8.43926	0.831058	4.28898	0.94021	4.74591	3.37108	10.5199	1.1943	1.40826	0.498137	0.452635	0	0.463904	0.53097
TRINITY_DN146665_c0_g1_i1	2.82126	2.557	0.000894068	0.00475277	host coral		PREDICTED: uncharacterized protein LOC107352235		F5_F8_type_C,WSC,WSC	12.1872	15.3959	2.77019	8.712	0.94021	4.8708	13.4843	9.32894	7.03312	5.80907	1.16232	1.35791	0.628688	0.927809	0.53097
TRINITY_DN183906_c1_g1_i2	2.79688	2.50038	0.00346853	0.0178267	host coral		---NA---			2.63003	17.0234	3.2342	7.74698	0.156702	3.72429	15.1911	4.97014	8.07084	9.56208	3.58659	0.228581	0.264049	1.60279	1.32743
TRINITY_DN184402_c0_g4_i15	2.78024	0.31304	0.00936873	0.0460805	host coral	sp|O60344|ECE2_HUMAN	membrane metallo-endopeptidase-like 1 isoform X2	GO:0004222;GO:0006508	Peptidase_M13_N	0.451379	1.45862	0.554039	1.91798	0.470105	0.624462	2.56202	1.19093	2.03164	1.2956	0.498137	0	0.314344	0	0.265485
TRINITY_DN41355_c0_g2_i1	2.77447	1.06702	0.00390733	0.0200078	symbionts	sp|A8HUA1|CFA58_CHLRE	cilia- and flagella-associated protein 58-like			0.00300919	1.82471	3.46274	3.08271	2.66393	2.37295	2.49709	7.34406	1.4597	1.23223	1.8265	0.905271	0.0188606	0.0603076	0.0265485
TRINITY_DN112818_c0_g1_i2	2.7728	0.274218	0.00631483	0.03165	host coral		---NA---			1.00808	0.614698	1.65242	0.78676	2.36933	1.55991	1.18362	3.25719	0.559996	0.352065	0.529686	0.226318	0.314344	0	0
TRINITY_DN248131_c0_g1_i1	2.77274	0.227126	0.0056544	0.0284741	symbionts		hypothetical protein H257_04138			0.601838	0.684264	2.21616	1.60837	2.19382	0.874246	0.624274	2.58034	0.265401	1.05619	0.332092	0.226318	0	0.231952	0
TRINITY_DN187228_c0_g1_i1	2.77206	0.255506	0.00430924	0.0219811	symbionts		---NA---			0.601838	0.798308	1.80063	1.20628	1.41032	0.624462	1.49826	3.17581	0.928903	0.528097	0.830229	0	0.314344	0.231952	0
TRINITY_DN180891_c0_g1_i3	2.76709	1.36164	0.00240904	0.0125389	host coral	sp|Q92917|GPKOW_HUMAN	G patch domain and KOW motifs-containing protein-like			1.37971	3.37799	7.22051	3.0559	2.42888	4.13893	0.65299	2.65577	4.33665	2.52782	1.12081	0.767217	0	0	0.554864
TRINITY_DN173464_c0_g1_i7	2.76392	1.13435	0.00469935	0.0238776	symbionts	sp|P46825|KLC_DORPE	hypothetical protein AURANDRAFT_11396, partial	GO:0003777;GO:0005515;GO:0005871	TPR_10,TPR_10,TPR_10,TPR_10,TPR_10,TPR_12,TPR_12,TPR_12,TPR_12,TPR_12,TPR_8,TPR_8,TPR_8,TPR_8,TPR_7,TPR_7,TPR_7,TPR_7,TPR_1,TPR_1,TPR_1,TPR_1,DUF4404,DUF4404,DUF4404,DUF4404,DUF4404,DUF5001,DUF5001,DUF5001,DUF5001,DUF5001	0.466425	1.63767	3.94337	2.61896	4.36571	2.4966	1.06002	6.10152	2.06615	0.212999	4.07144	0.751375	0.386643	0	0
TRINITY_DN23436_c0_g2_i1	2.76148	0.629758	0.00190684	0.00997458	symbionts	sp|Q9W1Y1|EMC89_DROME	hypothetical protein BRAFLDRAFT_260197		UPF0172	1.20368	1.36853	3.32423	1.47434	2.82063	0.749354	1.74797	3.17581	0.796203	0.352065	1.8265	0	0.314344	0.463904	0
TRINITY_DN89308_c1_g1_i1	2.75857	1.40823	0.00104928	0.00555519	host coral	sp|P55265|DSRAD_HUMAN	double-stranded RNA-specific adenosine deaminase	GO:0003723;GO:0004000;GO:0006396	A_deamin,A_deamin,dsrm	5.26609	4.21963	1.52361	4.82511	1.41032	1.6236	5.99303	2.77883	1.59241	3.52065	1.16232	0.678953	0.314344	0.463904	0
TRINITY_DN143309_c0_g1_i1	2.73942	2.63555	0.00034158	0.00183939	symbionts		---NA---			6.01838	4.90389	7.47953	11.6607	27.1094	5.12059	7.9907	9.32894	2.12321	4.92891	3.48696	1.13159	1.25738	0.695856	0.796456
TRINITY_DN180531_c0_g2_i3	2.73914	0.25525	0.0100076	0.0490415	host coral	sp|Q5XJ85|MYD88_DANRE	PREDICTED: uncharacterized protein LOC107354673	GO:0002755;GO:0043123;GO:0070976	Death	2.44647	1.19974	1.52638	0.800163	0	1.78596	1.14367	0.954727	1.14653	0.927691	0.664183	0.226318	0.314344	0	0
TRINITY_DN181627_c1_g1_i2	2.73713	0.943481	0.00304549	0.0157195	host coral	sp|P46825|KLC_DORPE	kinesin light chain 1-like	GO:0005515	TPR_12,TPR_12,TPR_12,TPR_12,TPR_10,TPR_10,TPR_10,TPR_10,TPR_8,TPR_8,TPR_8,TPR_8,TPR_1,TPR_1,TPR_1,TPR_1,TPR_7,TPR_7,TPR_7,TPR_7,TPR_2,TPR_2,TPR_2,TPR_2,TPR_17,TPR_17,TPR_17,TPR_17,TPR_14,TPR_14,TPR_14,TPR_14,Dynactin,Dynactin,Dynactin	3.31011	2.50897	0.554039	0.670154	1.09691	3.9978	3.99535	3.77127	1.99051	0.352065	1.99255	0	0.314344	0.463904	0.265485
TRINITY_DN135269_c0_g1_i1	2.72725	0.871104	0.00121346	0.00640474	symbionts	sp|Q9VCA5|SYFB_DROME	phenylalanyl-tRNA synthetase beta chain, putative			1.20368	0.912353	3.73976	2.01046	4.23095	0.999139	0.998838	3.17581	1.1943	1.76032	2.49069	0.226318	0	0.695856	0
TRINITY_DN183500_c1_g1_i1	2.72472	2.74544	0.00355908	0.0182744	host coral		---NA---			7.71256	9.90245	0.545728	3.42583	20.8648	12.1857	10.1145	16.6373	1.62823	1.63886	14.6519	0.921113	1.63144	1.90433	0
TRINITY_DN131706_c0_g1_i2	2.72296	0.886784	0.00282694	0.0146388	host coral		---NA---			1.65506	1.36853	3.04721	1.47434	4.54435	3.12231	1.62311	5.55766	0.928903	0.352065	0.498137	0	0.314344	0.695856	0
TRINITY_DN187293_c0_g1_i1	2.71928	0.633163	0.00226292	0.0117937	symbionts	sp|Q9SEZ7|CIPKG_ARATH	CAMK/CAMKL/BRSK protein kinase	GO:0004672;GO:0005524;GO:0006468	Pkinase,Pkinase_Tyr,Kdo	1.35414	1.0264	1.52361	2.01046	3.13403	1.12403	1.12369	3.77127	1.0616	1.58429	0.830229	0.452635	0	0	0.265485
TRINITY_DN99022_c0_g1_i1	2.71255	1.98208	0.00460053	0.0233997	host coral	sp|P79782|TCF15_CHICK	transcription factor 15-like	GO:0046983	HLH,HLH	9.32849	6.95669	0.692549	5.76332	0.783508	6.24462	8.49012	4.16825	8.49283	1.05619	0.996275	0.452635	0	1.15976	0.796456
TRINITY_DN185438_c0_g1_i1	2.71097	0.582416	0.0052707	0.0266491	symbionts		---NA---			0.601838	1.0264	3.04721	1.20628	4.38765	1.24892	0.749128	3.3743	1.1943	0.352065	0.996275	0	0	0.463904	0.265485
TRINITY_DN151967_c0_g1_i1	2.70866	1.99517	0.00965624	0.0474106	host coral		putative defense protein 3		Reeler	3.31011	14.3696	0.554039	8.57797	0.156702	5.24548	7.9907	5.95464	2.25591	4.40081	0.664183	0.452635	0.943031	1.15976	0
TRINITY_DN198412_c0_g1_i1	2.69316	1.67291	0.00840062	0.0415333	host coral	sp|Q9R0W9|ACHA6_MOUSE	neuronal acetylcholine receptor subunit alpha-6	GO:0004888;GO:0005216;GO:0016021;GO:0034220	Neur_chan_memb	3.91195	5.47412	1.10808	5.89735	0.156702	4.12145	3.62079	2.97732	7.29852	4.40081	1.16232	0	0.314344	0.231952	1.32743
TRINITY_DN181675_c2_g1_i1	2.69164	4.74556	0.00339844	0.0174805	host coral	sp|O42457|CP1A1_SPAAU	predicted protein	GO:0005506;GO:0016705;GO:0020037;GO:0055114	p450	74.1344	90.5647	19.757	34.4888	1.41032	33.9133	77.6559	17.9473	10.6532	27.4206	1.32837	5.20531	5.93795	4.646	2.65485
TRINITY_DN270960_c0_g1_i1	2.68999	0.571171	0.00204614	0.010691	symbionts		---NA---	GO:0008289		1.20368	0.684264	1.80063	2.54658	2.50723	0.749354	1.62311	3.57278	0.663502	1.23223	1.16232	0.452635	0	0.231952	0
TRINITY_DN182621_c1_g3_i1	2.67493	1.39876	0.000358479	0.00192812	host coral		---NA---			3.15965	4.85942	2.70787	3.2154	2.993	2.63897	3.33862	4.36872	2.38728	0.767501	4.07476	0.678953	0	0.269065	0.53097
TRINITY_DN140282_c0_g1_i1	2.67243	0.500059	0.00664203	0.0332247	symbionts		---NA---			1.5046	0.912353	2.63169	3.21674	0.626807	1.87338	1.74797	3.3743	0.398101	0.352065	0.332092	0	0	0.695856	0
TRINITY_DN244548_c0_g1_i1	2.6704	1.11915	0.00124945	0.00659143	symbionts		---NA---			2.25689	0.912353	2.35467	4.42301	6.11137	2.12317	1.74797	1.98488	1.85781	1.93636	1.66046	0.452635	0	0.463904	0.265485
TRINITY_DN182220_c2_g1_i6	2.66439	1.25841	0.00221981	0.0115738	host coral		GTP-binding protein	GO:0005515	LRR_1,LRR_1,LRR_1,LRR_1,LRR_6,LRR_6,LRR_6,LRR_4,LRR_4,LRR_4	2.17113	2.49985	1.72306	4.62272	2.02459	0.825538	4.56968	2.20123	3.58291	2.20393	3.34582	1.02069	0	0	0.265485
TRINITY_DN210007_c0_g1_i1	2.65133	0.139428	0.0048749	0.0247361	symbionts		---NA---			0.601838	1.14044	2.07765	1.07225	1.25361	1.99828	0.873983	1.5879	0.265401	0.352065	0.664183	0.226318	0	0.231952	0
TRINITY_DN176052_c0_g2_i1	2.64769	2.8233	0.0057915	0.0291369	symbionts	sp|P06541|ATPB_CHLRE	ATP synthase CF1 beta chain (plastid)	GO:0005524;GO:0015986;GO:0045261;GO:0046933	ATP-synt_ab	10.2313	5.81625	0.969568	2.14449	14.1032	5.62015	12.3606	4.36674	0.530802	22.7082	15.6083	1.35791	1.88606	0.695856	0.796456
TRINITY_DN182621_c2_g1_i11	2.63805	0.655243	0.00838151	0.0414517	host coral		---NA---		ZU5,ZU5	2.86776	2.4223	0.228541	0.973063	0.540621	2.81757	2.56202	2.757	0.479049	1.74976	1.09922	0.491109	0	0.0208757	0.265485
TRINITY_DN51365_c0_g1_i1	2.63773	1.12417	0.00409391	0.0209279	symbionts	sp|P24044|CALM_PLAFA	hypothetical protein SMAC_07478	GO:0005509	EF-hand_1,EF-hand_1,EF-hand_5,EF-hand_5,EF-hand_6,EF-hand_6,EF-hand_7,EF-hand_8,EF-hand_8	0.902758	0.798308	2.77019	1.7424	7.05158	1.6236	0.873983	3.57278	1.1943	2.64049	4.48324	0.226318	0.628688	0.463904	0
TRINITY_DN26769_c0_g1_i1	2.62989	0.919417	0.00690638	0.0344552	symbionts		---NA---			2.55781	0.912353	3.04721	2.94868	0.94021	3.87166	2.62195	4.76371	0.530802	0.352065	1.8265	0	0.943031	0.231952	0
TRINITY_DN143358_c0_g1_i2	2.62118	0.55803	0.00452545	0.0230491	host coral		---NA---			2.25689	1.59662	0.692549	0.670154	2.03712	2.49785	2.99651	1.38942	0.796203	1.05619	0.996275	0	0	0.231952	0.53097
TRINITY_DN131300_c0_g1_i1	2.62009	2.10226	0.00385515	0.0197469	host coral		predicted protein			4.51379	9.46566	2.21616	6.03138	0.156702	6.86908	5.36875	11.1153	9.28903	1.40826	2.49069	1.13159	0.943031	0.463904	0.265485
TRINITY_DN45569_c0_g2_i1	2.61809	0.829208	0.00290477	0.015026	host coral	sp|Q8IUX7|AEBP1_HUMAN	zinc metalloproteinase nas-13-like		F5_F8_type_C,F5_F8_type_C,ShK	3.76149	1.25448	0.831058	1.7424	0.626807	3.37209	3.62079	2.18337	0.928903	2.11239	0.996275	0.226318	0.314344	0.463904	0
TRINITY_DN289777_c0_g1_i1	2.61518	0.795387	0.00273305	0.0141676	symbionts	sp|Q9W092|CHIT2_DROME	probable chitinase 3	GO:0005975	Glyco_hydro_18	1.20368	1.0264	3.60125	1.7424	2.82063	1.74849	0.749128	5.55766	2.12321	0.528097	0.830229	0.452635	0	0.463904	0
TRINITY_DN45315_c0_g1_i1	2.60541	0.0968094	0.00601937	0.0302404	symbionts		---NA---			0.902758	0.456176	1.52361	1.60837	2.03712	0.999139	0.749128	0.99244	0.398101	0.528097	0.996275	0	0	0.463904	0
TRINITY_DN183951_c1_g1_i1	2.60095	0.521559	0.00472534	0.0240001	host coral	sp|D2EAC2|ZBED6_MOUSE	zinc finger BED domain-containing protein 1-like			1.80552	1.71066	0.277019	0.938215	0.626807	1.87338	2.37224	4.56522	1.327	0.528097	0.996275	0.226318	0	0.231952	0.265485
TRINITY_DN280500_c0_g1_i1	2.60085	0.498644	0.00761482	0.0378535	symbionts		---NA---			1.35414	0.57022	3.60125	1.87643	1.56702	0.499569	0.998838	2.97732	0.265401	1.76032	0.996275	0.452635	0	0.231952	0
TRINITY_DN267925_c0_g1_i1	2.58684	2.54367	0.00640669	0.0320877	host coral	sp|Q28833|VWF_PIG	von Willebrand factor		Cys_knot,DAN	3.46057	26.4582	1.66212	9.11409	0.470105	8.86736	6.36759	13.8942	5.30802	3.87271	1.8265	0.678953	0.314344	3.01538	0.265485
TRINITY_DN181675_c1_g1_i1	2.58499	4.28149	0.00839569	0.0415121	host coral	sp|O73853|CP17A_ICTPU	predicted protein	GO:0005506;GO:0016705;GO:0020037;GO:0055114	p450	61.6884	57.8203	14.8205	22.6512	1.25361	32.7218	47.1951	11.3138	8.62553	19.5396	1.99255	6.11058	3.77213	4.63904	0
TRINITY_DN208448_c0_g1_i1	2.58081	0.547207	0.00342928	0.0176335	symbionts		---NA---			1.35414	1.14044	1.52361	0.536123	2.82063	2.12317	1.12369	2.38186	0.928903	1.05619	1.99255	0.226318	0	0	0.53097
TRINITY_DN36302_c0_g1_i1	2.57672	0.449476	0.00997686	0.0489021	host coral		---NA---			1.95597	0.57022	2.21616	0.804184	0.783508	4.37123	1.74797	1.98488	0.398101	0	1.32837	0.226318	0	0.463904	0
TRINITY_DN178363_c2_g4_i1	2.57347	1.05006	0.00139011	0.00731474	symbionts		---NA---			1.5046	1.48257	3.86996	3.61883	2.19382	1.49871	2.62195	6.15313	1.1943	0.880162	1.99255	0.457162	0.314344	0.463904	0
TRINITY_DN262809_c0_g1_i1	2.57137	1.72739	0.000267647	0.0014544	symbionts		---NA---			3.76149	2.05279	3.73976	3.75286	7.99179	3.2472	4.49477	4.9622	3.98101	2.28842	4.31719	0.905271	0.314344	0.927809	0
TRINITY_DN186516_c0_g1_i1	2.57023	1.33511	0.00486313	0.0246783	symbionts		---NA---			1.95597	1.48257	3.87827	3.75286	9.4021	0.874246	1.62311	5.35918	1.4597	0.704129	3.15487	0.226318	0.314344	0.231952	0.796456
TRINITY_DN164101_c0_g3_i1	2.56526	1.25203	0.00184129	0.00963722	symbionts		---NA---			1.77843	2.14289	7.98786	2.21151	2.2565	1.88338	2.95281	7.0364	1.77951	1.40826	0.498137	0.226318	0.314344	0.695856	0.265485
TRINITY_DN9321_c0_g2_i1	2.5581	1.28565	0.00262425	0.0136257	host coral		---NA---			2.40735	2.16684	1.93914	2.01046	9.2454	0.749354	2.7468	1.5879	1.72511	2.28842	3.9851	0.226318	0.314344	0.463904	0.53097
TRINITY_DN112306_c1_g1_i1	2.55487	0.463391	0.00704342	0.0351087	symbionts	sp|P16157|ANK1_HUMAN	serine/threonine-protein phosphatase 6 regulatory ankyrin repeat subunit B-like	GO:0005515	Ank_2,Ank_2,Ank_2,Ank_2,Ank_3,Ank_3,Ank_3,Ank_3,Ank_3,Ank_3,Ank_5,Ank_5,Ank_5,Ank_5,Ank_5,Ank_5,Ank_4,Ank_4,Ank_4,Ank_4,Ank_4,Ank,Ank,Ank,Ank,Ank,Ank	3.15965	0.912353	3.32423	1.20628	1.72372	1.12403	0.998838	1.98488	0.530802	0.352065	0.664183	0.452635	0	0.231952	0
TRINITY_DN182001_c1_g1_i4	2.5475	2.55426	0.000495465	0.00265596	host coral	sp|Q60803|TRAF3_MOUSE	TNF receptor-associated factor 3-like	GO:0001817;GO:0005164;GO:0008063;GO:0008270;GO:0032088;GO:0033209;GO:0042981;GO:0045087;GO:0050688	zf-TRAF,zf-TRAF,Sina,Sina	11.1656	14.1962	5.04868	4.86934	2.97106	5.46029	8.18797	12.1872	6.34043	2.94502	8.80209	1.41675	0	1.32213	1.33008
TRINITY_DN220191_c0_g1_i1	2.54572	0.0732626	0.00930721	0.0457956	symbionts		hypothetical protein AURANDRAFT_34828, partial			0.902758	0.798308	1.10808	1.47434	2.66393	0.374677	0.624274	1.38942	0.530802	0.528097	0.498137	0.226318	0	0.231952	0
TRINITY_DN182621_c2_g1_i6	2.54267	2.02924	0.00225306	0.0117433	host coral		---NA---		ZU5,ZU5	7.04602	6.99204	3.13863	2.92321	4.3328	5.37661	6.75714	11.8755	5.25626	0.660121	2.81448	0.475267	1.25738	0	1.06194
TRINITY_DN185525_c0_g1_i1	2.54091	1.63123	0.00707047	0.0352353	host coral		---NA---			3.76149	7.86904	1.66212	5.76332	1.09691	4.12145	6.11788	7.74103	1.85781	1.76032	0	0.226318	0.943031	0.695856	0.265485
TRINITY_DN171417_c0_g1_i1	2.54028	2.0575	0.00117769	0.00622058	host coral		---NA---			6.62022	3.99154	5.95592	9.65021	7.52168	2.62274	6.99186	5.16069	1.85781	4.75287	1.66046	0.905271	1.57172	0.463904	0
TRINITY_DN183885_c3_g1_i2	2.53706	2.74042	0.00250185	0.0130092	host coral		---NA---			6.16884	15.3959	3.87827	4.15495	2.03712	3.37209	12.7352	8.13801	17.1184	3.34461	14.1139	1.81054	1.88606	0.231952	0.796456
TRINITY_DN122028_c0_g1_i1	2.53671	1.55344	0.00230603	0.0120125	symbionts		autophagy 8i, putative			4.21287	1.14044	3.18572	5.2272	10.9691	2.24806	1.99768	2.38186	1.1943	2.81652	3.32092	0.452635	0	0.927809	0.53097
TRINITY_DN131719_c1_g1_i1	2.53663	1.75362	0.000825825	0.00439586	symbionts		---NA---			3.15965	1.48257	5.81741	3.08271	10.499	1.99828	6.24274	5.16069	2.12321	2.81652	3.65301	0.226318	0.943031	0.927809	0.265485
TRINITY_DN146208_c0_g1_i1	2.52974	5.43516	0.0012094	0.00638439	host coral	sp|Q8IVN8|SBSPO_HUMAN	predicted protein	GO:0005520;GO:0005576	IGFBP,IGFBP,IGFBP,IGFBP,IGFBP,TSP_1,TSP_1,TSP_1	53.1243	48.2361	16.5284	118.747	20.1111	18.318	89.3922	24.9083	77.2675	114.972	9.75353	10.8157	9.11911	3.23573	8.84597
TRINITY_DN3876_c0_g1_i1	2.5265	0.0578	0.00795207	0.0394317	symbionts		---NA---		AAA_16	0.601838	0.798308	1.80063	0.536123	1.88042	0.749354	1.12369	1.5879	0.928903	0.176032	0.664183	0.226318	0	0.231952	0
TRINITY_DN110217_c0_g1_i1	2.52602	4.13697	0.00443677	0.0226136	host coral		---NA---			43.7837	22.3526	4.98635	18.2282	0.783508	25.9776	88.0226	25.0095	10.8814	14.7867	6.30974	2.94213	5.0295	5.3349	0.53097
TRINITY_DN106044_c0_g1_i1	2.526	0.462611	0.0092512	0.0455305	symbionts	sp|P39692|MET10_YEAST	hypothetical protein GUITHDRAFT_159505	GO:0016491;GO:0055114	FAD_binding_1,NAD_binding_1,NAD_binding_1	0.902758	0.912353	2.07765	1.60837	3.13403	0.749354	0.624274	3.96976	0.928903	0.528097	0.830229	0.678953	0	0	0
TRINITY_DN232162_c0_g1_i1	2.52571	0.063682	0.00513847	0.0260094	symbionts		---NA---			0.601838	0.798308	1.80063	0.804184	0.94021	0.749354	0.873983	1.19093	1.1943	0.352065	1.32837	0.226318	0	0.231952	0
TRINITY_DN181333_c2_g1_i3	2.52028	0.245614	0.00863183	0.042617	host coral		tumor necrosis factor receptor superfamily member 16-like isoform X1	GO:0002755;GO:0043123;GO:0070976	Death	1.98155	1.18492	0.49448	0.863158	0.949612	0.979156	1.55819	1.1294	1.83657	0.712931	0.582821	0	0	0	0.605306
TRINITY_DN134225_c0_g1_i1	2.49979	1.5065	0.00353913	0.0181749	symbionts		---NA---			3.76149	2.50897	2.63169	4.82511	9.2454	1.37382	3.74564	3.77127	0.265401	2.81652	2.65673	0.678953	0.314344	0.927809	0
TRINITY_DN175877_c0_g1_i1	2.49971	1.30322	0.00469847	0.023875	host coral		---NA---			5.52638	3.42132	1.3851	1.05482	1.72215	4.49612	4.99669	4.76371	1.85781	0.528097	2.49069	0	0.628688	0.231952	0.796456
TRINITY_DN222574_c0_g1_i1	2.49454	0.0374796	0.006454	0.0323146	symbionts		---NA---			0.601838	1.36853	1.3851	0.804184	1.56702	0.999139	1.24855	0.793952	0.265401	0.528097	0.830229	0.226318	0	0.231952	0
TRINITY_DN285519_c0_g1_i1	2.48457	0.459351	0.00968304	0.0475276	symbionts		---NA---	GO:0005515		0.752298	0.684264	1.80063	0.670154	4.07424	0.749354	1.49826	2.38186	0.265401	1.58429	1.32837	0.452635	0	0	0.265485
TRINITY_DN268563_c0_g1_i1	2.47616	0.741142	0.00287936	0.0148982	symbionts	sp|Q503L9|NXN_DANRE	predicted protein	GO:0045454	Thioredoxin_8,Thioredoxin_8,Thioredoxin,Thioredoxin,Thioredoxin,AhpC-TSA,AhpC-TSA,Redoxin,Redoxin,Thioredoxin_2,Thioredoxin_2,Thioredoxin_7,Thioredoxin_7	1.20368	1.59662	1.66212	2.54658	3.13403	1.24892	2.12253	4.16825	0.265401	1.23223	1.32837	0	0.314344	0.463904	0.265485
TRINITY_DN182220_c2_g1_i5	2.4758	0.391697	0.00391114	0.0200257	host coral		---NA---			1.40078	2.55573	0.854605	1.43547	0.523384	0.274763	1.96022	2.00473	1.13724	0.966418	1.19055	0.226318	0	0.463904	0
TRINITY_DN258280_c0_g1_i1	2.47388	2.48026	0.00099126	0.00525761	symbionts	sp|A7IQW5|MT21_CAEEL	hypothetical protein CRE_15506		Methyltransf_16,Methyltransf_25,Methyltransf_31,MTS,Methyltransf_11,Methyltransf_11,Methyltransf_12	4.96517	3.64941	6.92549	15.4135	20.998	2.74763	4.74448	7.14557	2.38861	3.87271	5.97765	0.905271	0.943031	1.85562	0.53097
TRINITY_DN182247_c1_g1_i6	2.47126	4.09145	0.00182076	0.00953131	host coral	sp|Q5R819|AQP1_PONAB	aquaporin-8-like isoform X1	GO:0015267;GO:0016020;GO:0055085	MIP	30.0468	36.3835	11.2885	19.1865	27.813	34.2055	29.4507	20.9782	11.5396	14.528	13.1259	1.06143	0.864446	13.0844	0
TRINITY_DN167750_c2_g2_i1	2.46998	1.21289	0.00121775	0.00642689	symbionts		---NA---			1.5046	1.48257	3.32423	3.35077	5.01445	1.74849	2.62195	4.9622	2.25591	1.40826	2.32464	0.678953	0.628688	0.231952	0
TRINITY_DN182220_c2_g3_i2	2.44677	1.49842	0.00273489	0.0141759	host coral	sp|C0LGS2|Y4361_ARATH	hypothetical protein CICLE_v10000141mg	GO:0005515	LRR_8,LRR_8,LRR_4,LRR_4,LRR_4,LRR_1,LRR_1,LRR_1,LRR_1,LRR_6,LRR_6,LRR_6,LRR_6	3.02273	5.60755	2.08319	2.62968	1.6344	3.02489	4.9842	5.56362	5.07977	0.447122	2.70489	0.226318	0.628688	0.463904	0.679642
TRINITY_DN224477_c0_g1_i1	2.44383	1.63453	0.00506854	0.0256697	symbionts		---NA---			1.80552	1.36853	3.18572	3.08271	14.73	2.12317	2.62195	2.58034	0.928903	2.64049	6.30974	0.226318	0.628688	1.15976	0.265485
TRINITY_DN147590_c0_g1_i1	2.43596	4.02913	0.00827024	0.0409299	host coral		---NA---			24.3745	49.153	3.18572	30.559	0.156702	13.863	42.7003	25.208	18.8435	19.7156	3.32092	1.35791	2.51475	5.7988	3.71679
TRINITY_DN144331_c0_g1_i1	2.43476	1.43223	0.00581839	0.0292675	symbionts	sp|Q8R323|RFC3_MOUSE	replication factor C subunit 3 isoform X1	GO:0003677;GO:0006260		1.05322	1.59662	4.98635	2.68061	9.7155	3.37209	1.49826	7.93952	2.65401	0.704129	0.830229	0.452635	0.314344	1.15976	0
TRINITY_DN102502_c0_g1_i1	2.43225	4.06461	0.00301825	0.0155878	host coral	sp|Q96RW7|HMCN1_HUMAN	PREDICTED: fibrillin-2-like	GO:0005201;GO:0005509;GO:0062023	EGF_3,EGF_3,EGF_3,EGF_3,EGF_3,EGF_3,EGF_3,EGF_3,EGF_CA,EGF_CA,EGF_CA,EGF_CA,EGF_CA,EGF_CA,EGF_CA,EGF_CA,EGF,EGF,EGF,EGF,EGF,EGF,EGF,EGF,SEA,SEA,cEGF,cEGF,cEGF,cEGF,cEGF,cEGF,cEGF,cEGF,EGF_MSP1_1,EGF_MSP1_1,EGF_MSP1_1,EGF_MSP1_1,EGF_MSP1_1,EGF_MSP1_1,EGF_MSP1_1,hEGF,hEGF,hEGF,hEGF,hEGF,hEGF,hEGF,hEGF,hEGF,hEGF,hEGF,hEGF	20.4625	50.2934	7.47953	24.7957	0.470105	19.6081	29.0912	39.1021	28.6633	15.6669	3.81905	2.71581	2.51475	6.26271	2.38937
TRINITY_DN12142_c0_g1_i1	2.43188	4.52016	0.00564424	0.0284319	host coral		PREDICTED: uncharacterized protein LOC107356897		LPMO_10	34.9066	38.0907	4.43231	32.0333	0.313403	18.8587	76.0365	37.5142	24.1515	49.2891	8.80043	3.62108	2.82909	10.4378	2.65485
TRINITY_DN136407_c0_g1_i1	2.43175	2.09145	0.00745057	0.0370572	symbionts		---NA---			1.95597	2.39493	5.95592	3.08271	23.662	2.87252	3.12137	6.74859	1.1943	3.87271	4.81533	0	0.943031	0.927809	1.32743
TRINITY_DN69879_c0_g2_i1	2.4259	0.385546	0.00350676	0.0180159	host coral	sp|Q9U8W8|TL5A_TACTR	PREDICTED: ryncolin-4-like		Fibrinogen_C	1.05322	0.798308	1.10808	1.20628	1.25361	1.37382	1.3734	0.793952	2.12321	1.05619	1.8265	0	0	0.463904	0.265485
TRINITY_DN48153_c0_g1_i1	2.42475	0.395733	0.0041976	0.0214322	symbionts	sp|Q7XSQ5|CDPKC_ORYSJ	serine/threonine-protein kinase PEPKR2	GO:0004672;GO:0005524;GO:0006468	Pkinase	1.20368	0.798308	1.80063	0.804184	2.03712	2.24806	1.24855	1.78639	0.928903	1.05619	0.830229	0.226318	0	0.231952	0.265485
TRINITY_DN137430_c0_g1_i1	2.41163	1.4063	0.00822883	0.0407407	symbionts		---NA---			3.15965	1.36853	5.12486	2.27852	5.01445	7.24376	3.24622	6.15313	0.530802	0.704129	1.49441	0	1.25738	0.463904	0.265485
TRINITY_DN50113_c0_g1_i1	2.41055	0.408253	0.00974411	0.0478164	symbionts		---NA---			0.451379	0.798308	2.35467	1.47434	2.03712	0.874246	0.374564	3.96976	1.0616	0.880162	0.996275	0	0	0.231952	0.53097
TRINITY_DN153346_c1_g1_i1	2.40662	2.20137	0.00172332	0.00902937	host coral	sp|O35111|KCNK3_MOUSE	potassium channel subfamily K member 9-like	GO:0005267;GO:0016020;GO:0071805	Ion_trans_2,Ion_trans_2	8.5762	8.21117	2.35467	6.03138	0.94021	11.4901	8.86469	9.13045	2.65401	3.34461	2.49069	1.13159	0.314344	0.927809	1.06194
TRINITY_DN182220_c2_g4_i2	2.40586	3.34344	0.000332491	0.00179121	host coral	sp|Q9LZV7|PXC2_ARATH	hypothetical protein BRAFLDRAFT_239104	GO:0005515	LRR_8,LRR_8,LRR_8,LRR_1,LRR_1,LRR_1,LRR_1,LRR_1,LRR_4,LRR_4,LRR_4,LRR_6,LRR_6,LRR_6,LRR_6,LRR_6	18.1785	19.0465	6.50442	8.20536	8.23937	9.07093	21.6223	23.0127	14.9872	4.65782	12.2442	2.71581	2.20041	0.463904	2.50618
TRINITY_DN181611_c1_g2_i5	2.40577	2.44134	0.00127819	0.00673972	host coral		5'-methylthioadenosine/S-adenosylhomocysteine nucleosidase-like isoform X11	GO:0003824;GO:0009116		8.4453	8.10739	6.51688	4.67365	4.85148	5.0444	8.42894	5.47628	13.1121	3.74773	4.41848	0.24216	0.977609	0.350248	2.52211
TRINITY_DN170329_c1_g4_i8	2.40078	2.435	0.00244022	0.0126991	symbionts		---NA---			3.51173	2.55687	15.592	5.41082	10.5006	2.63648	4.06152	10.8513	4.62726	8.44955	6.86932	1.28322	1.29824	0	1.47875
TRINITY_DN173519_c0_g1_i1	2.39795	3.52051	0.00370592	0.01901	host coral		---NA---			13.8423	23.7212	9.14164	19.0324	0.156702	26.6021	11.7363	21.8337	14.8624	14.9628	6.64183	2.03686	0.314344	3.47928	3.45131
TRINITY_DN127833_c2_g1_i1	2.39657	0.863516	0.00762211	0.0378868	symbionts		---NA---			1.5046	0.798308	2.63169	3.75286	3.29074	2.87252	2.62195	3.77127	0.796203	0.352065	0.664183	0	0.314344	0.927809	0
TRINITY_DN115922_c0_g1_i1	2.39168	0.355678	0.00394194	0.0201785	symbionts		---NA---			1.20368	0.57022	1.66212	1.47434	1.25361	1.24892	1.24855	2.97732	0.663502	0.704129	1.49441	0.452635	0	0.231952	0
TRINITY_DN86969_c1_g1_i1	2.3824	1.00108	0.00912813	0.0449491	symbionts	sp|P42604|UXAA_ECOLI	altronate hydrolase	GO:0016829	GD_AH_C	0.752298	1.71066	3.87827	2.27852	3.13403	1.99828	1.74797	6.94708	1.59241	0.176032	1.8265	0.226318	0.628688	0	0.53097
TRINITY_DN181945_c1_g3_i1	2.37817	3.28583	0.00278797	0.0144429	host coral		PREDICTED: uncharacterized protein LOC107350016 isoform X5			11.6034	8.70042	10.596	4.15227	9.0887	55.6133	17.3261	15.8572	7.67407	3.85159	2.44752	2.28807	1.93636	3.67644	0.363715
TRINITY_DN175877_c1_g1_i1	2.37602	1.60852	0.00250671	0.0130334	host coral		---NA---			5.4015	4.30288	2.82283	3.62151	1.31159	1.49996	3.75313	10.1666	2.17231	0.880162	5.34834	0.678953	0.628688	0.695856	0.265485
TRINITY_DN274952_c0_g1_i1	2.37218	0.655794	0.00684305	0.034174	symbionts		---NA---			0.752298	1.0264	2.63169	2.54658	2.97733	1.49871	1.74797	3.77127	0.928903	0.176032	1.16232	0.452635	0.314344	0.231952	0
TRINITY_DN161825_c0_g1_i1	2.37211	5.97687	0.00156635	0.00822111	host coral		PREDICTED: uncharacterized protein LOC107343817		BRICHOS	86.0629	117.693	159.979	97.1723	48.2641	25.2283	80.6562	68.0814	61.0422	142.762	2.49069	7.24217	8.17294	23.4272	15.9291
TRINITY_DN165978_c0_g2_i1	2.36938	1.87616	0.00243112	0.0126528	host coral		---NA---			3.91195	5.93029	1.93914	3.61883	3.29074	3.49699	7.61614	10.1229	3.84831	1.76032	4.81533	0	0	2.08757	0.796456
TRINITY_DN167339_c1_g2_i2	2.36834	3.87834	0.00117896	0.00622678	host coral	sp|Q9IB89|ZIC5_XENLA	zinc finger protein ZIC 4-like	GO:0003676	zf-C2H2,zf-C2H2,zf-C2H2,zf-C2H2,zf-C2H2,zf-H2C2_2,zf-H2C2_2,zf-H2C2_2,zf-H2C2_2,zf-H2C2_2,zf-C2H2_4,zf-C2H2_4,zf-C2H2_4,zf-C2H2_4,zf-C2H2_4	16.6589	36.2261	6.90471	18.5043	1.25361	31.1394	29.1723	33.1118	14.9115	17.8532	6.43262	3.16845	4.07075	3.30764	1.83185
TRINITY_DN155184_c0_g1_i1	2.36828	5.16024	0.00330022	0.0169904	host coral		---NA---			43.6333	73.7865	17.3137	60.7159	0.313403	35.0947	80.1567	53.7902	87.4496	28.3412	27.3976	7.6948	8.80163	5.3349	7.96456
TRINITY_DN199225_c0_g1_i1	2.36356	0.308476	0.00564579	0.0284374	symbionts		---NA---			0.601838	0.57022	3.32423	1.07225	1.72372	1.12403	1.49826	1.78639	0.530802	0.352065	1.32837	0.226318	0	0.463904	0
TRINITY_DN277964_c0_g1_i1	2.35963	1.2002	0.00522346	0.0264165	symbionts		hypothetical protein	GO:0005515	Ank_2,Ank_2,Ank_5,Ank_5,Ank_5,Ank_5,Ank_3,Ank_3,Ank_3,Ank_3	1.80552	0.912353	4.01678	2.01046	6.89487	2.49785	1.62311	2.18337	0.530802	2.99255	3.65301	0.678953	0	0.927809	0
TRINITY_DN219946_c0_g1_i1	2.35957	1.09016	0.0083935	0.0415077	symbionts		---NA---			0.902758	1.71066	2.07765	2.54658	7.20828	2.62274	1.74797	6.74859	0.398101	0.880162	1.32837	0.226318	0.628688	0.695856	0
TRINITY_DN219499_c0_g1_i1	2.35446	0.844427	0.00861902	0.0425603	symbionts		---NA---			0.451379	0.57022	3.32423	3.08271	5.01445	0.874246	0.873983	2.97732	1.72511	1.76032	1.16232	0.226318	0	0.695856	0.265485
TRINITY_DN170464_c0_g1_i8	2.35405	2.78642	0.00546222	0.0275694	host coral	sp|O35382|EXOC4_MOUSE	exocyst complex component 4-like	GO:0000145;GO:0090522		11.1867	9.9857	12.3357	3.27169	12.9091	12.5467	8.14927	8.59652	11.1455	1.47515	6.14868	0	0	3.5651	2.23539
TRINITY_DN189697_c0_g1_i1	2.34978	0.842009	0.00584421	0.0293859	symbionts		---NA---			1.05322	1.0264	2.9087	2.94868	4.54435	2.24806	1.62311	2.97732	1.99051	0.352065	0.498137	0.226318	0	0.695856	0.265485
TRINITY_DN255106_c0_g1_i1	2.33906	1.33877	0.00722739	0.0359864	symbionts	sp|O42630|CARP_ASPFU	pregnancy-associated glycoprotein 2-like	GO:0004190;GO:0006508	Asp,TAXi_N	1.05322	1.25448	5.54039	2.68061	6.42477	1.12403	2.87166	7.93952	0.530802	1.93636	2.82278	0.226318	0.314344	1.39171	0
TRINITY_DN97101_c0_g1_i1	2.33363	0.337608	0.00795624	0.0394493	symbionts		---NA---			1.05322	0.684264	3.32423	1.20628	1.56702	0.374677	1.24855	1.38942	0.796203	1.40826	0.664183	0.226318	0.314344	0.231952	0
TRINITY_DN222314_c0_g1_i1	2.30756	0.827353	0.00787505	0.039071	symbionts		---NA---			0.902758	0.684264	1.52361	1.87643	6.58147	1.74849	1.74797	2.77883	0.530802	0.880162	2.65673	0.452635	0	0.463904	0.265485
TRINITY_DN174302_c0_g1_i1	2.30022	3.86023	0.0093711	0.0460886	host coral	sp|P48734|CDK1_BOVIN	hypothetical protein	GO:0004672;GO:0005524;GO:0006468	Pkinase,Pkinase_Tyr,Pkinase_Tyr	10.6826	13.2291	9.28015	23.4554	59.86	4.8708	10.7375	30.7656	1.59241	20.4198	25.7371	1.81054	3.14344	8.81418	0
TRINITY_DN171811_c0_g1_i2	2.30018	2.29588	0.00510796	0.0258611	host coral	sp|Q96XY5|Y2383_SULTO	hypothetical protein BRAFLDRAFT_74874		Macro	4.96517	8.5533	4.15529	3.88689	1.72372	6.11972	7.36643	10.9168	10.2179	3.87271	4.81533	0	0	2.55147	1.59291
TRINITY_DN44722_c0_g1_i1	2.2951	1.26165	0.00868442	0.0428667	symbionts		---NA---			1.65506	2.73706	3.46274	4.69108	6.89487	0.999139	2.49709	4.9622	0.530802	1.05619	1.8265	0.452635	0.943031	0.463904	0
TRINITY_DN183122_c2_g2_i2	2.29451	1.18282	0.00917009	0.0451488	host coral		---NA---			4.06241	3.30728	2.77019	0.78408	0.799179	2.62274	4.61962	6.15313	2.38861	0.779823	1.07432	1.12706	0	0.475502	0
TRINITY_DN162724_c0_g1_i1	2.28578	0.297874	0.00957941	0.0470552	host coral	sp|Q9LFB8|PTR5_ARATH	solute carrier family 15 member 4-like	GO:0016020;GO:0022857;GO:0055085	PTR2	1.68966	0.995605	0.844909	1.46093	0.650312	0.264772	1.88031	0.704632	1.13326	1.8413	1.20051	0.00678953	0	0.735288	0
TRINITY_DN248991_c0_g1_i1	2.27967	0.824245	0.00871441	0.0430114	symbionts		---NA---			1.5046	0.684264	3.46274	1.20628	4.70105	1.49871	1.49826	2.38186	0.796203	1.58429	2.1586	0	0.628688	0.695856	0
TRINITY_DN88059_c0_g1_i1	2.27836	1.21244	0.00458986	0.023351	host coral		---NA---			2.70827	1.14044	3.04721	3.08271	6.89487	1.99828	1.99768	5.16069	0.663502	1.93636	1.49441	0.678953	0	0.463904	0.53097
TRINITY_DN174551_c1_g1_i1	2.26936	0.553124	0.00768063	0.0381658	host coral		---NA---			1.80552	1.59662	2.35467	1.47434	0.783508	0.749354	1.74797	3.57278	1.85781	0.704129	0.332092	0.678953	0	0.231952	0
TRINITY_DN288750_c0_g1_i1	2.26558	0.745248	0.00454113	0.0231178	symbionts		---NA---	GO:0004674;GO:0005524;GO:0006468		1.35414	1.14044	2.07765	1.7424	3.76084	0.624462	1.12369	4.56522	1.327	1.05619	1.66046	0.226318	0	0.927809	0
TRINITY_DN37543_c0_g2_i1	2.2646	1.39378	0.00459943	0.023396	symbionts	sp|Q4VRV8|IMDH_TOXGO	inosine-5'-monophosphate dehydrogenase, putative	GO:0003824;GO:0055114	IMPDH,CBS,CBS	3.00919	1.0264	4.2938	2.41255	8.932	3.2472	1.99768	3.96976	1.0616	2.46445	1.99255	0.678953	0.943031	0.463904	0
TRINITY_DN145982_c1_g1_i9	2.26412	1.7351	0.00925498	0.0455456	host coral	sp|Q9Y4C4|MFHA1_HUMAN	leucine-rich repeat and death domain-containing protein 1-like	GO:0005515	LRR_8,LRR_8,LRR_8,LRR_8,LRR_8,LRR_4,LRR_4,LRR_4,LRR_4,LRR_4,LRR_4,LRR_1,LRR_1,LRR_1,LRR_1,LRR_1,LRR_1,LRR_1,LRR_6,LRR_6,LRR_6,LRR_6,LRR_6,LRR_6	5.51735	5.29393	2.78543	2.07346	1.59992	7.64091	4.75197	9.83508	2.46027	1.22519	2.45914	1.41449	1.24166	0	0
TRINITY_DN176432_c0_g1_i2	2.25964	3.26135	0.000847044	0.0045058	host coral		---NA---			5.71746	11.0623	14.2665	14.6093	38.2352	3.37209	7.11672	15.879	8.62553	6.5132	12.1213	1.81054	1.57172	3.01538	2.12388
TRINITY_DN183596_c2_g1_i4	2.24046	2.95153	0.00562196	0.0283219	host coral		PREDICTED: uncharacterized protein LOC107330926, partial			13.4059	15.8818	9.74001	4.40157	1.67827	8.55762	12.9349	17.5602	18.9005	1.93636	3.32092	2.71581	2.51475	1.39171	0.244246
TRINITY_DN153129_c0_g1_i1	2.23967	0.540381	0.00525968	0.0265955	host coral		uncharacterized protein LOC100191015			2.40735	1.14044	0.969568	1.47434	0.783508	2.24806	2.24739	0.99244	1.72511	0.880162	1.32837	0.226318	0	0.463904	0.265485
TRINITY_DN286155_c0_g1_i1	2.22852	1.3227	0.002936	0.0151814	symbionts	sp|Q90W04|NGB_TETNG	predicted protein	GO:0019825;GO:0020037	Globin	1.65506	2.8511	4.84784	3.61883	4.54435	1.6236	1.74797	7.54254	1.85781	1.40826	1.32837	0.678953	0.314344	0.695856	0.265485
TRINITY_DN199737_c0_g1_i1	2.2248	0.776128	0.00722327	0.0359687	symbionts		---NA---			1.20368	0.912353	3.32423	1.47434	4.07424	1.37382	1.49826	3.3743	1.1943	0.528097	1.99255	0	0.314344	0.695856	0.265485
TRINITY_DN284397_c0_g1_i1	2.22211	0.932041	0.00849223	0.0419704	symbionts		---NA---			1.20368	1.48257	1.80063	2.81465	4.07424	2.12317	1.99768	6.35162	0.1327	1.05619	1.49441	0.226318	0	0.927809	0.265485
TRINITY_DN184197_c0_g2_i4	2.22204	1.48647	0.00803996	0.0398551	host coral		---NA---		Pentapeptide,Pentapeptide,Pentapeptide_4	3.96311	2.92751	4.40461	2.48359	3.53519	1.75099	3.53464	1.09962	6.86725	0.712931	3.55836	0.828323	1.01847	0	0.408847
TRINITY_DN138310_c1_g1_i1	2.21379	1.45573	0.00388611	0.0199023	symbionts		---NA---	GO:0005515		0.902758	1.71066	4.15529	3.61883	9.4021	2.49785	1.3734	5.95464	2.38861	1.93636	2.32464	0.452635	0.314344	0.927809	0.53097
TRINITY_DN158737_c0_g1_i1	2.20144	1.8283	0.00614021	0.0308087	host coral		5'-methylthioadenosine/S-adenosylhomocysteine nucleosidase-like isoform X1			3.91947	4.09418	7.87012	5.6829	3.5963	3.31589	3.49718	4.28933	5.72204	1.81841	2.96558	2.1387	0.754425	0	0
TRINITY_DN171052_c0_g1_i2	2.19384	5.03331	0.00371706	0.0190641	host coral	sp|Q17LW0|MYO7A_AEDAE	PREDICTED: myosin-VIIa-like	GO:0005856	MyTH4,FERM_M,FERM_M	43.0314	96.1391	12.3274	40.4773	2.03712	60.6977	48.6933	105.993	39.412	20.9479	13.6158	6.11058	3.45778	14.381	7.96456
TRINITY_DN147052_c0_g1_i1	2.19011	2.18899	0.00132852	0.00699874	symbionts		hypothetical protein EMIHUDRAFT_100094			6.01838	2.8511	7.20251	8.17587	8.30519	2.12317	3.49593	10.3214	2.12321	6.68923	4.81533	0.905271	0.943031	1.39171	0.796456
TRINITY_DN174991_c0_g1_i2	2.18856	3.06131	0.00206434	0.0107825	host coral		---NA---			6.43064	8.69358	11.4755	10.7653	37.9923	3.05861	8.44517	11.9907	7.18573	3.65443	9.74025	2.70676	2.04638	1.85562	1.04601
TRINITY_DN121969_c1_g1_i1	2.18791	1.50309	0.00858521	0.0423999	symbionts		conserved hypothetical protein			1.65506	1.25448	2.9087	3.61883	10.499	1.87338	1.24855	4.36674	1.1943	2.64049	5.64556	0.452635	0.628688	0.463904	0.796456
TRINITY_DN266732_c0_g1_i1	2.17983	1.36972	0.00301746	0.0155849	symbionts		hypothetical protein HHA_310770			4.36333	1.93875	4.84784	2.68061	5.48456	2.49785	2.37224	4.56522	1.72511	2.11239	0.996275	0.452635	0.314344	1.39171	0
TRINITY_DN112029_c0_g1_i1	2.16977	1.41598	0.00892376	0.0439902	host coral		---NA---			1.95597	1.93875	6.23294	3.88689	5.79796	2.24806	1.62311	6.15313	1.59241	0.880162	3.15487	0	0	1.15976	1.06194
TRINITY_DN70306_c0_g1_i1	2.16952	1.44879	0.0042334	0.0216046	symbionts		hypothetical protein GUITHDRAFT_143733			1.65506	2.28088	3.87827	5.2272	2.03712	4.49612	3.8705	9.13045	1.4597	0.704129	2.32464	0.905271	0.628688	0.463904	0.265485
TRINITY_DN220161_c0_g1_i1	2.16375	0.901679	0.00659073	0.0329784	symbionts		---NA---			2.10643	1.36853	2.35467	2.81465	5.17116	1.24892	1.62311	2.18337	0.663502	1.76032	1.32837	0.226318	0.314344	0.927809	0
TRINITY_DN253848_c0_g1_i1	2.15699	1.07709	0.00357058	0.0183319	host coral	sp|Q99MU3|DSRAD_MOUSE	predicted protein	GO:0003723;GO:0004000;GO:0006396	A_deamin	3.76149	2.73706	0.831058	3.4848	1.56702	2.74763	2.87166	1.98488	1.4597	2.46445	1.49441	0.452635	0.314344	0.927809	0
TRINITY_DN260706_c0_g1_i1	2.15005	0.938096	0.00871689	0.0430203	symbionts	sp|A4FV98|MT21B_BOVIN	protein N-lysine methyltransferase METTL21A isoform X2		Methyltransf_16	1.05322	0.684264	3.87827	1.34031	5.64126	1.87338	1.87282	3.96976	1.0616	1.05619	1.66046	0.452635	0.314344	0.463904	0.265485
TRINITY_DN271752_c0_g1_i1	2.14943	1.49241	0.0101755	0.0498181	symbionts	sp|P78814|SRP2_SCHPO	RRM domain-containing protein	GO:0003676	RRM_1	2.25689	1.48257	4.84784	2.68061	10.499	1.99828	3.74564	5.55766	0.663502	1.58429	2.49069	0	0.628688	1.62367	0.265485
TRINITY_DN251928_c0_g1_i1	2.14522	1.40745	0.00376758	0.0193061	symbionts		---NA---			1.95597	1.36853	2.9087	4.82511	5.01445	2.12317	2.62195	7.14557	0.928903	3.16858	2.65673	0.452635	0.628688	0.927809	0.265485
TRINITY_DN165634_c0_g1_i1	2.13347	2.09549	0.0039573	0.020249	symbionts		---NA---			4.51379	2.28088	6.78698	6.29944	14.4166	4.62102	3.74564	10.3214	1.59241	3.16858	2.1586	0.452635	0.943031	2.08757	0.53097
TRINITY_DN205110_c0_g1_i1	2.13069	0.654065	0.00997773	0.0489026	symbionts	sp|Q9KT88|ETCC_VIBCH	4Fe-4S ferredoxin iron-sulfur-binding domain protein		Fer4_9,Fer4_9,Fer4_9,Fer4_10,Fer4_10,Fer4_10,Fer4_6,Fer4_6,Fer4_6,Fer4_6,Fer4,Fer4,Fer4,Fer4,Fer4_7,Fer4_7,Fer4_7	1.05322	1.14044	1.66212	1.60837	4.54435	1.49871	1.12369	3.17581	1.1943	0.176032	1.66046	0.452635	0	0.695856	0
TRINITY_DN86691_c0_g1_i1	2.1273	1.89736	0.00694161	0.0346229	host coral	sp|A2A8L5|PTPRF_MOUSE	hypothetical protein TRIADDRAFT_30409	GO:0005515	fn3,fn3,Pur_ac_phosph_N,Pur_ac_phosph_N	6.62022	2.96515	5.40188	7.10363	2.03712	3.74677	7.9907	4.36674	5.57342	1.58429	1.99255	1.58422	0	0.231952	1.32743
TRINITY_DN20317_c0_g2_i1	2.12318	1.46205	0.00657672	0.0329109	symbionts	sp|Q54JC0|CMBB_DICDI	hypothetical protein crov530		FNIP,FNIP,FNIP,FNIP,FNIP,FNIP,FNIP,FNIP,FNIP,FNIP,LRR_5,LRR_5,LRR_5	2.85873	1.14044	5.6789	4.82511	4.85775	2.49785	3.37108	5.75615	0.663502	3.16858	1.49441	0.905271	0.314344	1.15976	0
TRINITY_DN166180_c0_g2_i2	2.11596	2.22883	0.0025683	0.0133461	host coral		---NA---			6.46976	4.78985	9.14164	9.65021	8.30519	4.74591	8.49012	5.95464	1.1943	4.22478	1.49441	1.13159	1.57172	1.15976	0.53097
TRINITY_DN41797_c0_g1_i1	2.10492	0.842974	0.00681745	0.0340542	symbionts		---NA---			1.65506	1.59662	1.80063	3.4848	1.72372	2.37295	2.62195	4.56522	0.530802	0.880162	0.996275	0.678953	0	0.695856	0
TRINITY_DN24303_c0_g1_i1	2.10427	0.872044	0.00731502	0.0364086	symbionts		---NA---			1.95597	0.912353	2.07765	1.87643	4.23095	1.87338	2.49709	3.3743	1.99051	0.352065	1.32837	0	0.314344	0.927809	0.265485
TRINITY_DN4123_c0_g2_i1	2.10045	0.662914	0.00619825	0.0310902	host coral	sp|Q99MU3|DSRAD_MOUSE	double-stranded RNA-specific editase 1-like	GO:0003723;GO:0004000;GO:0006396	A_deamin	2.10643	2.50897	0.831058	2.14449	0.783508	1.74849	2.87166	2.18337	1.1943	0.704129	1.16232	0.226318	0.314344	0.695856	0
TRINITY_DN153741_c0_g1_i1	2.09319	1.5221	0.00554871	0.0279706	symbionts		---NA---			2.55781	2.8511	3.18572	6.70154	5.17116	2.74763	3.12137	6.74859	0.398101	1.93636	2.65673	0.226318	0.628688	0.927809	0.796456
TRINITY_DN216786_c0_g1_i1	2.09314	2.40343	0.00294842	0.0152419	host coral		---NA---			6.92114	3.30728	7.89506	7.37169	19.431	5.37037	6.11788	6.35162	2.78671	2.46445	5.8116	1.35791	1.88606	1.62367	0.265485
TRINITY_DN136046_c0_g1_i1	2.08956	1.49429	0.00743565	0.0369859	symbionts	sp|Q9C5E7|PUM6_ARATH	hypothetical protein HELRODRAFT_106294	GO:0003723	PUF,PUF,PUF	2.55781	1.48257	5.26337	2.14449	8.932	2.87252	4.12021	4.56522	1.327	1.23223	2.98882	1.35791	0.628688	0.463904	0
TRINITY_DN84478_c0_g1_i1	2.08431	1.45192	0.0044877	0.0228604	symbionts		---NA---			2.25689	2.05279	4.2938	3.21674	8.14849	1.49871	2.37224	6.35162	1.85781	1.58429	2.49069	0.678953	0.314344	1.15976	0.265485
TRINITY_DN99516_c0_g1_i1	2.08377	2.32641	0.00211665	0.0110512	symbionts		---NA---			4.36333	2.28088	11.0808	6.16541	15.8269	4.24634	4.86933	9.32894	3.58291	4.04874	4.15115	1.13159	1.57172	1.62367	0.53097
TRINITY_DN45135_c0_g2_i1	2.08281	2.74912	0.00227733	0.0118659	symbionts	sp|Q80U58|PUM2_MOUSE	RNA binding repeat protein, Pumilio-family	GO:0003723	PUF,PUF,PUF,PUF	6.62022	4.44772	10.6653	10.3204	22.4083	4.99569	6.11788	18.6579	4.77722	2.64049	5.47951	1.35791	1.88606	1.39171	1.8584
TRINITY_DN194325_c0_g1_i1	2.08247	1.55854	0.00545041	0.0275163	symbionts		---NA---			3.15965	1.93875	5.95592	2.14449	6.42477	2.12317	3.8705	7.14557	1.99051	1.05619	3.65301	0.905271	1.25738	0.231952	0.265485
TRINITY_DN77728_c0_g1_i1	2.08204	0.898051	0.00916599	0.045132	symbionts		---NA---			1.35414	1.93875	3.46274	1.7424	3.44744	1.12403	1.74797	4.56522	1.72511	0.704129	1.16232	0.226318	0	0.463904	0.796456
TRINITY_DN86459_c0_g1_i1	2.07871	1.87295	0.00372923	0.0191188	symbionts	sp|Q9ZW22|SMO21_ARATH	hypothetical protein MNEG_6600	GO:0005506;GO:0008610;GO:0016491;GO:0055114	FA_hydroxylase	3.76149	2.05279	4.57082	5.36123	13.9464	2.49785	3.12137	5.35918	3.18481	2.64049	2.65673	1.13159	0.314344	1.39171	0.53097
TRINITY_DN161687_c0_g1_i1	2.06876	1.13028	0.00785698	0.0389904	symbionts	sp|Q9LYN7|AML4_ARATH	conserved hypothetical protein	GO:0003676	RRM_2	2.45701	0.816556	2.99597	4.24475	2.89741	3.58941	2.47587	3.12023	1.53136	1.09668	2.1835	0.835112	1.0279	0.0371123	0
TRINITY_DN250688_c0_g1_i1	2.06652	1.47264	0.00582836	0.0293131	symbionts		hypothetical protein EMIHUDRAFT_114133		Cupin_8	1.80552	1.82471	5.95592	1.07225	7.20828	2.74763	2.24739	6.15313	2.52131	2.28842	2.65673	1.35791	0.314344	0.463904	0.265485
TRINITY_DN170542_c0_g1_i2	2.06636	3.56216	0.00367558	0.0188574	host coral		---NA---			9.32849	3.76345	26.4554	12.1968	54.2188	7.86822	6.49245	19.4518	10.2179	5.63304	16.2725	1.81054	3.45778	4.17514	2.65485
TRINITY_DN161687_c0_g1_i3	2.06461	1.84783	0.00544388	0.0274855	symbionts	sp|Q8VWF5|AML5_ARATH	conserved hypothetical protein	GO:0003676	RRM_2	4.22491	3.03471	8.14299	2.96744	7.01553	2.00577	4.43234	9.88669	3.90007	0.635477	3.21963	0.364371	0.304914	1.34996	1.32743
TRINITY_DN165490_c0_g1_i1	2.06361	3.17539	0.00253718	0.0131886	symbionts		---NA---			9.02758	6.27242	15.3746	16.2177	31.8104	5.99483	14.4831	17.6654	2.78671	5.9851	5.64556	2.94213	2.20041	3.24733	0.796456
TRINITY_DN197117_c0_g1_i1	2.05808	1.15026	0.009764	0.0479066	symbionts		hypothetical protein SARC_08691	GO:0016627;GO:0055114	Acyl-CoA_dh_1	2.40735	1.36853	2.63169	3.21674	7.67838	1.49871	1.99768	2.97732	1.0616	1.58429	1.49441	0.226318	0	1.15976	0.53097
TRINITY_DN171117_c1_g3_i1	2.05405	2.49174	0.0022182	0.0115663	symbionts		---NA---			3.61103	4.4021	12.8883	6.82887	15.4884	3.62188	4.74448	14.2792	4.50783	3.80054	5.32509	1.58422	0.628688	1.39171	1.79203
TRINITY_DN184689_c2_g4_i2	2.05125	3.65675	0.000256559	0.00139975	host coral		malignant fibrous histiocytoma-amplified sequence 1 homolog		COR	19.2363	12.7239	14.9951	22.6405	11.983	35.648	15.04	21.9428	12.9635	6.68923	8.61778	2.97608	3.78156	4.40709	1.93273
TRINITY_DN204574_c0_g1_i1	2.05123	1.72483	0.00581752	0.0292655	symbionts		---NA---			4.06241	1.25448	6.78698	3.21674	8.61859	5.37037	2.87166	6.74859	1.99051	1.76032	2.32464	0.226318	0.628688	2.08757	0.265485
TRINITY_DN133646_c1_g1_i1	2.0479	1.30981	0.00464781	0.0236307	host coral	sp|Q9WU79|PROD_MOUSE	predicted protein	GO:0004657;GO:0006562	Pro_dh	2.40735	4.21963	3.32423	1.7424	2.03712	2.87252	2.62195	5.75615	3.84831	1.40826	1.16232	0.678953	0.628688	0.927809	0
TRINITY_DN173183_c2_g1_i3	2.04716	0.877421	0.00730122	0.0363427	host coral		PREDICTED: uncharacterized protein LOC107354135			3.31011	2.28088	1.3851	3.21674	1.56702	1.74849	2.24739	1.5879	1.72511	1.05619	1.32837	0.678953	0.628688	0.231952	0
TRINITY_DN170569_c0_g1_i1	2.04265	5.25223	0.00449921	0.0229172	host coral	sp|P35555|FBN1_HUMAN	collagen alpha-3(VI) chain-like isoform X1	GO:0005509	EGF_CA,EGF_CA,EGF_CA,EGF_CA,EGF_CA,EGF_CA,EGF_CA,EGF_CA,EGF_CA,EGF_CA,EGF_CA,EGF_3,EGF_3,EGF_3,EGF_3,EGF_3,EGF_3,EGF_3,EGF_3,EGF_3,EGF_3,EGF_3,VWA,VWA,cEGF,cEGF,cEGF,cEGF,cEGF,cEGF,cEGF,cEGF,cEGF,cEGF,cEGF,cEGF,cEGF,EGF,EGF,EGF,EGF,EGF,EGF,EGF,EGF,EGF,EGF,EGF,EGF,SEA,SEA,VWA_2,VWA_2,hEGF,hEGF,hEGF,hEGF,hEGF,hEGF,hEGF,hEGF,hEGF,hEGF,hEGF,hEGF,hEGF,hEGF,EGF_MSP1_1,EGF_MSP1_1,EGF_MSP1_1,EGF_MSP1_1,E…	32.3488	109.71	12.8814	63.1285	2.97733	48.708	61.054	114.528	39.5447	46.4725	17.7669	11.7685	9.74466	7.65442	10.0884
TRINITY_DN171259_c0_g1_i1	2.03894	4.5601	0.00787499	0.039071	host coral	sp|Q9Y6R7|FCGBP_HUMAN	IgGFc-binding protein-like	GO:0005509	VWD,VWD,F5_F8_type_C,C8,C8,C8,C8,C8,EGF,EGF,EGF,EGF,EGF,EGF,EGF,EGF,EGF,EGF,EGF,EGF,hEGF,hEGF,hEGF,hEGF,hEGF,hEGF,hEGF,hEGF,hEGF	28.7378	23.1509	7.61804	42.7558	1.72372	14.3626	58.1823	23.2231	59.1844	46.4725	11.6232	7.24217	4.40081	9.51004	3.98228
TRINITY_DN156284_c1_g1_i1	2.03075	3.65257	0.00500693	0.0253717	symbionts		hypothetical protein AURANDRAFT_66116			5.11563	7.52691	15.3746	12.4649	44.3466	7.74332	6.99186	20.4443	6.36962	12.1462	39.851	1.13159	4.71516	3.47928	3.71679
TRINITY_DN175649_c0_g2_i1	2.0298	1.89317	0.00738876	0.0367641	host coral		---NA---		EGF_3	5.71746	6.50051	1.10808	4.95914	1.25361	5.99483	5.99303	6.94708	5.83882	2.64049	1.66046	0.905271	0.314344	0.927809	1.32743
TRINITY_DN98691_c0_g1_i1	2.02224	2.27049	0.00637689	0.031946	symbionts		---NA---			3.61103	2.50897	7.61804	5.09317	16.4537	2.62274	5.49361	8.13801	1.1943	5.28097	8.30229	1.35791	0.943031	2.31952	0.265485
TRINITY_DN202637_c0_g1_i1	2.01462	1.55378	0.0083507	0.0413121	symbionts		---NA---			2.70827	1.82471	7.34102	2.41255	6.26807	3.62188	1.87282	6.15313	2.38861	0.880162	3.65301	0	0.943031	1.39171	0.53097
TRINITY_DN264792_c0_g1_i1	2.01422	2.18771	0.00274454	0.0142225	symbionts	sp|Q9R053|SCNBA_MOUSE	voltage-gated sodium channel	GO:0005216;GO:0006811;GO:0016020;GO:0055085	Ion_trans	2.25689	3.42132	7.34102	7.23766	10.1856	2.24806	4.49477	11.5123	2.91941	4.57684	6.30974	0.905271	0.628688	1.62367	1.32743
TRINITY_DN100146_c0_g2_i1	2.0119	2.93216	0.006235	0.0312671	symbionts		---NA---			4.21287	3.8775	12.3274	10.9905	30.2434	2.12317	8.11556	9.9244	3.18481	7.92146	13.7818	1.81054	1.88606	1.62367	2.38937
TRINITY_DN159597_c0_g1_i1	2.01184	3.21947	0.00115822	0.00611877	symbionts		---NA---			6.3193	6.61456	23.5467	11.7947	17.5506	6.86908	6.49245	22.2307	8.09473	11.9702	10.4609	1.13159	2.20041	3.47928	2.92034
TRINITY_DN203984_c0_g1_i1	2.01166	1.42815	0.0061129	0.0306875	host coral		---NA---			1.35414	1.48257	4.43231	2.94868	7.05158	1.87338	3.99535	5.95464	0.928903	2.46445	2.82278	0.226318	0.628688	1.15976	0.53097
TRINITY_DN266869_c0_g1_i1	2.0094	1.47464	0.00836628	0.0413795	symbionts		---NA---			3.15965	1.48257	3.18572	3.21674	10.3423	3.37209	2.24739	4.56522	1.59241	1.05619	2.32464	1.13159	0.628688	0.231952	0.53097
TRINITY_DN235430_c0_g1_i1	-2.00253	0.323902	0.000704448	0.00375949	host coral	sp|P10180|CUT_DROME	hypothetical protein Phum_PHUM322020	GO:0003677	CUT	0.902758	0.798308	0	0.536123	0.156702	0.374677	1.12369	0.198488	0.530802	0.528097	0.830229	1.81054	2.51475	2.08757	1.32743
TRINITY_DN182500_c0_g1_i4	-2.00807	3.54213	0.00549448	0.0277191	host coral	sp|Q92626|PXDN_HUMAN	predicted protein	GO:0004601;GO:0006979;GO:0020037;GO:0055114	An_peroxidase	6.4818	7.75158	6.78282	19.0672	1.07341	9.10965	6.45124	5.1071	0	9.31211	0.989633	26.2596	21.3031	2.70456	33.2892
TRINITY_DN199742_c0_g1_i1	-2.0148	-0.0602124	0.0041383	0.0211447	host coral		---NA---			0.451379	0.342132	0.415529	0.134031	0.313403	0.249785	0.374564	0.396976	0.265401	1.05619	0.166046	1.58422	1.25738	0.463904	1.8584
TRINITY_DN35658_c0_g1_i1	-2.01568	2.24859	0.00982265	0.0481832	host coral	sp|Q54F54|GRLP_DICDI	hypothetical protein		Chlam_PMP,Chlam_PMP,Chlam_PMP,Chlam_PMP,Chlam_PMP,Chlam_PMP,Chlam_PMP,Chlam_PMP,Chlam_PMP,Chlam_PMP,Chlam_PMP,Beta_helix,Beta_helix	3.91195	1.36853	0.554039	2.94868	0	1.87338	0.998838	4.16825	0.265401	10.0338	0.332092	7.46848	7.8586	11.1337	8.76101
TRINITY_DN184679_c0_g1_i2	-2.0362	3.75558	0.00954368	0.0468832	host coral		dentin sialophosphoprotein-like	GO:0003676;GO:0003712;GO:0006366;GO:0060333	NID,NID,NID,NID	0	14.6376	4.94203	8.905	1.69081	4.39621	0	12.9097	22.6546	3.99946	5.84813	40.1533	34.7727	17.7049	10.3752
TRINITY_DN173159_c0_g1_i2	-2.05102	1.92889	0.00291592	0.0150825	host coral		PREDICTED: uncharacterized protein LOC107351788			0	2.60933	2.53334	0.962341	1.9525	6.82162	0	3.31276	2.34084	1.58957	0.655881	3.64598	6.92814	8.70284	8.79022
TRINITY_DN102102_c0_g1_i1	-2.06177	-0.133671	0.00985618	0.048344	host coral		predicted protein			0	1.14044	0	0.134031	0	0.874246	0	0.99244	0.265401	0.176032	0.332092	1.13159	0.943031	1.39171	1.59291
TRINITY_DN167500_c0_g1_i1	-2.06567	2.5491	0.00244732	0.012735	host coral	sp|Q64148|CP3AA_MESAU	cytochrome p450 monooxygenase GliC	GO:0005506;GO:0016705;GO:0020037;GO:0055114	p450	0.300919	10.0359	1.93914	6.83557	3.29074	1.12403	0.499419	4.9622	1.1943	2.64049	1.66046	11.7685	11.9451	2.55147	15.9291
TRINITY_DN89893_c0_g1_i1	-2.07687	3.3245	0.00521532	0.0263775	host coral		---NA---			3.15965	3.19323	1.3851	2.54658	0.156702	7.49354	5.36875	8.13801	0.265401	22.3561	1.99255	16.9738	16.9746	34.097	11.9468
TRINITY_DN183203_c5_g2_i5	-2.08093	6.78589	1.22711e-05	8.5255e-05	symbionts		PREDICTED: contactin-5			52.4938	27.6523	68.9031	49.4828	89.5801	19.8441	24.6813	53.163	72.4783	95.6912	99.1211	286.668	281.033	110.351	172.587
TRINITY_DN184510_c1_g1_i2	-2.08372	2.01292	0.00255116	0.0132602	host coral	sp|P91685|GRM_DROME	predicted protein	GO:0004930;GO:0007186;GO:0016021	7tm_3	4.06241	3.07919	1.57347	3.46067	0.883797	3.2497	2.54204	1.5879	0	1.47867	1.57079	13.9661	11.7973	0.463904	2.92034
TRINITY_DN151533_c0_g1_i1	-2.08679	8.60951	0.0005247	0.00281012	host coral	sp|Q6DDT1|INO1B_XENLA	predicted protein	GO:0004512;GO:0006021;GO:0008654	NAD_binding_5,NAD_binding_5,Inos-1-P_synth	309.345	491.53	64.684	103.606	20.3712	89.1731	691.445	379.509	80.0184	166.527	57.2858	1061.43	1030.1	528.387	440.705
TRINITY_DN178582_c1_g1_i2	-2.09712	3.64301	0.00011531	0.000655974	host coral	sp|Q04408|YD514_YEAST	predicted protein	GO:0003676		3.7645	3.50686	8.64024	2.24233	7.86642	7.41486	1.88031	6.46277	19.4234	3.40271	8.39528	19.2823	17.9679	22.2071	35.9414
TRINITY_DN115061_c0_g1_i1	-2.09746	2.49823	0.00826401	0.0409023	host coral	sp|Q9FKW4|CDPKS_ARATH	Pkinase-domain-containing protein	GO:0004672;GO:0005524;GO:0006468	Pkinase,Pkinase_Tyr	3.31011	2.96515	0.692549	3.88689	0	0.749354	1.99768	10.1229	0	8.27352	0.830229	10.8632	12.8881	7.65442	10.8849
TRINITY_DN199848_c0_g1_i1	-2.0997	4.79156	0.00407016	0.0208148	host coral	sp|P20507|CAH1_CHLRE	hypothetical protein CHLNCDRAFT_59546	GO:0004089;GO:0008270	Carb_anhydrase	17.3029	6.38647	4.70933	15.4135	0.313403	18.1094	6.86701	27.9868	0.398101	54.57	6.30974	44.5846	51.8667	48.71	69.5571
TRINITY_DN207206_c0_g1_i1	-2.09999	3.17007	0.00458886	0.0233478	host coral		---NA---			6.3193	4.33367	2.63169	3.4848	0	2.87252	2.62195	13.1002	0.265401	15.3148	0.996275	13.5791	15.4028	16.9325	22.8317
TRINITY_DN274921_c0_g1_i1	-2.10282	2.08494	0.00747514	0.0371736	host coral		---NA---			3.46057	1.36853	0.13851	2.54658	0	1.74849	2.24739	6.15313	0	5.9851	0.498137	7.24217	8.48728	9.74199	6.63713
TRINITY_DN168515_c0_g1_i1	-2.10453	9.21152	0.000173257	0.000957044	host coral	sp|Q91ZX7|LRP1_MOUSE	predicted protein	GO:0005515	Ldl_recept_a,Ldl_recept_a,Ldl_recept_a,Ldl_recept_a	40.0223	196.954	81.8593	410.268	239.754	431.503	193.65	311.428	211.392	607.84	756.671	1679.73	1616.98	1227.95	257.255
TRINITY_DN180033_c1_g1_i4	-2.10504	0.131238	0.00287876	0.0148962	host coral		---NA---			0	0.59417	0.085876	0.518699	1.10318	1.36008	0	0.762194	0.218956	0	0.498137	0.943745	1.47742	2.59091	1.77344
TRINITY_DN26334_c0_g1_i1	-2.10692	1.83039	0.0089665	0.0441873	host coral	sp|O04616|CUT1A_ARATH	hypothetical protein CHLNCDRAFT_137065	GO:0009579	CAAD	2.55781	0.912353	0.277019	1.47434	0	1.6236	0.749128	2.77883	0	7.56939	0.664183	4.75267	5.0295	10.4378	6.63713
TRINITY_DN31491_c0_g2_i1	-2.11098	4.54633	0.00630222	0.0315943	host coral	sp|Q94A38|LRP6A_ARATH	la-related protein 6A-like	GO:0003676		14.8955	4.56176	3.60125	14.8774	0	14.8622	5.61846	24.2155	0.530802	46.6486	2.82278	34.8529	35.2065	71.2093	46.4599
TRINITY_DN174975_c2_g2_i1	-2.11757	4.36457	2.48786e-05	0.000161164	host coral	sp|A2ASS6|TITIN_MOUSE	PREDICTED: uncharacterized protein LOC107341324 isoform X1	GO:0005515;GO:0005525	fn3,fn3,AIG1,Septin	13.9927	12.2027	8.31058	11.9287	4.38765	2.74763	11.1121	13.1002	24.6823	11.4421	4.81533	36.6635	37.7213	30.1538	54.159
TRINITY_DN170320_c0_g1_i1	-2.11887	1.33964	0.00524578	0.0265273	host coral	sp|O34351|CDLS_BACSU	PREDICTED: uncharacterized protein LOC107345809	GO:0016755	CDPS	0	5.01794	0.415529	1.7424	1.25361	0.374677	0.249709	0.99244	0.663502	1.58429	0.830229	2.94213	3.14344	1.39171	9.82295
TRINITY_DN159849_c1_g1_i2	-2.12113	-0.240824	0.00533917	0.0269782	host coral		PREDICTED: uncharacterized protein LOC100638699, partial			0.451379	0	0	0.804184	0	0.124892	0.374564	0.99244	0.398101	0.176032	0.166046	1.13159	1.57172	1.15976	0.796456
TRINITY_DN174851_c0_g2_i2	-2.1231	0.89757	0.00363652	0.018663	host coral	sp|Q9Z179|SHCBP_MOUSE	SHC SH2 domain-binding protein 1-like protein			0.451379	0.684264	0.415529	0.670154	0.783508	0.874246	1.24855	0.793952	0.928903	0.352065	2.32464	1.13159	0.943031	12.2935	0
TRINITY_DN62190_c0_g1_i1	-2.128	1.32207	0.00783894	0.038907	host coral		---NA---	GO:0003951		1.5046	0.57022	0	1.60837	0	0.624462	1.49826	1.78639	0	4.40081	0.830229	4.52635	5.34385	2.08757	5.57519
TRINITY_DN100351_c0_g1_i1	-2.12812	4.41712	0.00258966	0.0134549	host coral	sp|Q94A38|LRP6A_ARATH	hypothetical protein EUTSA_v10000879mg	GO:0003676		14.1432	5.24603	2.9087	14.7434	0.313403	12.3643	8.61498	21.4367	0.530802	38.023	3.32092	30.3266	38.3499	67.73	36.9024
TRINITY_DN183531_c4_g2_i1	-2.13702	0.482733	0.00652765	0.0326679	host coral	sp|P10982|ACT1_ABSGL	actin-1 isoform X1		Actin	1.20368	1.59662	0.415529	0.670154	0.470105	0.499569	0.374564	0.793952	0.1327	0	0.664183	4.07372	4.71516	0	0.265485
TRINITY_DN22760_c0_g2_i1	-2.1425	2.78213	0.00460183	0.0234044	host coral		---NA---			3.76149	1.59662	1.3851	2.41255	0.156702	3.37209	1.49826	5.16069	0.265401	15.6669	1.16232	5.88426	8.48728	22.7313	17.2565
TRINITY_DN106636_c1_g1_i1	-2.14622	0.296395	0.00794467	0.0393981	host coral	sp|Q9FE83|SKIP2_ARATH	predicted protein			0.15046	1.0264	0.13851	0.402092	0.313403	0.374677	0.249709	1.19093	0.398101	0.528097	0.830229	0.452635	0.314344	7.88637	0
TRINITY_DN207446_c0_g1_i1	-2.14862	1.78265	0.00917934	0.0451908	host coral	sp|B9U3F2|DISP3_CHICK	resistance-nodulation-cell division superfamily	GO:0007224;GO:0016021	Patched,Sterol-sensing,Sterol-sensing	1.80552	0.798308	0.13851	2.68061	0	0.999139	1.24855	5.55766	0	5.457	0.166046	7.01585	6.91556	7.19052	4.77873
TRINITY_DN247471_c0_g1_i1	-2.15031	2.76693	0.00592719	0.029789	symbionts		---NA---			3.15965	1.59662	0.415529	2.41255	0	2.24806	2.24739	11.3138	0.265401	13.0264	1.32837	13.5791	16.9746	12.5254	9.82295
TRINITY_DN237440_c0_g1_i1	-2.15682	0.626458	0.00924964	0.0455264	host coral	sp|Q9SPI9|PSBW_CHLRE	Eukaryotic translation initiation factor 2 subunit alpha	GO:0009507;GO:0009523;GO:0015979	PsbW	1.65506	0.114044	0	0.536123	0.156702	0.624462	0.499419	0.99244	0	2.64049	0	1.81054	2.51475	4.17514	2.12388
TRINITY_DN185572_c0_g1_i1	-2.15947	1.02065	0.00518431	0.0262268	symbionts	sp|Q27IK7|KN12C_ARATH	kinesin-domain-containing protein	GO:0003777;GO:0005524;GO:0007018;GO:0008017	Kinesin	1.95597	0.228088	0.554039	1.07225	0	0.499569	0.499419	1.98488	0	2.99255	0.498137	3.8474	3.77213	1.15976	5.04422
TRINITY_DN290640_c0_g1_i1	-2.16173	0.646846	0.00214062	0.0111719	host coral		---NA---			0.902758	0.114044	0.415529	0.268061	0	1.12403	0.749128	1.38942	0	1.93636	0.830229	2.03686	2.51475	2.78343	3.18582
TRINITY_DN165628_c0_g1_i1	-2.16439	3.81263	0.000429813	0.00230791	host coral		type I iodothyronine deiodinase-like	GO:0004800;GO:0055114	T4_deiodinase	2.32009	10.5308	14.9369	6.1949	0	15.3618	9.60008	3.05275	4.1031	10.3771	5.08432	33.9477	33.6128	17.9206	24.2999
TRINITY_DN89958_c0_g1_i1	-2.17358	0.845223	0.00138884	0.00730867	host coral	sp|Q8BHF7|PGPS1_MOUSE	hypothetical protein TRIADDRAFT_53658	GO:0008444;GO:0032049		1.65506	0.912353	0.692549	1.07225	0.156702	0.749354	1.24855	0.198488	0.663502	0.176032	1.32837	0.905271	1.88606	10.4378	0.53097
TRINITY_DN290483_c0_g1_i1	-2.17882	0.48232	0.00600126	0.0301518	symbionts		---NA---			0.601838	0.342132	0.13851	0.402092	0	0.624462	0.249709	0.99244	0	2.64049	0.332092	3.16845	1.88606	0.927809	2.92034
TRINITY_DN244226_c0_g1_i1	-2.18	1.02125	0.00993632	0.0487146	symbionts	sp|Q43157|RPE_SPIOL	predicted protein	GO:0005975;GO:0016857	Ribul_P_3_epim	1.5046	0.342132	0.277019	1.47434	0	0.624462	0.624274	0.99244	0	3.87271	0	2.26318	2.82909	3.24733	5.84067
TRINITY_DN171710_c0_g1_i1	-2.18844	3.35141	8.02074e-05	0.000470238	host coral		extracellular matrix protein A-like		TSP_1,TSP_1	0.734243	4.22419	5.521	3.17921	6.78988	9.30198	2.56826	3.10038	9.06609	1.52444	12.2841	13.7895	15.9624	29.8522	22.614
TRINITY_DN183830_c0_g1_i3	-2.19175	3.22591	0.000298886	0.00162208	host coral		predicted protein	GO:0007275;GO:0015031		3.02875	8.36399	1.86573	5.82766	0.322805	3.89789	16.3822	1.86579	3.93988	2.50846	5.42804	24.7908	26.4175	15.0746	8.08933
TRINITY_DN181923_c1_g1_i1	-2.19337	2.89702	0.00260376	0.0135226	symbionts		GNAT family N-acetyltransferase		Acetyltransf_1,Acetyltransf_10,Acetyltransf_10,Acetyltransf_7,FR47,FR47	3.38985	0.0912353	0.78812	6.25253	6.47178	2.8463	0	5.48224	8.2407	4.63845	2.79289	9.17492	4.624	23.9746	21.5627
TRINITY_DN91028_c0_g1_i1	-2.21019	-0.179949	0.00828524	0.0409978	host coral	sp|Q6K9G1|AMT12_ORYSJ	hypothetical protein CHLNCDRAFT_56592	GO:0008519;GO:0015696;GO:0016020	Ammonium_transp	0.15046	0.114044	0	0.670154	0	0.374677	0.249709	0.396976	0	1.23223	0.166046	1.58422	0.943031	1.39171	1.06194
TRINITY_DN181959_c1_g5_i2	-2.21146	2.04834	0.001005	0.00532738	host coral	sp|Q9CR50|ZN363_MOUSE	PREDICTED: uncharacterized protein LOC107344019 isoform X1		zf-RING_2,zf-RING_2,zf-RING_2	0.451379	2.05279	2.63169	0.804184	0.626807	5.37037	1.3734	4.16825	4.64452	0.352065	0.830229	9.50534	9.43031	0.927809	10.6194
TRINITY_DN165642_c0_g1_i2	-2.2241	2.21028	0.00642927	0.0321958	host coral	sp|Q5RFU0|SIAE_PONAB	sialate O-acetylesterase isoform X2	GO:0001681		1.43839	8.50313	0	1.88045	0.94021	0.761843	1.78168	1.8777	0	2.97319	4.15115	11.6644	15.9247	0.674981	6.61589
TRINITY_DN188755_c0_g1_i1	-2.22771	1.78501	0.00283164	0.014662	symbionts	sp|P07839|FER_CHLRE	apoferredoxin	GO:0009055;GO:0022900;GO:0051537	Fer2	1.95597	0.228088	0.831058	2.27852	0.156702	2.12317	0.749128	4.36674	0	5.10494	0.498137	5.88426	5.0295	7.65442	7.69907
TRINITY_DN260261_c0_g1_i1	-2.22824	1.34834	0.00972673	0.0477347	host coral		---NA---			0.601838	0.342132	0.13851	1.34031	0	0.999139	0.873983	1.19093	0	5.9851	0.498137	3.8474	1.57172	4.17514	8.76101
TRINITY_DN183510_c2_g1_i6	-2.23597	3.14322	0.00198804	0.0103925	host coral	sp|A2AVA0|SVEP1_MOUSE	hypothetical protein BRAFLDRAFT_235822		Sushi,Sushi,Sushi,Sushi,Sushi	4.01727	6.61456	5.29661	8.87283	0	6.74419	4.33121	4.9622	6.72659	2.07014	0	25.6576	31.4815	10.2059	3.34246
TRINITY_DN183374_c1_g1_i11	-2.23605	2.73064	0.00239381	0.0124626	host coral	sp|Q4L6V0|MTNN_STAHJ	5'-methylthioadenosine/S-adenosylhomocysteine nucleosidase-like isoform X5	GO:0002755;GO:0003824;GO:0009116;GO:0043123;GO:0070976	Death,Death	3.41694	1.82927	3.67051	1.5494	5.96093	5.97485	2.42967	0.238186	3.88016	2.41692	5.13912	1.52538	0.20118	11.7066	36.7325
TRINITY_DN258266_c0_g1_i1	-2.23869	3.02777	0.00554218	0.027942	host coral	sp|O82199|C3H20_ARATH	CCCH zinc finger protein	GO:0046872		5.86792	1.71066	0.831058	5.49526	0	2.37295	2.99651	7.74103	0.1327	15.3148	0.332092	12.4475	12.5738	20.4118	19.9114
TRINITY_DN212921_c0_g1_i1	-2.24614	0.934647	0.0100794	0.0493745	host coral	sp|D9HP26|CNR10_MAIZE	cell number regulator 10		PLAC8	0.752298	0.57022	0.13851	0.804184	0	0.999139	0.499419	0.793952	0	4.04874	0	2.03686	0.943031	6.49466	4.51325
TRINITY_DN111681_c0_g1_i1	-2.24665	1.51861	0.00317456	0.0163606	host coral		hypothetical protein		Beta_helix,Beta_helix	1.05322	0.57022	1.24659	1.87643	0	0.374677	1.49826	2.18337	0	5.10494	0.332092	5.65794	6.91556	5.10295	3.98228
TRINITY_DN171239_c0_g1_i1	-2.24989	11.1093	0.00216215	0.0112787	host coral	sp|P02457|CO1A1_CHICK	hypothetical protein		Collagen,Collagen,Collagen,Collagen,Collagen	360.2	434.964	213.305	3631.03	1272.57	3443.41	128.226	68.4784	94.8808	2087.22	674.644	3131.33	3173.3	2901.03	8307.83
TRINITY_DN215669_c0_g1_i1	-2.25329	0.126546	0.00399635	0.0204407	host coral		---NA---			0	0.342132	0.277019	0.670154	0	0.124892	0.124855	1.19093	0	1.40826	0.498137	1.81054	1.57172	1.85562	1.59291
TRINITY_DN182076_c2_g1_i10	-2.25528	0.293635	0.0089017	0.0438901	host coral	sp|Q9ZPN9|TBB2_ELEIN	tubulin	GO:0005200;GO:0005525;GO:0005874;GO:0007017	Tubulin_C,Tubulin,Tubulin	0.451379	0.912353	0.13851	1.47434	0.156702	0.374677	0.534378	0.793952	0	0.176032	0.498137	3.83835	4.10533	0	0
TRINITY_DN282636_c0_g1_i1	-2.25667	0.641714	0.00289307	0.0149679	host coral	sp|Q8VZ42|SAP11_ARATH	zinc finger AN1 and C2H2 domain-containing stress-associated protein 16-like	GO:0003676;GO:0008270	zf-AN1,zf-AN1,zf-AN1,zf-C2H2,zf-C2H2,zf-C2H2,zf-C2H2_4,zf-C2H2_4,zf-C2H2_4,zf-C2H2_4	0.601838	0.342132	0.277019	0.670154	0	0.249785	0.624274	0.595464	0	2.99255	0.498137	2.48949	2.20041	3.47928	2.65485
TRINITY_DN191799_c0_g1_i1	-2.25981	-0.386206	0.00479996	0.0243732	host coral	sp|O14733|MP2K7_HUMAN	predicted protein	GO:0004672;GO:0005524;GO:0006468	Pkinase	0.15046	0.114044	0	0.268061	0	0.124892	0.249709	0.396976	0.1327	0.880162	0.332092	1.35791	0.628688	0.927809	1.06194
TRINITY_DN180297_c1_g1_i7	-2.26108	2.19931	5.00601e-05	0.00030454	host coral	sp|P11456|MPRD_BOVIN	cation-dependent mannose-6-phosphate receptor-like	GO:0005768;GO:0005794;GO:0006622;GO:0019904	Man-6-P_recep	2.52772	2.24211	0.42384	2.21419	3.77964	3.4208	4.42235	1.51248	1.31639	1.92051	1.18723	8.0207	7.74858	2.77879	15.8787
TRINITY_DN244094_c0_g1_i1	-2.26286	0.913626	0.0069785	0.034796	host coral	sp|O80492|P2C05_ARATH	hypothetical protein CHLREDRAFT_143041	GO:0004722;GO:0006470	PP2C	0.752298	0	0.13851	0.938215	0	1.12403	0.249709	1.5879	0	3.52065	0.498137	3.62108	3.45778	2.55147	3.71679
TRINITY_DN89162_c0_g2_i1	-2.26442	1.86592	0.00678447	0.0338974	host coral		---NA---			1.05322	0.57022	0.415529	2.68061	0	1.12403	0.499419	2.97732	0	7.56939	0.996275	3.39477	3.77213	7.19052	13.2743
TRINITY_DN92655_c1_g1_i1	-2.26815	2.13742	0.00588971	0.0296044	host coral	sp|Q8VZ48|RBL6_ARATH	RHOMBOID-like protein 2	GO:0004252;GO:0006508;GO:0016021	Rhomboid,Rhomboid,Rhomboid	1.80552	0.684264	0.13851	2.81465	0.156702	1.87338	1.49826	1.98488	0	9.85781	0.498137	9.27902	5.65819	8.58223	10.6194
TRINITY_DN218404_c0_g1_i1	-2.27017	0.860841	0.00292011	0.0151017	host coral		---NA---			1.20368	0.228088	0.277019	1.20628	0	0.249785	0.873983	1.78639	0	2.64049	0.166046	3.39477	3.14344	2.55147	3.71679
TRINITY_DN219333_c0_g1_i1	-2.27544	2.7133	0.00852247	0.0421129	host coral		---NA---			2.55781	0.57022	0.277019	2.41255	0.156702	2.74763	1.62311	2.58034	0	17.0751	1.32837	7.24217	7.54425	19.9479	18.3185
TRINITY_DN49000_c0_g1_i1	-2.27834	1.67133	0.00412962	0.021102	host coral	sp|Q8W420|ADO2_ARATH	hypothetical protein		PAS_9,PAS,PAS_3,PAS_4	1.95597	0.456176	0.277019	1.60837	0	0.624462	0.998838	3.96976	0	5.457	0.664183	5.43162	4.08647	6.49466	8.23004
TRINITY_DN180901_c1_g2_i3	-2.27864	4.40958	0.00186056	0.00973726	host coral		PREDICTED: uncharacterized protein LOC107341847, partial	GO:0005201	COLFI,COLFI,Fibrinogen_C	0	2.84198	8.88124	22.3309	5.2119	4.94074	1.10247	3.53309	17.2988	22.9212	20.2875	56.1268	56.7831	27.0827	32.2644
TRINITY_DN130312_c0_g1_i1	-2.28638	4.6257	0.00269622	0.0139846	host coral		---NA---			10.3817	9.12353	3.04721	7.63975	0.470105	14.6124	8.11556	31.5596	0.398101	45.5924	0.996275	28.9687	31.12	113.193	41.4157
TRINITY_DN297178_c0_g1_i1	-2.29031	-0.33363	0.00504512	0.0255571	host coral		---NA---			0.300919	0.342132	0	0.134031	0	0.499569	0.249709	0.595464	0	0.704129	0	1.35791	0.314344	1.62367	1.06194
TRINITY_DN12011_c0_g1_i1	-2.29968	1.37931	0.00271199	0.0140629	host coral	sp|Q949Q5|PSAO_ARATH	photosystem I reaction center subunit O			1.20368	0.912353	0.277019	1.47434	0	0.499569	0.749128	2.77883	0.1327	4.40081	0.166046	3.39477	3.14344	4.871	7.96456
TRINITY_DN113251_c0_g1_i1	-2.30487	4.30249	0.00407835	0.020855	host coral		---NA---		DM13	6.77068	8.21117	3.32423	8.17587	0.470105	9.86649	3.62079	25.0095	0	37.3189	0.830229	26.7055	24.2045	87.9099	32.6547
TRINITY_DN210818_c0_g1_i1	-2.30503	5.24118	0.00647603	0.0324147	symbionts	sp|P07839|FER_CHLRE	ferredoxin, chloroplast precursor	GO:0009055;GO:0022900;GO:0051537	Fer2	13.5414	1.59662	1.80063	13.9392	0.470105	19.733	9.3641	20.6428	0.398101	99.4583	3.81905	54.9952	48.7233	125.95	90.7959
TRINITY_DN284475_c0_g1_i1	-2.30821	0.566375	0.00807035	0.0399996	host coral		---NA---	GO:0031110		0.601838	0.342132	0.13851	0.134031	0.313403	0.999139	0.499419	0.396976	0.530802	0	2.65673	1.35791	0.314344	9.74199	0
TRINITY_DN90459_c0_g1_i1	-2.30846	0.704041	0.00613405	0.0307835	host coral	sp|Q6DEY7|EPAB_XENTR	PREDICTED: uncharacterized protein LOC103511826	GO:0003723	PABP	0.752298	0	0	0.938215	0	1.49871	0.124855	1.5879	0	2.28842	0.332092	1.58422	2.51475	3.47928	3.98228
TRINITY_DN14134_c0_g1_i1	-2.30995	4.4744	0.00661952	0.0331199	host coral	sp|Q2KIR4|RP25L_BOVIN	H/ACA ribonucleoprotein complex subunit 1-like	GO:0003676	Alba,Rpp20	17.1343	2.51467	1.25074	13.3736	0.134763	3.9391	6.65226	16.3336	0	47.013	3.12664	36.9237	33.9837	67.3937	48.7617
TRINITY_DN149960_c0_g1_i1	-2.31065	3.99204	0.0010084	0.00534451	host coral		---NA---			11.2845	5.58816	1.93914	6.83557	0.156702	6.24462	4.74448	18.4594	0.928903	25.8768	1.66046	25.3476	24.5188	51.2614	32.9202
TRINITY_DN14119_c0_g1_i1	-2.32072	2.57953	0.00765782	0.0380584	host coral	sp|Q93W20|NIFU2_ARATH	iron-sulfur cluster assembly protein	GO:0005506;GO:0016226;GO:0051536	NifU,NifU,NifU	3.31011	0.456176	0.13851	1.87643	0.156702	0.999139	1.62311	6.5501	0	13.3785	0.830229	9.05271	8.48728	15.7727	15.1327
TRINITY_DN22522_c0_g1_i1	-2.32441	2.4499	0.00138824	0.00730613	host coral		hypothetical protein H257_16069			3.76149	1.25448	0.831058	2.14449	0.313403	2.24806	2.24739	2.97732	0.1327	10.3859	0.498137	6.56321	9.43031	12.2935	15.3981
TRINITY_DN9930_c0_g1_i1	-2.33228	0.445437	0.00353648	0.0181627	host coral	sp|P51955|NEK2_HUMAN	predicted protein	GO:0004672;GO:0005524;GO:0006468	Pkinase,Pkinase_Tyr	0.902758	0.798308	0.277019	0.402092	0	0.249785	0.624274	0.595464	0.265401	0.528097	1.16232	0.452635	0	9.04613	0.796456
TRINITY_DN286941_c0_g1_i1	-2.33735	0.419127	0.00457431	0.0232756	host coral		---NA---			1.05322	0.342132	0	0.804184	0	0.374677	0.374564	0.396976	0	2.11239	0	1.81054	1.25738	3.47928	2.65485
TRINITY_DN171567_c0_g1_i1	-2.34393	7.03568	0.00200285	0.0104682	host coral	sp|Q99784|NOE1_HUMAN	olfactomedin-like protein 2B		OLF	38.2167	83.3662	1.80063	45.1684	125.518	65.1938	133.595	34.9339	1.59241	41.8957	156.249	442.451	442.91	230.328	3.45131
TRINITY_DN274140_c0_g1_i1	-2.34664	3.13156	0.00394394	0.0201871	host coral		---NA---			7.52298	1.59662	0.277019	3.4848	0.156702	3.87166	2.62195	5.55766	0	16.371	1.66046	10.8632	14.4598	38.736	11.9468
TRINITY_DN242838_c0_g1_i1	-2.3498	3.19984	0.00201466	0.0105282	host coral		---NA---			6.92114	1.59662	0.554039	4.28898	0.156702	7.24376	1.3734	5.35918	0.265401	16.547	1.32837	18.7844	14.4598	20.4118	21.7698
TRINITY_DN45591_c0_g1_i1	-2.35188	3.86525	0.00515166	0.026072	host coral		---NA---			6.16884	2.05279	2.07765	5.89735	0.156702	6.61929	3.99535	14.8866	0	30.8057	0.332092	32.3634	35.2065	35.7206	19.6459
TRINITY_DN279864_c0_g1_i1	-2.35403	0.865581	0.00142889	0.00751261	host coral		---NA---			0.300919	0.456176	0.692549	0.804184	0	1.12403	0.374564	1.5879	0	2.81652	0.166046	1.81054	3.77213	5.7988	2.38937
TRINITY_DN213755_c0_g1_i1	-2.36311	1.04227	0.00188211	0.00984763	host coral	sp|P98157|LRP1_CHICK	PREDICTED: uncharacterized protein LOC101239179	GO:0005515	Ldl_recept_a,Ldl_recept_a,F5_F8_type_C	0.451379	0.912353	0.13851	0.804184	0.313403	0.624462	0.749128	1.5879	0.265401	0.176032	3.81905	1.58422	1.25738	13.6852	0.53097
TRINITY_DN167840_c0_g1_i1	-2.36543	6.50099	7.58933e-06	5.61247e-05	symbionts		---NA---			28.4369	96.9375	66.7617	94.8938	15.5135	75.0603	26.2195	30.3687	12.8719	22.8842	27.8957	232.881	229.157	42.6792	229.645
TRINITY_DN247807_c0_g1_i1	-2.36765	1.40724	0.00587343	0.0295258	host coral		hypothetical protein VOLCADRAFT_120622			0.451379	0.456176	0.13851	0.804184	0	1.24892	0.374564	0.99244	0.1327	6.68923	0.166046	5.43162	4.08647	7.65442	3.71679
TRINITY_DN103961_c0_g1_i1	-2.37154	0.240353	0.00240645	0.0125264	host coral		---NA---			0.451379	0.342132	0	0.804184	0	0.624462	0.124855	0.198488	0	1.58429	0.498137	1.58422	0.943031	2.31952	2.92034
TRINITY_DN180341_c1_g1_i1	-2.37238	1.04339	0.0041064	0.0209884	host coral	sp|P98164|LRP2_HUMAN	predicted protein	GO:0005515	Ldl_recept_a,Ldl_recept_a	0.191084	0.184751	1.24659	0.458385	0	1.81843	0.435743	0	3.84831	0.616113	0.32545	5.52668	7.24877	1.25254	1.32743
TRINITY_DN31010_c0_g1_i1	-2.37915	2.97664	0.00689144	0.0343968	host coral	sp|P24258|CAH2_CHLRE	carbonic anhydrase, alpha type, periplasmic	GO:0004089;GO:0008270	Carb_anhydrase	1.65506	0.912353	0.415529	3.75286	0	3.37209	1.99768	3.3743	0	18.8355	2.1586	7.92112	6.60122	22.4994	27.8759
TRINITY_DN194396_c0_g1_i1	-2.38081	0.0669423	0.000323447	0.00174337	host coral	sp|Q3E9A0|ANTR6_ARATH	hypothetical protein MNEG_1265	GO:0016021;GO:0055085	MFS_1	0.451379	0.57022	0.13851	0.268061	0	0.249785	0.499419	0.793952	0	0.704129	0.498137	2.03686	1.25738	1.15976	2.12388
TRINITY_DN194606_c0_g1_i1	-2.38132	1.81771	0.00726164	0.0361485	host coral	sp|Q8LFQ6|GRXC4_ARATH	hypothetical protein CHLNCDRAFT_143229	GO:0009055;GO:0015035;GO:0045454	Glutaredoxin	3.91195	0.228088	0.13851	1.34031	0	1.24892	0.998838	0.793952	0	6.86526	0.332092	4.75267	4.71516	16.2367	3.98228
TRINITY_DN263144_c0_g1_i1	-2.38135	3.54976	0.003485	0.0179084	host coral	sp|P93111|HEM11_CUCSA	glutamyl-trna reductase	GO:0008883;GO:0033014;GO:0050661;GO:0055114	Shikimate_DH,GlutR_N,GlutR_dimer,F420_oxidored,F420_oxidored,F420_oxidored	5.26609	2.28088	1.24659	4.02092	0	4.12145	2.37224	6.94708	0.663502	27.6371	0.498137	16.9738	13.2024	36.1845	32.3892
TRINITY_DN249295_c0_g1_i1	-2.38152	2.52242	0.00905765	0.0446158	host coral	sp|Q93WD2|CB29_CHLRE	Chlorophyll a-b binding protein CP29	GO:0009765;GO:0016020	Chloroa_b-bind	2.70827	0.456176	0	2.94868	0	1.49871	1.74797	2.38186	0	13.3785	1.16232	7.24217	8.17294	14.1491	17.2565
TRINITY_DN180901_c1_g2_i1	-2.38224	5.4408	0.00015467	0.000868045	host coral		PREDICTED: uncharacterized protein LOC107341847, partial	GO:0005201	COLFI,COLFI,COLFI,Fibrinogen_C,Fibrinogen_C	2.25689	10.045	4.96973	31.6835	6.54073	75.4899	9.01077	4.40643	22.3786	36.5778	23.0505	110.669	106.99	63.6106	81.6287
TRINITY_DN35591_c0_g1_i1	-2.38719	4.42393	0.00417192	0.0213113	host coral		---NA---			8.87712	2.39493	1.10808	8.98006	0.156702	7.86822	6.36759	12.5047	0.265401	51.7535	1.16232	37.1161	32.0631	80.4874	37.6989
TRINITY_DN112282_c0_g1_i1	-2.39573	2.94738	0.00271657	0.0140855	host coral	sp|Q9ZSA3|CDPKM_ARATH	hypothetical protein COCSUDRAFT_68180	GO:0005509	EF-hand_1,EF-hand_1,EF-hand_5,EF-hand_5,EF-hand_6,EF-hand_6,EF-hand_8,EF-hand_7,Auxin_repressed	5.567	2.16684	0.415529	3.4848	0	3.74677	5.11904	4.56522	0	12.1462	0.664183	15.1633	13.2024	26.4425	11.1504
TRINITY_DN244178_c0_g1_i1	-2.39636	0.844975	0.0045985	0.0233931	host coral	sp|Q01667|CAB6_ARATH	light harvesting complex protein I-20	GO:0009765;GO:0016020	Chloroa_b-bind	0.300919	0.342132	0.415529	0.670154	0	0.624462	0.374564	1.19093	0	3.69668	0	4.30004	1.25738	4.871	2.92034
TRINITY_DN261961_c0_g1_i1	-2.40059	1.95629	0.00326465	0.0168113	host coral	sp|Q923M0|PP16A_MOUSE	protein phosphatase 1 regulatory subunit 16A	GO:0005515	Ank_4,Ank_4,Ank_2,Ank_3,Ank_3,Ank,Ank,Ank,Ank_5,Ank_5	1.65506	0.798308	0.277019	1.07225	0	1.99828	1.12369	3.3743	0	7.56939	0.332092	4.97899	5.34385	12.7574	8.76101
TRINITY_DN51923_c0_g2_i1	-2.40265	0.655484	0.00584307	0.0293824	host coral		chymotrypsin-like elastase family member 1	GO:0004252;GO:0006508	Trypsin	0.601838	0.114044	0	0.670154	0.156702	0.249785	0.374564	1.19093	0	3.16858	0	3.16845	1.57172	3.71123	2.92034
TRINITY_DN88392_c0_g1_i1	-2.40474	4.34264	0.00515391	0.0260813	host coral		---NA---			11.8863	2.73706	0.554039	9.51618	0	11.4901	7.86585	10.5199	0	40.4874	2.82278	39.8319	46.2085	46.8543	39.5573
TRINITY_DN28548_c0_g1_i1	-2.40876	0.196241	0.00550638	0.0277769	host coral		---NA---			0.601838	0.228088	0.277019	0.536123	0	0.124892	0.249709	0.396976	0	1.76032	0.166046	2.03686	0	2.55147	2.92034
TRINITY_DN216745_c0_g1_i1	-2.41315	1.81724	0.0014011	0.00737017	host coral		---NA---			1.65506	1.14044	0.415529	1.20628	0.156702	1.12403	0.873983	2.38186	0	6.68923	0.498137	6.78953	4.08647	10.2059	7.43359
TRINITY_DN274163_c0_g1_i1	-2.41396	0.717882	0.00299257	0.0154626	host coral		---NA---			0.601838	0.228088	0.277019	0.536123	0	0.624462	0.124855	0.99244	0	3.16858	0.332092	1.13159	2.82909	3.47928	4.51325
TRINITY_DN247605_c0_g1_i1	-2.41612	4.73554	0.00496493	0.0251729	host coral		expressed protein			11.7358	3.30728	1.52361	14.7434	0.156702	16.236	6.24274	13.1002	0	57.2105	2.32464	34.174	29.5483	107.858	62.92
TRINITY_DN102153_c0_g1_i1	-2.41624	2.13642	0.00318953	0.0164324	host coral		PREDICTED: uncharacterized protein LOC100907612	GO:0006275	Geminin	1.65506	2.96515	1.10808	0.938215	0.156702	1.12403	2.62195	0.595464	1.0616	2.11239	6.64183	1.13159	0.628688	38.968	0.53097
TRINITY_DN249186_c0_g1_i1	-2.41628	0.363267	0.00497151	0.0252023	host coral		---NA---			0.300919	0.114044	0.13851	0.402092	0	0.249785	0.749128	0.595464	0	2.46445	0	2.26318	1.25738	3.94319	1.59291
TRINITY_DN180756_c1_g1_i3	-2.41752	0.669051	0.00166027	0.00870549	host coral		PREDICTED: uncharacterized protein LOC107333685 isoform X1			0.657508	1.79619	0.351815	0.469108	0	1.12153	0.408275	2.22108	0	0.302776	0.0913252	3.71161	2.7788	0.231952	4.36192
TRINITY_DN39476_c0_g1_i1	-2.41984	0.777389	0.00332455	0.0171101	host coral		---NA---			0.300919	0	0	1.07225	0	0.874246	0.873983	1.38942	0	2.64049	0.332092	2.94213	4.40081	3.94319	1.59291
TRINITY_DN280675_c0_g1_i1	-2.42005	0.866216	0.0049606	0.0251529	host coral	sp|P12352|PSAE_CHLRE	photosystem I 8.1 kDa reaction center subunit IV	GO:0009538;GO:0015979	PSI_PsaE	0.902758	0.456176	0.13851	0.268061	0	0.499569	0.499419	1.19093	0	3.69668	0	1.58422	2.51475	5.10295	4.51325
TRINITY_DN204111_c0_g1_i1	-2.42136	2.20311	0.0058301	0.0293196	host coral		---NA---			1.20368	0.912353	0.277019	1.47434	0	0.624462	0.749128	5.35918	0.1327	10.3859	0.166046	6.11058	6.60122	8.81418	15.3981
TRINITY_DN182076_c2_g1_i16	-2.42267	-0.0255835	0.00868321	0.042864	host coral	sp|Q9ZPN9|TBB2_ELEIN	tubulin beta-1 chain-like	GO:0005200;GO:0005525;GO:0005874;GO:0007017	Tubulin_C,Tubulin,Tubulin	0.15046	0.26002	0	0.670154	0.470105	0.249785	0.339605	0	0.265401	0.352065	0.830229	3.62787	2.48332	0	0
TRINITY_DN243639_c0_g1_i1	-2.42312	-0.349249	0.00552906	0.0278781	host coral	sp|P24797|AT1A2_CHICK	hypothetical protein CHLNCDRAFT_56139	GO:0000166	Cation_ATPase	0.15046	0.114044	0.277019	0.268061	0	0.124892	0	0.396976	0	1.05619	0.166046	1.13159	0.314344	1.62367	1.32743
TRINITY_DN95102_c0_g1_i1	-2.4289	-0.191161	0.00308566	0.0159166	host coral		---NA---			0.451379	0.114044	0	0.402092	0	0.374677	0.374564	0.198488	0	1.05619	0	1.13159	0.628688	2.55147	1.06194
TRINITY_DN197749_c0_g1_i1	-2.4291	1.69803	0.00798247	0.0395763	host coral	sp|Q9C6W5|AB14G_ARATH	ABC transporter G family member 22	GO:0016020	ABC2_membrane	1.05322	0.57022	0.13851	0.938215	0	0.374677	0.499419	2.18337	0	8.09749	0.166046	6.56321	8.17294	4.871	6.10616
TRINITY_DN198172_c0_g1_i1	-2.42954	0.263	0.00454284	0.0231247	symbionts		---NA---			0	0.228088	0	0.670154	0	0.124892	0.749128	0.793952	0	1.93636	0.166046	2.26318	1.57172	2.78343	1.59291
TRINITY_DN110923_c0_g2_i1	-2.42958	3.65582	0.00174434	0.00913803	host coral	sp|P0C5D6|SAPK3_ORYSJ	serine/threonine-protein kinase SAPK7-like isoform X1	GO:0004672;GO:0005524;GO:0006468	Pkinase,Pkinase_Tyr,Kinase-like	7.37252	0.912353	1.3851	8.57797	0	6.61929	3.74564	10.9168	0.1327	20.2437	2.32464	23.0844	22.6328	33.865	27.8759
TRINITY_DN184694_c2_g1_i6	-2.43366	1.2976	0.00592891	0.0297954	host coral		---NA---			0.759821	1.67987	0	0	2.96323	0	1.04004	4.13451	0	0	1.98093	5.61947	5.28412	6.33229	2.34158
TRINITY_DN213669_c0_g1_i1	-2.43581	0.0452876	0.00905519	0.0446071	host coral		---NA---			0.15046	0.228088	0	0.268061	0	0.249785	0.374564	0.198488	0	1.93636	0.166046	2.48949	0.628688	3.47928	0.265485
TRINITY_DN216030_c0_g1_i1	-2.43835	0.614573	0.00195495	0.0102212	host coral	sp|Q9FH57|GATA5_ARATH	GATA transcription factor 5-like	GO:0003700;GO:0006355;GO:0008270;GO:0043565	GATA	0.902758	0.114044	0.13851	1.07225	0	0.499569	0.124855	1.38942	0	2.11239	0.166046	3.16845	2.82909	2.31952	2.65485
TRINITY_DN44731_c0_g1_i1	-2.43857	2.80198	0.00342337	0.0176045	host coral	sp|B9U3F2|DISP3_CHICK	resistance-nodulation-cell division superfamily	GO:0007224;GO:0016021	Patched,Sterol-sensing,Sterol-sensing	2.25689	2.05279	0.13851	4.95914	0	2.74763	1.62311	10.1229	0	10.2099	0.664183	15.8422	12.8881	21.3396	9.55747
TRINITY_DN140304_c0_g1_i1	-2.44079	2.47953	0.00381126	0.0195253	symbionts	sp|Q9ZS34|CHLP_TOBAC	hypothetical protein VOLCADRAFT_77841			3.15965	1.14044	0.13851	1.47434	0	1.74849	2.37224	4.56522	0	10.738	0.664183	8.14744	6.60122	17.3964	14.6017
TRINITY_DN136162_c0_g1_i1	-2.44396	2.5129	0.00300283	0.0155119	host coral		---NA---			1.35414	2.62301	1.24659	2.41255	0.313403	0.999139	1.99768	1.78639	1.99051	0.528097	12.6195	1.13159	1.25738	51.2614	1.06194
TRINITY_DN101085_c1_g1_i1	-2.44403	0.261985	0.00620864	0.0311374	host coral		---NA---			0.601838	0	0	0.402092	0	0.249785	0.249709	0.198488	0.398101	2.11239	0.166046	0.452635	0.628688	3.71123	3.45131
TRINITY_DN146892_c0_g1_i1	-2.44954	5.52058	0.000846986	0.0045058	host coral		---NA---			26.3304	12.6589	5.12486	14.6093	0.626807	14.9871	11.8612	53.5918	0.796203	80.9749	4.81533	108.406	93.6745	102.755	90.5305
TRINITY_DN222085_c0_g1_i1	-2.44979	0.393102	0.000725455	0.00386934	host coral		---NA---			1.05322	0.228088	0	0.938215	0	0.624462	0.499419	0.595464	0	1.23223	0.166046	2.94213	2.51475	2.78343	1.06194
TRINITY_DN82203_c0_g1_i1	-2.44997	0.767686	0.0033831	0.0174072	host coral		Kinesin-related protein 11			0.601838	0.456176	0	1.07225	0	0.499569	0.249709	1.78639	0	2.64049	0	2.48949	2.82909	3.24733	3.98228
TRINITY_DN256036_c0_g1_i1	-2.45611	0.882761	0.00161474	0.0084716	host coral	sp|Q12955|ANK3_HUMAN	ankyrin repeat domain-containing protein 50-like	GO:0005515	Ank_2,Ank_2,Ank_2,Ank_2,Ank,Ank,Ank,Ank,Ank,Ank_4,Ank_4,Ank_4,Ank_4,Ank_4,Ank_3,Ank_3,Ank_3,Ank_3,Ank_3,Ank_5,Ank_5,Ank_5,Ank_5,Ank_5	1.35414	0.228088	0.277019	0.402092	0	0.374677	0.374564	1.5879	0	2.99255	0.332092	3.39477	1.88606	3.94319	4.51325
TRINITY_DN62190_c1_g1_i1	-2.45693	2.92657	0.0013103	0.00690502	host coral	sp|Q9JIA7|SPHK2_MOUSE	Sphingosine kinase 1	GO:0003951	DAGK_cat	3.61103	0.912353	0.831058	2.81465	0.156702	3.2472	2.24739	3.96976	0.1327	15.6669	1.32837	14.7106	18.5463	12.2935	17.522
TRINITY_DN222689_c0_g1_i1	-2.45829	-0.189652	0.00512934	0.0259652	host coral		---NA---			0.451379	0.114044	0	0.134031	0	0.374677	0	0.793952	0	1.05619	0.166046	1.81054	0.628688	1.15976	1.59291
TRINITY_DN250622_c0_g1_i1	-2.46013	1.59966	0.00190677	0.00997458	symbionts	sp|P53991|FENR_CHLRE	ferredoxin-nadp reductase	GO:0016491;GO:0055114	NAD_binding_1	1.65506	0.228088	0.415529	1.07225	0	1.49871	1.3734	1.78639	0	5.10494	0.498137	5.65794	1.57172	10.9018	6.63713
TRINITY_DN8463_c0_g1_i1	-2.46335	2.63667	0.00304297	0.0157091	host coral	sp|Q55874|Y103_SYNY3	hypothetical protein		VWA,VWA_3,VWA_2	2.25689	1.36853	0.554039	2.27852	0	1.37382	0.749128	5.55766	0	12.8504	1.49441	11.3159	12.5738	12.9893	14.8672
TRINITY_DN122640_c1_g2_i1	-2.4695	3.03618	0.00297211	0.0153619	host coral		---NA---			3.91195	1.71066	0.554039	3.75286	0	2.74763	2.49709	6.74859	0	15.6669	0.664183	11.5422	11.6307	26.9065	20.4424
TRINITY_DN147675_c0_g2_i3	-2.47418	4.80963	0.00157986	0.00829064	host coral	sp|O22558|STY8_ARATH	hypothetical protein CHLNCDRAFT_50283	GO:0004672;GO:0005524;GO:0006468	Pkinase_Tyr,Pkinase_Tyr,Pkinase	12.7891	5.13198	1.24659	15.9497	0.313403	13.6133	8.49012	26.2004	0.1327	48.5849	3.32092	40.5109	43.3794	96.0282	67.1678
TRINITY_DN242811_c0_g1_i1	-2.47442	5.89508	0.00205992	0.0107612	host coral	sp|P23489|RCA_CHLRE	hypothetical protein CHLNCDRAFT_133490	GO:0005524	AAA	32.6497	6.04434	4.57082	23.5894	0.626807	24.354	13.8589	39.8961	0.265401	124.279	7.80415	100.938	94.6175	144.042	173.362
TRINITY_DN255724_c0_g1_i1	-2.47535	0.841374	0.0042595	0.0217361	host coral		---NA---			0.601838	0.228088	0.13851	0.536123	0	0.124892	0.374564	0.99244	0	3.87271	0.332092	3.16845	1.88606	2.78343	5.3097
TRINITY_DN131585_c0_g1_i1	-2.4754	3.51416	0.000924972	0.00491297	host coral		---NA---			10.9835	2.73706	0.415529	6.56751	0.156702	3.37209	3.37108	11.3138	0.1327	14.6107	2.32464	18.7844	20.7467	25.7467	31.5927
TRINITY_DN244963_c0_g1_i1	-2.47819	0.22376	0.00177904	0.00931523	host coral	sp|Q93YS4|AB22G_ARATH	hypothetical protein MNEG_11683	GO:0016020	ABC2_membrane	1.05322	0	0	0.268061	0	0.499569	0.249709	1.19093	0	1.23223	0.166046	2.94213	1.57172	2.08757	1.32743
TRINITY_DN224300_c0_g1_i1	-2.47885	1.63568	0.000860431	0.00457587	host coral		---NA---			1.5046	0.57022	0.554039	2.14449	0	1.24892	0.998838	2.18337	0	4.57684	0.332092	4.52635	5.0295	10.9018	5.3097
TRINITY_DN187257_c0_g1_i1	-2.48072	1.32343	0.00610867	0.0306721	symbionts	sp|Q9CA67|CHLP_ARATH	putative plastid geranylgeranyl reductase precursor			0.902758	0.228088	0	0.804184	0	0.749354	1.49826	1.98488	0	4.75287	0	4.52635	3.45778	3.24733	7.96456
TRINITY_DN182029_c2_g2_i11	-2.48085	0.000865466	0.00637394	0.0319337	host coral		---NA---			0.570242	0	1.1621	0.651389	0	0.179845	0.436992	0.236201	0	0.330941	0.229143	2.03912	4.1902	0.361845	0
TRINITY_DN206943_c0_g1_i1	-2.48089	1.30144	0.00210321	0.010982	host coral		---NA---			1.35414	0.684264	0.13851	1.20628	0	0.374677	0.499419	2.97732	0	3.52065	0.332092	2.71581	1.88606	9.51004	5.84067
TRINITY_DN88557_c0_g1_i1	-2.48267	0.661523	0.00145853	0.00766466	host coral		---NA---			0.752298	0.342132	0	0.670154	0	0.374677	0.873983	0.793952	0	2.46445	0.166046	3.8474	3.14344	2.78343	1.8584
TRINITY_DN209663_c0_g1_i1	-2.48386	1.74097	0.00178671	0.00935462	host coral	sp|Q93W77|NIFU1_ARATH	NifU-domain-containing protein	GO:0005506;GO:0016226;GO:0051536	NifU,NifU	1.05322	0.342132	0.415529	0.804184	0	1.74849	1.12369	3.17581	0.1327	6.16113	0.166046	4.97899	4.08647	11.8296	6.90262
TRINITY_DN161535_c0_g1_i1	-2.48735	3.86091	0.00144978	0.00761932	host coral	sp|Q852N6|CDPKB_ORYSJ	hypothetical protein CHLNCDRAFT_59450	GO:0005509	EF-hand_7,EF-hand_7,EF-hand_1,EF-hand_1,EF-hand_6,EF-hand_6	9.47895	3.76345	0.969568	4.95914	0.156702	4.62102	6.24274	22.8261	0	19.0115	1.32837	25.1213	25.7762	44.9987	31.0618
TRINITY_DN64421_c0_g1_i1	-2.4878	3.6707	0.00498938	0.0252888	host coral	sp|Q9LKW9|NHX7_ARATH	hypothetical protein COCSUDRAFT_65283	GO:0006812;GO:0015299;GO:0016021	cNMP_binding	7.22206	2.62301	0.692549	4.95914	0	2.49785	2.62195	13.2987	0	25.1726	0.332092	23.9897	22.0041	45.6946	20.9733
TRINITY_DN200373_c0_g1_i1	-2.48828	0.98376	0.00105494	0.00558467	host coral	sp|O23193|CBSX1_ARATH	CBS domain-containing protein CBSX1, chloroplastic-like		CBS,CBS,PRC,PRC	1.05322	0.114044	0.554039	0.536123	0.156702	0.499569	0.374564	1.19093	0	3.52065	0.332092	4.07372	2.51475	4.871	3.71679
TRINITY_DN160810_c0_g1_i2	-2.4896	2.85718	4.95915e-05	0.000302612	host coral		---NA---			3.61103	2.8511	8.72611	3.66172	3.13403	0	4.01408	1.19093	1.72511	4.22478	2.32464	8.60007	8.80163	38.968	9.29198
TRINITY_DN95724_c0_g1_i1	-2.49032	3.19954	0.00106524	0.00563736	host coral	sp|Q8K3F7|TDH_MOUSE	UDP-glucose 4-epimerase	GO:0003824;GO:0050662		5.71746	1.59662	0.969568	4.02092	0.313403	5.12059	1.87282	7.54254	0	15.3148	0.996275	18.3317	15.7172	20.4118	23.3627
TRINITY_DN97199_c0_g1_i1	-2.49323	2.29182	0.00267133	0.0138611	host coral		---NA---			1.95597	1.0264	0.554039	1.60837	0	2.62274	0.873983	4.76371	0	8.97765	0.166046	9.05271	8.17294	11.5976	11.9468
TRINITY_DN10556_c0_g1_i1	-2.49349	-0.488016	0.00115391	0.00609703	host coral		PREDICTED: uncharacterized protein LOC107341080			0.300919	0.114044	0	0.268061	0	0.374677	0.124855	0.595464	0.265401	0	0.166046	1.35791	1.57172	0.463904	0.53097
TRINITY_DN264604_c0_g1_i1	-2.49478	2.49388	0.00144765	0.00760876	host coral		---NA---			3.76149	1.14044	1.10808	1.7424	0	4.12145	1.49826	3.57278	0	8.80162	0.498137	6.33689	6.60122	18.7881	16.1946
TRINITY_DN114131_c0_g1_i1	-2.498	0.209642	0.00483147	0.0245274	host coral	sp|Q9SAR5|AKR2A_ARATH	Ankyrin repeat domain-containing protein 2	GO:0005515	Ank_5,Ank_5,Ank_2,Ank_2,Ank_4,Ank_4,Ank_4,Ank_3,Ank_3,Ank_3,Ank_3,Ank,Ank,Ank,Ank,Ank	0.451379	0.114044	0.13851	0.268061	0	0.374677	0.124855	0.396976	0	2.28842	0	1.81054	0.943031	2.08757	2.92034
TRINITY_DN247205_c0_g1_i1	-2.50353	2.80568	0.00137302	0.00722842	host coral		---NA---			2.85873	0.342132	0.831058	2.94868	0.156702	10.3661	2.24739	3.77127	0	8.80162	1.49441	8.14744	7.8586	32.0094	14.0707
TRINITY_DN186250_c0_g1_i1	-2.50638	1.17766	0.00771039	0.0383077	host coral	sp|Q39654|PSAL_CUCSA	photosystem I subunit XI, chloroplast precursor	GO:0009538;GO:0015979	PsaL	0.601838	0.114044	0.277019	0.804184	0	0.249785	0.374564	0.396976	0	5.80907	0.166046	3.39477	2.20041	4.40709	7.43359
TRINITY_DN263217_c0_g1_i1	-2.50846	1.04449	0.00222179	0.0115832	host coral		---NA---			0.451379	0.798308	0	0.670154	0	0.499569	0.873983	1.98488	0	3.34461	0.166046	3.8474	1.25738	5.56685	5.3097
TRINITY_DN260729_c0_g1_i1	-2.51305	1.24828	0.00251268	0.0130634	symbionts	sp|Q27IK6|KN12D_ARATH	predicted protein	GO:0003777;GO:0005524;GO:0007018;GO:0008017	Kinesin,Microtub_bd	0.601838	0.798308	0.277019	1.34031	0	0.374677	0.374564	2.58034	0	3.87271	0.166046	3.62108	3.45778	1.85562	9.0265
TRINITY_DN94894_c0_g1_i1	-2.51392	1.3942	0.00171462	0.00898456	host coral		---NA---			2.25689	0.228088	0.277019	0.670154	0	1.49871	0.873983	1.38942	0	4.04874	0.166046	4.52635	2.20041	8.81418	5.84067
TRINITY_DN172892_c1_g1_i2	-2.51504	2.05735	0.00575546	0.0289624	host coral		---NA---	GO:0016021	Ifi-6-16,Ifi-6-16	1.65355	0.342132	0.277019	1.60837	0	1.09281	1.06127	0.74433	0	10.1694	0.166046	8.12028	4.88176	15.0027	7.5212
TRINITY_DN194772_c0_g1_i1	-2.51583	1.00675	0.00582339	0.0292904	host coral	sp|P23489|RCA_CHLRE	Rubisco activase	GO:0005524		0.752298	0	0.13851	1.47434	0.156702	0.499569	0.124855	1.19093	0	3.87271	0	3.16845	2.51475	3.47928	6.10616
TRINITY_DN16555_c0_g1_i1	-2.51668	1.94784	0.00127722	0.00673515	host coral		---NA---			1.5046	1.14044	0.277019	1.7424	0	1.24892	0.749128	5.16069	0.1327	5.80907	0.166046	7.46848	7.54425	5.56685	10.6194
TRINITY_DN20165_c0_g2_i1	-2.51774	-0.416606	0.00147939	0.00777046	host coral	sp|P77475|YQAB_ECOLI	HAD-like protein	GO:0016787	HAD_2	0.300919	0.228088	0	0.134031	0	0.374677	0.499419	0.198488	0	0.528097	0	1.35791	0.943031	1.15976	0.796456
TRINITY_DN249806_c0_g1_i1	-2.51958	1.10766	0.00149118	0.00783173	host coral	sp|Q9FI00|MLO11_ARATH	predicted protein	GO:0006952;GO:0016021	Mlo	1.20368	0.57022	0.554039	0.536123	0	0.374677	0.624274	2.97732	0	2.81652	0	4.97899	4.40081	2.31952	4.77873
TRINITY_DN282908_c0_g1_i1	-2.52138	-0.0613003	0.000987242	0.00523674	host coral		---NA---			0.300919	0.456176	0	0.134031	0	0.124892	0.499419	0.396976	0	1.05619	0.332092	0.905271	1.57172	2.78343	1.06194
TRINITY_DN69664_c0_g1_i1	-2.52351	2.4259	0.00313629	0.0161699	host coral	sp|Q14493|SLBP_HUMAN	histone RNA hairpin-binding protein-like isoform X2	GO:0003729	SLBP_RNA_bind	3.00919	2.96515	1.24659	1.60837	0	1.24892	2.62195	0.99244	2.12321	0.352065	8.96647	0.678953	0.943031	49.4058	1.32743
TRINITY_DN256801_c0_g1_i1	-2.52839	-0.414365	0.00818658	0.040541	host coral		---NA---			0.15046	0.114044	0	0.134031	0	0.124892	0.124855	0.595464	0	1.05619	0	0.678953	0.628688	0.695856	2.12388
TRINITY_DN112489_c0_g1_i1	-2.53006	0.718027	0.0070477	0.0351246	host coral		---NA---			1.65506	0.114044	0	0.134031	0	1.49871	0.374564	0	0	2.46445	0.166046	2.26318	1.25738	5.3349	3.71679
TRINITY_DN195967_c0_g1_i1	-2.53402	3.20609	0.000911309	0.00484241	host coral	sp|Q7XQ12|AMT11_ORYSJ	hypothetical protein CHLNCDRAFT_36096	GO:0008519;GO:0015696;GO:0016020	Ammonium_transp	4.81471	1.71066	1.24659	3.21674	0	4.12145	2.62195	6.94708	0.265401	16.371	0.830229	14.4843	16.3459	41.0555	11.6813
TRINITY_DN283106_c0_g1_i1	-2.53588	0.740307	0.00418184	0.0213586	host coral		hypothetical protein CHLNCDRAFT_10299, partial		Lactamase_B	0.902758	0.114044	0	0.804184	0	0.374677	0.124855	1.38942	0	2.81652	0.166046	3.16845	0.943031	4.17514	4.24776
TRINITY_DN73737_c0_g1_i1	-2.5371	4.81378	0.00429179	0.0218956	host coral	sp|Q8GVP6|PDRP1_ORYSJ	predicted protein	GO:0005524;GO:0016772	Kinase-PPPase	13.2404	2.50897	1.52361	13.8052	0	9.99139	7.9907	18.6579	0	57.5626	1.8265	48.432	49.6663	65.8744	80.7075
TRINITY_DN288442_c0_g1_i1	-2.53791	0.206327	0.000962878	0.00511175	host coral		---NA---			0.752298	0.228088	0	0.670154	0	0.624462	0	0.198488	0	1.23223	0.498137	1.81054	1.25738	2.78343	2.12388
TRINITY_DN211861_c0_g1_i1	-2.54057	4.03827	0.000748659	0.00399076	host coral		---NA---			8.27528	1.82471	1.80063	5.2272	0.313403	5.86994	5.99303	8.13801	0.265401	33.4461	2.1586	32.1371	38.0356	44.7668	29.9998
TRINITY_DN182500_c0_g1_i2	-2.54203	5.25918	0.00110236	0.00582947	host coral	sp|Q92626|PXDN_HUMAN	predicted protein	GO:0004601;GO:0006979;GO:0020037;GO:0055114	An_peroxidase	17.8927	34.3307	23.1353	28.7818	0.336909	17.2426	12.5267	11.3674	1.0616	36.2803	0.836871	104.552	105.692	2.63034	106.356
TRINITY_DN189869_c0_g1_i1	-2.54309	0.0974474	0.00155907	0.00818356	host coral	sp|O84502|TLC2_CHLTR	Plastidic ATP/ADP-transporter	GO:0005471;GO:0006862;GO:0016021	TLC	0.601838	0.342132	0.13851	0.268061	0	0.249785	0	0.396976	0	1.58429	0.166046	1.81054	1.25738	2.55147	1.59291
TRINITY_DN101547_c1_g1_i1	-2.54389	0.814145	0.000973404	0.00516548	host coral		---NA---			0.300919	0.456176	0.13851	1.07225	0.156702	0.374677	0.249709	1.19093	0	2.99255	0.166046	2.48949	3.77213	3.71123	3.45131
TRINITY_DN252641_c0_g1_i1	-2.54838	2.9706	0.00123712	0.00652802	host coral	sp|P24862|CCNB_PATVU	predicted protein	GO:0005634	Cyclin_C	3.15965	4.21963	1.10808	2.41255	0.94021	3.37209	3.74564	1.19093	1.327	3.34461	11.7893	0.905271	0.943031	74.2247	2.12388
TRINITY_DN207004_c0_g1_i1	-2.5525	1.3367	0.0025955	0.0134819	host coral		---NA---			0.902758	0.228088	0.13851	0.938215	0	0.624462	1.3734	0.595464	0	5.10494	0.332092	2.71581	3.77213	5.3349	8.23004
TRINITY_DN244789_c0_g1_i1	-2.55336	0.879472	0.00101397	0.00537318	host coral		---NA---			0.451379	0.57022	0.415529	1.07225	0	0.499569	0.249709	1.78639	0	2.64049	0	4.30004	3.45778	2.78343	3.45131
TRINITY_DN183208_c0_g2_i1	-2.55491	2.83014	0.000194983	0.00107547	host coral		PREDICTED: uncharacterized protein LOC107344017 isoform X1	GO:0005515;GO:0008270;GO:0042981	zf-CHY,zf-CHY,zf-CHY,DED	0.752298	4.33367	4.15529	1.20896	0.470105	7.49354	1.3734	5.35918	7.43122	0.528097	1.66046	18.7844	17.2889	1.39171	20.7078
TRINITY_DN197403_c0_g1_i1	-2.55757	0.868855	0.000416984	0.00224033	host coral		---NA---			1.05322	0.912353	0.415529	0.402092	0	0.624462	0.624274	1.78639	0	1.93636	0	2.94213	1.88606	4.40709	4.77873
TRINITY_DN181633_c1_g1_i3	-2.56525	2.58558	0.00782004	0.0388162	host coral	sp|Q6DAJ6|CAH_PECAS	carbonic anhydrase	GO:0004089;GO:0008270	Carb_anhydrase	0.15046	7.07073	1.66212	0.536123	0	0	0.998838	11.1153	0.1327	2.64049	5.47951	21.2739	20.118	0.231952	7.96456
TRINITY_DN228443_c0_g1_i1	-2.56585	1.81618	0.00215908	0.0112645	host coral	sp|Q9LKW9|NHX7_ARATH	PREDICTED: uncharacterized protein LOC100383969 isoform X2	GO:0006812;GO:0015299;GO:0016021		1.95597	1.0264	0.277019	1.20628	0	0.249785	0.873983	3.57278	0	5.9851	0.166046	9.95798	6.60122	6.72661	5.84067
TRINITY_DN198178_c0_g1_i1	-2.56813	3.30561	0.00517106	0.026164	host coral	sp|P15206|CCNB_MARGL	G2/mitotic-specific cyclin-B-like		Cyclin_N	2.25689	5.58816	1.10808	1.60837	0	0.749354	5.74332	1.98488	1.327	2.28842	23.4125	1.13159	1.25738	94.1726	3.18582
TRINITY_DN199585_c0_g1_i1	-2.56895	0.793232	0.00464335	0.02361	host coral		---NA---			0.15046	0.456176	0	0.536123	0.156702	0.249785	0.749128	0.793952	0	3.52065	0	2.71581	0.628688	4.17514	5.57519
TRINITY_DN255541_c0_g1_i1	-2.57014	6.09867	0.000974144	0.00516898	host coral		---NA---			60.7857	17.7909	3.32423	38.3328	0.470105	25.7278	20.8507	50.2175	0.398101	96.9938	4.81533	115.648	109.392	199.015	186.636
TRINITY_DN254321_c0_g1_i1	-2.57029	-0.214482	0.00307988	0.0158906	host coral	sp|P13607|ATNA_DROME	unnamed protein product		E1-E2_ATPase	0.300919	0.456176	0	0.402092	0	0.249785	0	0.198488	0	1.05619	0	1.81054	1.25738	1.15976	1.06194
TRINITY_DN184929_c0_g1_i1	-2.5707	6.25235	0.00766961	0.038114	symbionts	sp|O49627|ISU1_ARATH	nitrogen fixation protein nifu	GO:0005506;GO:0016226;GO:0051536	NifU_N	32.6497	5.81625	1.24659	22.9193	0	21.2317	24.2218	32.949	0	177.793	8.96647	116.327	109.706	324.269	152.654
TRINITY_DN209564_c0_g1_i1	-2.57137	2.57511	0.00108112	0.00571805	host coral		---NA---			2.85873	1.71066	0.415529	2.14449	0	1.6236	1.24855	7.74103	0.265401	9.15368	0.166046	12.6738	12.5738	19.484	7.69907
TRINITY_DN212204_c0_g1_i1	-2.57299	-0.123123	0.00646551	0.0323671	host coral		---NA---			0.601838	0.114044	0	0.536123	0	0.249785	0	0.198488	0	1.23223	0	2.26318	0.628688	0.927809	1.8584
TRINITY_DN232781_c0_g1_i1	-2.57366	0.957533	0.00103519	0.00548334	host coral		---NA---			0.451379	0.456176	0.415529	1.07225	0.156702	0.249785	0.124855	1.98488	0	2.99255	0.166046	2.26318	2.51475	4.40709	5.84067
TRINITY_DN125827_c0_g1_i1	-2.57619	2.10405	0.00390114	0.0199777	symbionts		uncharacterized protein LOC100500498			1.20368	0.798308	0	1.7424	0	3.37209	0.749128	1.98488	0	8.27352	0.166046	8.14744	5.65819	12.0615	10.6194
TRINITY_DN47152_c0_g1_i1	-2.57717	2.44588	0.00259064	0.0134577	host coral		---NA---			3.31011	1.93875	0	2.14449	0	2.24806	1.3734	3.17581	0	9.15368	0.332092	8.60007	7.22991	21.3396	10.8849
TRINITY_DN245152_c0_g1_i1	-2.57717	2.17552	0.00234671	0.0122204	host coral	sp|Q9C6W5|AB14G_ARATH	P-loop containing nucleoside triphosphate hydrolase protein	GO:0005524;GO:0016887	ABC_tran	1.35414	1.0264	0.415529	1.7424	0	0.624462	0.873983	2.97732	0	9.50575	0.498137	11.0896	10.6877	4.871	10.6194
TRINITY_DN88671_c0_g1_i1	-2.57804	3.80348	0.000997702	0.00529003	host coral		---NA---			7.22206	1.93875	0.554039	6.70154	0	10.2412	3.99535	9.32894	0.265401	21.828	1.8265	20.8212	22.6328	64.0188	21.2388
TRINITY_DN262419_c0_g1_i1	-2.57847	0.360873	0.00570374	0.0287067	host coral		PREDICTED: uncharacterized protein LOC105451671			0	0.228088	0.277019	0.670154	0	1.12403	0.124855	0	1.1943	0.176032	0.830229	0.905271	0.314344	9.04613	0
TRINITY_DN246750_c0_g1_i1	-2.579	2.10439	0.00305515	0.0157681	symbionts	sp|P12853|PSBO_CHLRE	33kDa oxygen evolving protein of photosystem II	GO:0009654;GO:0010207;GO:0010242;GO:0042549	MSP	1.95597	0.228088	0.554039	2.41255	0	0.999139	0.624274	1.78639	0	8.97765	0.332092	7.24217	5.97253	8.35028	14.0707
TRINITY_DN248256_c0_g1_i1	-2.58252	1.98391	0.00463447	0.0235667	host coral	sp|Q9S7N7|PSAG_ARATH	hypothetical protein COCSUDRAFT_83512	GO:0009522;GO:0015979	PSI_PSAK	0.902758	0.342132	0	0.804184	0	0.874246	0.998838	1.5879	0	9.15368	1.32837	3.16845	7.8586	11.3657	11.1504
TRINITY_DN255677_c0_g1_i1	-2.5828	5.60974	0.000310499	0.0016841	host coral	sp|P20507|CAH1_CHLRE	carbonic anhydrase	GO:0004089;GO:0008270	Carb_anhydrase	26.6313	10.264	7.61804	19.0324	0.94021	19.8579	11.3618	36.5218	0.530802	83.2633	6.47579	91.4323	90.8454	129.661	122.654
TRINITY_DN278030_c0_g1_i1	-2.58427	0.629975	0.00035548	0.00191328	host coral		hypothetical protein COCSUDRAFT_63222			1.35414	0.57022	0.277019	0.536123	0	0.749354	0.249709	0.793952	0	1.58429	0	2.26318	1.57172	5.10295	2.92034
TRINITY_DN190720_c0_g1_i1	-2.58795	0.791323	0.0001801	0.000994498	host coral		NF-X1-type zinc finger protein NFXL2-like isoform X2			0.752298	0.57022	0	1.34031	0	0.624462	0.374564	2.18337	0	1.23223	0.332092	4.07372	3.14344	2.78343	3.18582
TRINITY_DN181131_c0_g2_i1	-2.59612	6.11877	0.00151221	0.0079396	symbionts	sp|P0CH27|RL402_TRYCR	polyubiquitin	GO:0005515	ubiquitin,ubiquitin,ubiquitin,ubiquitin,Rad60-SLD,Rad60-SLD,Rad60-SLD,Rad60-SLD,Ubiquitin_2,Ubiquitin_2,Ubiquitin_2,Ubiquitin_2,DUF2407,DUF2407,DUF2407,Rad60-SLD_2,Rad60-SLD_2,Rad60-SLD_2,Rad60-SLD_2,Telomere_Sde2,Telomere_Sde2,Telomere_Sde2,Telomere_Sde2,Methyltrans_RNA,Methyltrans_RNA,Methyltrans_RNA	40.1727	14.0274	5.6789	33.1056	0	22.4806	19.727	42.4764	0.398101	123.751	8.13625	162.043	143.341	173.268	143.097
TRINITY_DN211114_c0_g1_i1	-2.59894	0.0527849	0.00345929	0.017782	host coral	sp|P53991|FENR_CHLRE	ferredoxin-nadp reductase	GO:0016491;GO:0055114	NAD_binding_1	0.15046	0.228088	0.13851	0	0	0.374677	0	0.99244	0	1.58429	0.166046	2.26318	0.628688	1.85562	2.12388
TRINITY_DN172892_c2_g1_i2	-2.60587	2.67371	0.0016601	0.00870531	host coral		---NA---			3.46057	0.228088	0.692549	2.01046	0.156702	3.2472	1.49826	1.5879	0	12.6743	1.16232	9.05271	8.80163	23.8911	14.8672
TRINITY_DN16725_c0_g1_i1	-2.60654	0.914587	0.000886403	0.00471242	host coral		---NA---			1.5046	1.0264	0.277019	0.402092	0.156702	0.249785	0.249709	1.19093	0	2.46445	0	1.81054	2.20041	4.871	5.84067
TRINITY_DN18990_c0_g1_i1	-2.61194	-0.165113	0.00502534	0.025463	host coral		---NA---			0.451379	0.228088	0.277019	0.134031	0	0.374677	0	0	0	1.23223	0	1.58422	0.628688	2.78343	0.796456
TRINITY_DN149034_c0_g1_i1	-2.61228	5.48501	0.00118956	0.00628123	host coral		---NA---			24.0735	9.92183	3.32423	17.424	0.313403	19.2334	9.86352	29.3762	0.1327	80.2708	4.48324	52.0531	49.9807	138.475	159.557
TRINITY_DN13748_c0_g1_i1	-2.61291	2.35798	0.000518818	0.00277951	host coral	sp|Q8T3C8|MTFP1_CAEEL	hypothetical protein COCSUDRAFT_15898, partial		MTP18	2.85873	0.684264	0.415529	1.7424	0.156702	2.37295	1.49826	2.97732	0	8.44955	0.996275	9.73166	12.8881	11.3657	10.0884
TRINITY_DN51206_c0_g1_i1	-2.61469	1.97698	0.000904529	0.00480758	host coral	sp|P23489|RCA_CHLRE	Ribulose bisphosphate carboxylase/oxygenaseactivase			2.10643	0.456176	0.415529	1.20628	0	1.74849	1.24855	1.98488	0.1327	7.04129	0.166046	8.14744	5.0295	9.97394	10.0884
TRINITY_DN288026_c0_g1_i1	-2.61535	-0.678508	0.00567266	0.0285593	host coral		---NA---			0.300919	0.228088	0.13851	0	0	0	0.124855	0.198488	0	0.528097	0	1.13159	0.314344	1.15976	0.53097
TRINITY_DN213405_c0_g1_i1	-2.61731	1.12316	0.00308547	0.0159166	host coral	sp|Q27IK7|KN12C_ARATH	phragmoplast orienting kinesin 2 isoform X2	GO:0003777;GO:0005524;GO:0007018;GO:0008017	Kinesin	1.05322	0.798308	0	1.20628	0	0.749354	0.124855	1.78639	0	3.16858	0	3.62108	2.82909	2.08757	8.23004
TRINITY_DN135033_c0_g1_i1	-2.61791	5.61008	0.00130835	0.00689533	host coral		---NA---			21.6662	5.7022	2.07765	15.2795	0.470105	20.6072	15.1074	18.2609	0.530802	103.859	4.31719	63.3689	53.1241	169.093	156.105
TRINITY_DN4978_c1_g1_i1	-2.61946	0.0309497	0.000531073	0.00284374	host coral		---NA---			0.300919	0.228088	0	0.268061	0	0.374677	0.374564	1.5879	0	0.704129	0	1.81054	1.57172	1.62367	1.8584
TRINITY_DN95421_c0_g1_i1	-2.62058	4.48897	0.00133055	0.00700886	host coral	sp|Q96502|COL2_ARATH	zinc finger protein CONSTANS-LIKE 2	GO:0005515;GO:0008270	CCT,zf-B_box	9.47895	2.28088	2.07765	10.0523	0.156702	7.36865	4.61962	17.07	0	42.2478	3.15487	44.1319	43.6938	58.4519	54.159
TRINITY_DN63231_c0_g1_i1	-2.62089	-0.056369	0.00506844	0.0256697	host coral		---NA---			0.451379	0.342132	0.13851	0.134031	0	0	0	0.396976	0	1.58429	0	1.13159	1.57172	2.08757	1.59291
TRINITY_DN100654_c0_g1_i1	-2.62163	0.08035	0.00214125	0.0111733	host coral	sp|A2VD33|MOCOS_DANRE	predicted protein			0.752298	0	0.13851	0.670154	0	0.124892	0.124855	0.595464	0	1.23223	0	1.58422	0.628688	3.24733	1.8584
TRINITY_DN7350_c0_g1_i1	-2.62676	3.61655	0.0010629	0.00562591	host coral	sp|Q8W4G3|DTX46_ARATH	hypothetical protein COCSUDRAFT_65711	GO:0006855;GO:0015238;GO:0015297;GO:0016020	MatE,MatE,MatE	7.8239	2.39493	1.3851	4.82511	0	3.12231	3.8705	13.8942	0	17.7793	0.830229	24.6686	23.8901	34.3289	26.5485
TRINITY_DN132165_c2_g1_i1	-2.6271	0.418296	0.000344107	0.00185285	host coral	sp|A8J785|ATPX_CHLRE	CF0 ATP synthase subunit II precursor	GO:0015078;GO:0015986;GO:0045263	ATP-synt_B	0.15046	0.456176	0.13851	0.402092	0	0.374677	0.499419	0.396976	0	1.93636	0.498137	3.16845	1.57172	2.55147	2.38937
TRINITY_DN212055_c0_g1_i1	-2.62812	0.920402	0.00127869	0.0067418	symbionts	sp|Q9CA67|CHLP_ARATH	putative plastid geranylgeranyl reductase precursor			0.902758	0.456176	0	0.402092	0	0.499569	0.124855	0.99244	0.1327	3.52065	0.166046	3.16845	3.14344	4.63904	3.98228
TRINITY_DN245829_c0_g1_i1	-2.62982	2.06228	0.00100457	0.00532553	host coral		---NA---			1.35414	1.14044	0.415529	1.87643	0	1.37382	0.499419	2.97732	0	7.39336	0.498137	8.60007	7.54425	9.51004	9.82295
TRINITY_DN83423_c0_g1_i1	-2.64007	1.58462	0.00125421	0.00661603	symbionts		hypothetical protein CHLREDRAFT_93667		zf-C3HC4_3	2.85873	0.684264	0.13851	0.938215	0.156702	0.749354	0.499419	1.98488	0	4.40081	0	4.75267	5.34385	7.19052	7.69907
TRINITY_DN41259_c1_g1_i1	-2.6412	0.49755	0.00101174	0.00536177	host coral		OTU domain-containing protein At3g57810	GO:0004843;GO:0016579;GO:0030433;GO:1904265		0.300919	0.228088	0.277019	0.536123	0	0.249785	0.624274	0.396976	0	2.46445	0	2.26318	1.88606	3.47928	2.92034
TRINITY_DN160355_c0_g1_i3	-2.65025	-0.566385	0.00289408	0.0149719	host coral		PREDICTED: uncharacterized protein LOC100185158			0	0.342132	0.705015	0	0.313403	0	0.249709	0.198488	0	0	0	1.6838	0.628688	1.15976	0.265485
TRINITY_DN119086_c0_g1_i2	-2.6511	1.99271	0.00194433	0.0101673	host coral		extracellular matrix protein A-like		TSP_1,TSP_1	0.15046	0	1.3851	0.134031	2.50723	1.6236	0.374564	0.595464	4.64452	0	5.8116	4.75267	6.60122	9.04613	13.2743
TRINITY_DN85183_c0_g1_i1	-2.65211	5.05107	7.39155e-08	8.46948e-07	host coral	sp|Q8CG08|CTHR1_RAT	collagen triple helix repeat-containing protein 1-like			11.5854	15.2819	9.9727	14.2073	7.52168	29.7244	22.2241	26.3989	4.64452	12.6743	8.63438	123.343	115.679	44.0709	14.3362
TRINITY_DN196185_c0_g1_i1	-2.65933	1.61095	0.000293237	0.00159196	host coral	sp|Q9P2K9|DISP3_HUMAN	resistance-nodulation-cell division superfamily	GO:0007224;GO:0016021		0.902758	0.57022	0	1.7424	0.156702	1.24892	1.62311	5.16069	0	2.28842	0.332092	4.30004	6.60122	10.4378	5.04422
TRINITY_DN156313_c0_g2_i1	-2.66131	-0.0192452	0.00380398	0.0194895	host coral		---NA---			0	0	0	1.20628	0	0.499569	0.499419	0	0	0.704129	0.332092	2.03686	3.14344	0.695856	0.796456
TRINITY_DN249902_c0_g1_i1	-2.66606	2.04282	0.000160011	0.000897075	host coral		---NA---			2.55781	0.342132	0.554039	2.14449	0	0.999139	2.12253	2.97732	0.1327	4.92891	0.996275	7.24217	6.60122	14.381	7.96456
TRINITY_DN32804_c0_g1_i1	-2.66725	0.850984	0.0003664	0.00197006	host coral		---NA---			1.05322	0.57022	0.13851	0.670154	0	0.499569	0.624274	1.19093	0	2.28842	0	4.52635	2.51475	3.94319	3.18582
TRINITY_DN167987_c0_g1_i1	-2.6696	0.45146	0.00880296	0.0434317	host coral	sp|Q0JG75|PSB28_ORYSJ	photosystem II reaction cent	GO:0009654;GO:0015979	Psb28	0	1.82471	0.13851	0	0	0	0.124855	1.5879	0	0.704129	0.830229	4.30004	3.77213	0	1.8584
TRINITY_DN10176_c0_g1_i1	-2.6729	2.6627	0.000359037	0.00193096	host coral	sp|P10599|THIO_HUMAN	Thioredoxin H-type	GO:0006662;GO:0015035;GO:0045454	Thioredoxin,Thioredoxin_7	3.31011	1.25448	0.831058	2.94868	0.156702	2.12317	1.74797	3.77127	0	9.85781	0.830229	9.73166	7.8586	20.4118	18.053
TRINITY_DN133129_c0_g1_i1	-2.67481	4.83069	0.000643233	0.00343567	host coral		heme-binding protein 2-like		SOUL	10.9835	4.33367	0.969568	9.24812	0.94021	11.8648	4.99419	15.4821	0.530802	57.3865	2.1586	33.9477	33.9491	82.1111	105.398
TRINITY_DN221373_c0_g1_i1	-2.67557	-0.0996812	0.00779047	0.0386784	host coral		---NA---			0.15046	0.114044	0	0	0.156702	0.124892	0.249709	0.198488	0	1.76032	0	1.58422	0.314344	3.01538	1.32743
TRINITY_DN103263_c0_g1_i1	-2.67744	0.329203	0.000734121	0.00391425	host coral	sp|Q8VIK2|M17L2_MOUSE	hypothetical protein VOLCADRAFT_107297	GO:0016021	Mpv17_PMP22	0.601838	0.342132	0	0.536123	0	0.624462	0.249709	0.198488	0	1.76032	0	2.94213	1.88606	2.78343	1.59291
TRINITY_DN267088_c0_g1_i1	-2.67776	0.836705	0.000236697	0.00129748	host coral		hypothetical protein COCSUDRAFT_65283			0.902758	0.456176	0.13851	0.134031	0	0.499569	0.749128	2.18337	0	1.76032	0.498137	3.16845	2.51475	2.78343	5.3097
TRINITY_DN182875_c0_g1_i6	-2.67835	-0.0790007	0.00273753	0.0141885	host coral	sp|Q6PDQ2|CHD4_MOUSE	predicted protein		CHDCT2,CHDCT2	0.0376149	0.88042	0	0.21713	0.275795	0	0	1.10756	0	0.614353	0	1.85807	0.40236	2.63266	1.46017
TRINITY_DN120379_c0_g1_i1	-2.68126	0.637872	0.00175039	0.00916823	host coral		---NA---			0.451379	0.456176	0	0.268061	0	0.499569	0.374564	0.198488	0	2.99255	0.166046	1.58422	2.51475	5.56685	2.65485
TRINITY_DN258458_c0_g1_i1	-2.68146	0.804009	0.000940571	0.00499374	host coral	sp|P18907|AT1A1_HORSE	hypothetical protein CHLNCDRAFT_56139	GO:0000166	Cation_ATPase	0.300919	0.57022	0	1.20628	0	0.374677	0.624274	1.38942	0	2.28842	0	3.8474	2.82909	2.55147	4.24776
TRINITY_DN154959_c0_g1_i1	-2.68365	4.05568	0.000754322	0.00402061	host coral	sp|Q1LZA1|CAH1_BOVIN	carbonic anhydrase	GO:0004089;GO:0008270	Carb_anhydrase	4.21287	2.16684	1.66212	5.36123	0.156702	7.99311	2.99651	7.74103	0.1327	33.0941	3.32092	20.3686	15.7172	71.9052	46.1944
TRINITY_DN157106_c0_g1_i2	-2.68372	8.03866	0.000122438	0.000696089	host coral		EF-hand calcium-binding domain-containing protein 1-like	GO:0005509	EF-hand_1,EF-hand_1,EF-hand_6,EF-hand_6,EF-hand_5,EF-hand_5,EF-hand_5,EF-hand_7,EF-hand_8,EF-hand_8,EF-hand_8	11.3281	59.9815	10.4229	474.965	53.592	69.0093	108.592	23.3501	31.5057	262.911	53.0649	722.035	729.658	797.073	209.133
TRINITY_DN88021_c0_g1_i1	-2.68529	3.78068	0.000994557	0.00527379	host coral		---NA---			5.567	1.93875	0.554039	5.49526	0.156702	10.9905	4.12021	7.14557	0	22.004	1.16232	22.6318	19.4893	70.7454	18.053
TRINITY_DN74319_c0_g1_i1	-2.68546	1.64611	0.00137129	0.00721988	host coral	sp|Q8N5L8|RP25L_HUMAN	hypothetical protein SELMODRAFT_95074	GO:0003676	Alba	0.752298	0.798308	0.13851	1.20628	0	0.499569	1.24855	0.595464	0.1327	6.33716	0.166046	3.39477	4.08647	11.5976	7.96456
TRINITY_DN115389_c0_g1_i1	-2.68642	1.6015	0.00103533	0.00548352	host coral		---NA---			1.65506	0.57022	0	0.536123	0	0.874246	1.12369	1.38942	0.1327	5.457	0.166046	4.52635	5.0295	8.81418	7.43359
TRINITY_DN115062_c0_g1_i1	-2.68669	1.9383	0.002526	0.0131316	host coral		---NA---			1.80552	0.228088	0.415529	0.402092	0	0.749354	0.749128	1.38942	0	8.44955	0.498137	5.65794	4.40081	16.0047	7.96456
TRINITY_DN43986_c0_g1_i1	-2.68818	2.15963	0.000326246	0.00175831	host coral		---NA---			1.80552	1.25448	1.52361	1.20628	0	2.12317	1.3734	1.78639	0	7.04129	0.332092	8.14744	8.17294	10.9018	11.4159
TRINITY_DN189404_c0_g1_i1	-2.68866	0.554236	0.0002839	0.00154167	host coral	sp|P61869|MDLA_PENCY	lipase	GO:0006629	Lipase_3,DUF2974	1.20368	0.342132	0	0.804184	0	0.249785	0.624274	0.396976	0.1327	1.58429	0	3.16845	2.51475	2.78343	2.65485
TRINITY_DN182344_c2_g1_i6	-2.68873	0.0865896	0.00936847	0.0460805	host coral	sp|Q26636|CATL_SARPE	cathepsin L1-like	GO:0006508;GO:0008234	Peptidase_C1	0.15046	0	0.321343	0	0	0	0.124855	1.5879	1.59241	0	0	2.47139	2.67192	0.231952	1.86371
TRINITY_DN197131_c0_g1_i1	-2.69017	0.189012	0.00182994	0.00957861	host coral		hypothetical protein CHLNCDRAFT_56139			0.15046	0.114044	0	0.402092	0	0.249785	0.124855	0.396976	0	2.11239	0.166046	1.81054	1.57172	3.24733	1.59291
TRINITY_DN92877_c0_g1_i1	-2.69792	3.40566	0.000968425	0.00513992	host coral		predicted protein		B12D	4.06241	2.50897	0.554039	2.94868	0	3.74677	3.49593	9.9244	0	17.2512	0.996275	19.4633	14.7742	40.3597	22.8317
TRINITY_DN107150_c0_g1_i1	-2.70332	4.52561	0.000698388	0.00372777	host coral	sp|Q51389|GLPF_PSEAE	Histone deacetylases (HDA1 superfamily)	GO:0015267;GO:0016020;GO:0055085	MIP	11.5854	6.15838	2.35467	10.0523	0	10.2412	8.86469	25.8034	0	27.8131	1.32837	41.4161	45.2655	87.214	41.4157
TRINITY_DN298702_c0_g1_i1	-2.70459	-0.254961	0.00100519	0.00532797	host coral		---NA---			0.451379	0	0	0.134031	0	0.249785	0.374564	0.99244	0	0.528097	0	0.905271	1.57172	0.927809	1.8584
TRINITY_DN51749_c0_g1_i1	-2.71304	-0.120164	0.00220098	0.0114794	host coral	sp|Q8NEE6|FXL13_HUMAN	hypothetical protein			0	0.114044	0.277019	0.670154	0	0.249785	0.249709	0	0	1.05619	0.166046	2.26318	2.20041	0.463904	1.06194
TRINITY_DN276491_c0_g1_i1	-2.715	3.0683	0.00368127	0.0188851	symbionts	sp|Q9CAF5|AB6I_ARATH	iron-sulfur cluster assembly protein	GO:0005524;GO:0016887	ABC_tran,AAA_21,AAA_21,SMC_N,SMC_N	3.00919	0.456176	0.554039	1.60837	0	3.12231	2.37224	1.98488	0	19.1875	0.166046	11.0896	10.6877	36.8804	19.1149
TRINITY_DN217221_c0_g1_i1	-2.71596	1.69651	0.00027468	0.00149211	host coral		hypothetical protein LOTGIDRAFT_105768, partial		Paramecium_SA,Paramecium_SA,Paramecium_SA,Paramecium_SA,Paramecium_SA,Paramecium_SA,Paramecium_SA	1.5046	1.0264	0.13851	1.60837	0	1.6236	0.499419	3.77127	0	3.34461	0.332092	7.6948	6.91556	5.56685	7.1681
TRINITY_DN59378_c0_g1_i1	-2.71714	1.1852	0.00187393	0.00980566	host coral		---NA---			0.752298	0.456176	0	0.268061	0	0.624462	0.374564	0.99244	0	4.57684	0.332092	3.39477	3.14344	5.10295	6.90262
TRINITY_DN248924_c0_g1_i1	-2.71794	6.08318	0.00164945	0.00865158	host coral	sp|O23193|CBSX1_ARATH	CBS domain-containing protein CBSX1, chloroplastic-like isoform X1		CBS,CBS	24.0735	6.04434	1.3851	24.7957	0.470105	30.0991	21.9744	32.552	0.1327	133.961	3.65301	113.838	112.221	276.255	138.849
TRINITY_DN105766_c0_g1_i1	-2.71988	-0.332375	0.00682097	0.0340691	host coral		---NA---			0.510058	0	0	0.0509317	0.156702	0	0.478194	0	0	0.9805	0	1.99612	0.851872	0.433751	1.44424
TRINITY_DN273780_c0_g1_i1	-2.72023	1.71971	0.000726358	0.00387383	host coral	sp|Q9XF89|CB5_ARATH	chlorophyll a/b-binding protein	GO:0009765;GO:0016020	Chloroa_b-bind	1.80552	0.342132	0.13851	0.670154	0.156702	1.24892	0.374564	0.99244	0	5.80907	1.16232	4.07372	4.71516	9.97394	9.55747
TRINITY_DN84227_c0_g2_i1	-2.72033	6.31922	0.000435948	0.00234026	host coral	sp|Q0J2L7|P2C68_ORYSJ	protein phosphatase 2C catalytic subunit	GO:0004722;GO:0006470	PP2C,PP2C	41.9782	16.0802	6.37145	39.137	0.313403	29.8493	20.2265	65.898	0.398101	117.59	8.46834	161.591	164.087	202.958	202.034
TRINITY_DN247220_c0_g1_i1	-2.72426	1.12647	0.000524707	0.00281012	symbionts	sp|P49361|GCSPA_FLAPR	hypothetical protein CHLNCDRAFT_34381	GO:0004375;GO:0006546;GO:0055114		1.05322	0.342132	0.554039	0.670154	0	0.499569	0.499419	1.78639	0	3.16858	0	2.71581	5.0295	4.871	5.3097
TRINITY_DN169114_c3_g1_i2	-2.7247	0.326967	0.00482179	0.0244802	symbionts		---NA---			0.394204	0.57022	0	0	0	0	0.164808	0	0.437911	1.40826	1.03281	3.58487	3.12143	2.76023	0
TRINITY_DN101062_c0_g1_i1	-2.72591	4.58675	0.000231145	0.00126749	host coral		---NA---			11.8863	3.42132	0.692549	10.5884	0.313403	13.9879	5.49361	13.8942	0.398101	36.0866	5.31347	42.3214	45.2655	81.1833	54.159
TRINITY_DN193404_c0_g1_i1	-2.72839	0.687238	0.000216298	0.0011873	host coral	sp|P20070|NB5R3_RAT	NADH-cytochrome b5 reductase 3	GO:0016491;GO:0055114	NAD_binding_1	0.601838	0.456176	0	1.34031	0	0.374677	1.87282	0.595464	0	0.880162	0	3.39477	2.82909	4.871	1.8584
TRINITY_DN190012_c0_g1_i1	-2.73114	-0.305401	0.00280913	0.0145501	host coral		---NA---			0	0.228088	0	0.402092	0	0	0.249709	0.595464	0	0.880162	0	1.13159	1.57172	1.62367	0.796456
TRINITY_DN287461_c0_g1_i1	-2.73218	-0.0531888	0.00291995	0.0151017	host coral	sp|O73888|HPGDS_CHICK	hypothetical protein SDRG_08820	GO:0005515		0.15046	0	0.13851	0.134031	0	0.249785	0	0.198488	0.398101	1.58429	0	1.35791	1.25738	1.39171	2.38937
TRINITY_DN96286_c0_g2_i1	-2.73419	-0.588963	0.000305477	0.00165743	host coral		---NA---			0	0.228088	0.13851	0.536123	0	0.124892	0.249709	0.198488	0	0	0.166046	1.13159	0.628688	1.15976	0.796456
TRINITY_DN228953_c0_g1_i1	-2.73782	0.571804	0.00194567	0.0101735	host coral		---NA---			0.752298	0.228088	0	0.670154	0	0.249785	0.499419	0.793952	0	2.11239	0	1.58422	0.628688	1.85562	6.90262
TRINITY_DN89501_c0_g2_i1	-2.7387	2.40258	0.00110322	0.0058335	host coral		---NA---			2.85873	0.912353	0	2.41255	0	2.87252	1.99768	2.38186	0	7.74542	0.332092	7.01585	9.43031	22.2674	9.82295
TRINITY_DN299819_c0_g1_i1	-2.73978	0.41385	0.000465425	0.00249682	host coral	sp|P26985|RBS_BATOE	hypothetical protein, partial			0.902758	0.57022	0	0.268061	0	0.124892	0.249709	0.595464	0	1.58429	0.332092	2.26318	1.57172	1.62367	4.24776
TRINITY_DN50184_c1_g1_i1	-2.74124	-0.523675	0.00543884	0.0274644	host coral		---NA---			0.601838	0	0	0	0	0	0.249709	0.198488	0	0.704129	0	1.13159	0.943031	1.39171	0.53097
TRINITY_DN47899_c0_g1_i1	-2.74332	2.7463	0.000983191	0.00521612	host coral	sp|Q6EUK7|PUB04_ORYSJ	hypothetical protein MNEG_2098	GO:0004842;GO:0016567	U-box,U-box	2.85873	0.798308	0.415529	1.60837	0	4.24634	1.74797	3.3743	0	11.6181	0.498137	9.27902	11.002	22.0355	18.3185
TRINITY_DN187405_c0_g1_i1	-2.74398	0.575879	0.000100775	0.000580475	host coral		---NA---			0.451379	0.228088	0.13851	0.804184	0	1.24892	0.374564	1.19093	0	1.23223	0	3.16845	2.82909	2.55147	2.92034
TRINITY_DN225454_c0_g1_i1	-2.74418	-0.207111	0.000221397	0.00121487	host coral		---NA---			0.15046	0.114044	0.277019	0.268061	0	0.374677	0.499419	0.198488	0	0.704129	0	1.13159	0.628688	2.31952	1.59291
TRINITY_DN251926_c0_g1_i1	-2.74637	-0.165562	0.00293981	0.0151998	host coral	sp|Q21734|KS6A1_CAEEL	calcium-dependent protein kinase 8-like		Pkinase	0.15046	0.114044	0	0.134031	0	0	0.124855	0.793952	0	1.23223	0.166046	2.03686	0.943031	2.08757	0.796456
TRINITY_DN46678_c0_g1_i1	-2.75006	0.586498	0.00118137	0.00623902	host coral		transmembrane protein, putative			1.05322	0.228088	0.13851	0.670154	0	0.124892	0.124855	0.595464	0	2.28842	0	3.62108	2.82909	2.08757	2.92034
TRINITY_DN185198_c0_g1_i1	-2.75588	3.65116	0.000639406	0.00341552	host coral	sp|O04921|HEMH2_ARATH	hypothetical protein VOLCADRAFT_109142	GO:0004325;GO:0006783	Ferrochelatase	5.11563	1.48257	0.554039	4.55704	0.156702	5.37037	2.37224	8.53498	0	21.4759	1.8265	24.216	17.6033	47.3182	27.8759
TRINITY_DN37638_c0_g1_i1	-2.76083	2.73624	0.000225285	0.00123556	host coral	sp|B1J5W7|CBPA_PSEPW	DnaJ-domain-containing protein	GO:0005506;GO:0009055	DnaJ,DnaJ,Fer4_13,Fer4_15,Fer4_15	2.70827	0.798308	0.554039	3.4848	0.156702	0.999139	1.99768	5.75615	0.1327	10.0338	0.830229	15.3896	12.2594	16.9325	15.1327
TRINITY_DN134848_c0_g2_i1	-2.76109	1.99368	0.000333211	0.00179494	host coral		predicted protein	GO:0006952;GO:0016021	Mlo	1.35414	1.0264	0.554039	1.47434	0	1.99828	0.749128	4.16825	0	5.10494	0.166046	7.92112	13.5168	8.35028	5.3097
TRINITY_DN286135_c0_g1_i1	-2.76544	-0.646557	0.00314046	0.0161901	host coral	sp|O64750|EDA3_ARATH	DnaJ-like zinc-finger protein			0.15046	0.114044	0	0.134031	0	0	0.499419	0	0	0.528097	0	1.13159	0.314344	1.15976	0.796456
TRINITY_DN279696_c0_g1_i1	-2.76595	0.208247	0.000354725	0.00190937	host coral		---NA---			0.15046	0.228088	0.277019	0.134031	0	0.749354	0.124855	0.396976	0	1.58429	0.166046	2.48949	1.25738	2.78343	1.8584
TRINITY_DN192244_c0_g1_i1	-2.76765	0.736158	0.000118864	0.000676069	host coral		hypothetical protein VOLCADRAFT_116752	GO:0005634	Cyclin_C	1.80552	0.228088	0.415529	0.402092	0	0.749354	0.249709	1.5879	0	1.05619	0	3.62108	4.08647	2.55147	2.92034
TRINITY_DN45679_c0_g1_i1	-2.76864	3.57962	0.00171091	0.00896659	host coral	sp|Q9AR22|CTH1_CHLRE	copper target 1 protein	GO:0015979;GO:0015995;GO:0046872;GO:0048529;GO:0055114	Rubrerythrin	4.66425	1.25448	1.10808	2.94868	0	1.74849	2.7468	6.35162	0	24.9966	0.664183	15.8422	19.4893	39.6638	35.044
TRINITY_DN14662_c0_g1_i1	-2.76882	2.37771	0.000172131	0.000950906	host coral	sp|B3MG58|TRET1_DROAN	hypothetical protein CHLNCDRAFT_137750	GO:0016021;GO:0022857;GO:0055085	Sugar_tr	2.70827	1.36853	1.52361	1.60837	0	3.62188	0.624274	4.76371	0	5.457	0.498137	13.1264	8.80163	6.95856	15.9291
TRINITY_DN39724_c0_g1_i1	-2.76918	-0.393152	0.0053641	0.0270999	host coral	sp|P74615|Y1483_SYNY3	fasciclin		Fasciclin	0.15046	0	0	0	0	0.624462	0.249709	0.595464	0	0.528097	0	1.58422	0	2.31952	0.796456
TRINITY_DN253006_c0_g1_i1	-2.77933	-0.481092	0.000212722	0.00116827	host coral		---NA---			0.15046	0.228088	0.277019	0.268061	0	0.249785	0	0.396976	0	0.176032	0.166046	1.35791	0.314344	1.15976	1.32743
TRINITY_DN225710_c0_g1_i1	-2.78407	-0.404601	0.00686618	0.0342815	host coral	sp|Q1XDK2|RR10_PYRYE	plastid ribosomal protein S10 small ribosomal subunit	GO:0003735;GO:0005840;GO:0006412	Ribosomal_S10	0.451379	0	0	0.134031	0	0.124892	0	0.198488	0	1.05619	0	0.905271	0.943031	0.463904	2.12388
TRINITY_DN174747_c4_g5_i1	-2.78808	3.00322	9.50042e-06	6.82107e-05	host coral		PREDICTED: uncharacterized protein LOC107351080	GO:0005201	COLFI,Fibrinogen_C	0.737252	0.59417	3.86996	3.13096	10.2514	5.18053	1.7617	2.13573	3.04017	1.98036	2.79123	34.4501	28.4167	4.70863	3.8283
TRINITY_DN221600_c0_g1_i1	-2.78966	0.126742	0.000312419	0.00169423	symbionts	sp|Q43848|TKTC_SOLTU	transketolase		Transketolase_N	0.15046	0.114044	0.13851	0.402092	0	0.499569	0.249709	0.396976	0	1.40826	0.166046	1.58422	1.25738	1.62367	3.18582
TRINITY_DN149450_c0_g3_i2	-2.79106	0.734757	0.000204189	0.00112179	host coral		---NA---			0.451379	0.228088	0.13851	1.07225	0	1.24892	0.249709	0.99244	0	1.76032	0	3.39477	2.51475	3.94319	3.45131
TRINITY_DN210088_c0_g1_i1	-2.79227	0.767807	0.000295704	0.00160509	host coral		---NA---			1.05322	0.114044	0	0.268061	0	0.499569	0.499419	1.19093	0	2.11239	0.498137	2.94213	2.20041	4.871	3.71679
TRINITY_DN173744_c1_g1_i1	-2.79493	0.563945	0.00742264	0.0369241	host coral	sp|Q9M2S9|EXP16_ARATH	hypothetical protein CHLREDRAFT_150509		DPBB_1	0	2.96515	0.13851	0	0	0	0.374564	1.19093	0	0.176032	0.498137	4.52635	2.82909	0	3.71679
TRINITY_DN262157_c0_g1_i1	-2.79542	3.16435	0.000574381	0.00307203	host coral	sp|Q61955|KLK8_MOUSE	serine protease snake	GO:0004252;GO:0005515;GO:0006508	Trypsin,Ank_2,Ank,Ank,Ank,Ank_5,Ank_4,Ank_4,Ank_3,Ank_3,Ank_3	4.36333	2.8511	0.692549	2.41255	0.156702	3.74677	1.62311	6.5501	0.1327	13.7305	0	12.9001	19.8037	22.9633	25.7521
TRINITY_DN157691_c0_g1_i3	-2.79576	0.166439	0.000340869	0.00183572	symbionts		---NA---			0.251268	0	0.675928	0.643347	0	0	0	1.33979	0	0.225321	0.901629	2.96476	2.11868	1.26414	1.70707
TRINITY_DN206479_c0_g1_i1	-2.79799	0.573921	0.00080455	0.00428511	host coral	sp|O52866|HYES_CORS2	pheophytinase, chloroplastic		Abhydrolase_1	0.451379	0.114044	0.13851	0.804184	0	0.249785	0.249709	1.38942	0	1.93636	0	2.94213	0.943031	3.01538	4.51325
TRINITY_DN254135_c0_g1_i1	-2.80113	3.4806	0.000286553	0.00155594	host coral		---NA---	GO:0005515	Kazal_1,Kazal_1,Kazal_1,Kazal_1	4.36333	2.62301	0.969568	3.88689	0	4.24634	2.24739	6.5501	0.1327	18.3074	1.16232	21.2739	21.3754	28.0662	31.0618
TRINITY_DN136114_c0_g1_i1	-2.80189	-0.629913	0.00996576	0.0488514	host coral		---NA---			0	0.114044	0	0	0	0	0.124855	0.99244	0	0.176032	0.332092	1.13159	1.57172	0	0.796456
TRINITY_DN207271_c0_g1_i1	-2.8043	0.595957	0.0031491	0.016232	host coral		---NA---			0.601838	0	0.13851	1.20628	0	1.24892	0	0	0	1.93636	0	2.03686	2.51475	3.01538	4.24776
TRINITY_DN184976_c0_g1_i1	-2.80504	-0.467856	0.00371703	0.0190641	host coral		---NA---			0.300919	0	0	0.134031	0	0.124892	0	0	0	0.880162	0.332092	1.35791	0.628688	1.15976	1.06194
TRINITY_DN179739_c1_g2_i1	-2.80605	0.354243	0.00533013	0.0269389	host coral		hypothetical protein CHLNCDRAFT_140654	GO:0005515		0	1.71066	0.13851	0	0	0	0.249709	1.98488	0	0	0.664183	3.62108	3.77213	0.231952	1.8584
TRINITY_DN254087_c0_g1_i1	-2.81067	1.19238	0.000201157	0.00110618	host coral		---NA---			0.902758	0.114044	0.13851	0.804184	0	0.624462	0.624274	2.58034	0.1327	2.81652	0.166046	5.65794	5.65819	5.10295	2.92034
TRINITY_DN126878_c0_g1_i1	-2.81395	0.952859	0.000808106	0.00430334	host coral	sp|Q9ULJ7|ANR50_HUMAN	hypothetical protein	GO:0005515	Ank_4,Ank_4,Ank_4,Ank_2,Ank_2,Ank,Ank,Ank,Ank_3,Ank_3,Ank_3,Ank_3,Ank_5,Ank_5	0.300919	0	0.277019	0.536123	0	0.749354	0.249709	2.18337	0	2.81652	0.166046	3.39477	1.57172	5.3349	5.57519
TRINITY_DN125132_c0_g2_i1	-2.81569	3.74528	0.000384544	0.00206675	host coral		---NA---			7.0716	1.59662	0.692549	4.82511	0.470105	3.74677	3.12137	10.5199	0	21.2999	0.664183	27.1581	26.7192	38.968	31.5927
TRINITY_DN184868_c2_g2_i1	-2.82123	-0.168027	0.0100142	0.0490662	host coral		---NA---			0.189579	0	0.98896	0	0	0.439621	0	0	0.914306	0	0	2.76787	2.20669	1.04147	0
TRINITY_DN158958_c2_g1_i3	-2.82136	7.5866	0.00444003	0.0226284	host coral		---NA---			10.0808	1.59662	0.692549	159.631	155.448	270.517	9.3641	1.78639	0.1327	47.0006	202.244	589.784	561.104	700.264	25.2211
TRINITY_DN184588_c1_g2_i6	-2.82411	0.520926	9.13264e-06	6.56809e-05	host coral	sp|D3YXG0|HMCN1_MOUSE	PREDICTED: hemicentin-1		Ig_3,Ig_3,Ig_3,Ig_2,Ig_2,Ig_2,I-set,I-set,I-set,I-set	0.192588	0.111763	0.210535	0.43828	0.300867	0.989147	1.23856	1.00832	0.391466	0.410155	0	1.52312	1.95836	2.45405	5.15307
TRINITY_DN246525_c0_g1_i1	-2.8263	-0.0613287	0.00286871	0.0148491	host coral	sp|P26360|ATPG3_IPOBA	F1F0 ATP synthase gamma subunit	GO:0015986;GO:0045261;GO:0046933	ATP-synt	0.300919	0.114044	0	0.134031	0	0.124892	0.124855	0.396976	0	1.58429	0	1.58422	0.943031	0.927809	2.92034
TRINITY_DN279934_c0_g1_i1	-2.83056	-0.414216	0.00234845	0.0122285	host coral		---NA---			0.15046	0	0.277019	0	0	0.124892	0	0.396976	0	0.880162	0.166046	1.81054	1.25738	0.927809	0.53097
TRINITY_DN51773_c0_g1_i1	-2.8326	3.86926	0.000216508	0.00118835	host coral		---NA---	GO:0005515	PPR,PPR,PPR,PPR	6.62022	4.21963	0.969568	4.82511	0	6.24462	2.24739	11.5123	0.398101	21.1239	0.830229	31.6845	27.3479	29.6899	44.336
TRINITY_DN51461_c0_g1_i1	-2.83773	2.34317	0.000428607	0.00230163	host coral	sp|Q4G2J3|DER22_MAIZE	hypothetical protein VOLCADRAFT_33117		DER1	2.85873	0.228088	0.277019	1.60837	0	2.49785	1.3734	2.18337	0.1327	7.92146	0.332092	12.2212	6.28688	14.8449	12.4778
TRINITY_DN245061_c0_g1_i1	-2.83963	2.304	0.000319408	0.00172189	host coral		hypothetical protein COCSUDRAFT_41290			3.31011	0.798308	0.415529	1.34031	0	0.874246	1.99768	4.16825	0	6.33716	0.332092	11.9948	8.17294	19.7159	6.10616
TRINITY_DN240724_c0_g1_i1	-2.84607	0.14837	0.00330882	0.0170319	symbionts	sp|P52908|1433_CHLRE	14-3-3 protein	GO:0019904	14-3-3	0	0.114044	0.13851	0.134031	0	0	0.374564	0.198488	0	2.11239	0.166046	1.35791	0.628688	2.55147	3.45131
TRINITY_DN124271_c0_g1_i1	-2.85006	0.694071	9.8897e-05	0.000569814	host coral		---NA---			0.902758	0.57022	0	0.670154	0	0.624462	0.374564	0.99244	0	1.58429	0	2.94213	2.20041	4.17514	3.71679
TRINITY_DN248461_c0_g1_i1	-2.85014	2.23852	0.000464641	0.00249282	host coral	sp|Q9FFZ1|PPH_ARATH	pheophytinase, chloroplastic		Abhydrolase_6,Abhydrolase_1,Hydrolase_4,LIDHydrolase	2.10643	0.342132	0.277019	1.34031	0	2.74763	0.998838	3.17581	0	6.86526	0.498137	6.33689	5.97253	14.1491	15.9291
TRINITY_DN3991_c0_g1_i1	-2.8531	-0.311326	0.000115924	0.000659407	host coral		---NA---			0.300919	0.228088	0	0.268061	0	0.374677	0.124855	0.396976	0	0.528097	0	1.13159	1.25738	1.15976	1.59291
TRINITY_DN29753_c0_g1_i1	-2.85427	0.18079	0.000473916	0.00254152	host coral		---NA---			0	0.342132	0	0.268061	0	0.249785	0.249709	0.99244	0	1.40826	0.166046	2.94213	2.82909	1.15976	1.32743
TRINITY_DN53805_c0_g1_i1	-2.85465	1.0102	4.05848e-05	0.000249153	host coral		---NA---			0.300919	0.684264	0.692549	0.670154	0	0.874246	0.374564	1.38942	0	2.28842	0.166046	2.71581	3.45778	6.03076	4.77873
TRINITY_DN120884_c0_g2_i1	-2.85716	2.4614	0.000222967	0.00122306	host coral		---NA---			1.95597	1.14044	0.277019	1.34031	0	2.49785	0.998838	5.95464	0.1327	7.39336	0.332092	12.9001	11.002	19.7159	7.69907
TRINITY_DN14311_c0_g1_i1	-2.85842	1.58632	0.000500372	0.00268182	host coral		hypothetical protein MNEG_0792			1.35414	0.684264	0	1.07225	0	1.12403	0.374564	1.38942	0.1327	4.57684	0.166046	2.03686	4.40081	16.0047	5.3097
TRINITY_DN253101_c0_g1_i1	-2.85936	1.62115	0.00065198	0.00348152	host coral	sp|A4FVD8|S30LA_XENLA	expressed protein	GO:0005515	SAP30_Sin3_bdg	1.05322	0.342132	0	1.07225	0	0.999139	0.624274	1.38942	0	5.28097	0.332092	6.78953	4.08647	8.35028	7.69907
TRINITY_DN29967_c0_g1_i1	-2.86171	0.0249008	0.00107221	0.00567187	symbionts	sp|P78958|G3P1_SCHPO	hypothetical protein CHLNCDRAFT_19087	GO:0016620;GO:0055114	Gp_dh_C	0.15046	0.114044	0.13851	0.268061	0	0.249785	0.124855	0.595464	0	1.40826	0	2.71581	0.314344	2.55147	1.59291
TRINITY_DN94227_c0_g1_i1	-2.86209	1.35273	4.49802e-05	0.000275633	host coral		---NA---			1.65506	0.456176	0.415529	1.20628	0	1.12403	0.499419	1.78639	0	2.46445	0.166046	5.65794	5.0295	4.63904	6.37165
TRINITY_DN45193_c0_g1_i1	-2.86301	2.05873	0.00143047	0.0075197	host coral		probable protein phosphatase 2C 12 isoform X3			1.80552	0.228088	0.13851	2.27852	0	0.624462	0.998838	4.36674	0	5.80907	0	6.11058	12.5738	10.4378	8.49553
TRINITY_DN207458_c0_g1_i1	-2.86563	1.58433	0.000716429	0.00382215	host coral		---NA---			1.20368	0.342132	0	0.804184	0	1.24892	0.624274	0.99244	0	5.10494	0.332092	6.11058	4.08647	13.4532	3.71679
TRINITY_DN190243_c0_g1_i1	-2.86742	3.37693	0.000250431	0.0013723	host coral		---NA---			2.85873	2.05279	0.554039	3.75286	0.313403	4.24634	4.12021	3.77127	0	17.0751	0.830229	13.5791	18.2319	50.5656	18.584
TRINITY_DN293991_c0_g1_i1	-2.86997	1.37894	3.83014e-05	0.000238717	host coral	sp|P11471|PSBP_CHLRE	photosystem II oxygen evolving complex protein PsbP	GO:0005509;GO:0009654;GO:0015979;GO:0019898	PsbP	1.05322	0.57022	0.415529	1.20628	0.156702	0.999139	0.374564	2.18337	0	2.81652	0.166046	5.88426	3.77213	4.63904	7.69907
TRINITY_DN40598_c0_g1_i1	-2.87327	0.614006	5.8148e-05	0.000347126	host coral	sp|Q71S22|INVSA_XENLA	hypothetical protein	GO:0005515	Ank_2,Ank_2,Ank_5,Ank_5,Ank,Ank,Ank,Ank_4,Ank_4,Ank_3,Ank_3,Ank_3	0.902758	0.114044	0	0.804184	0	0.499569	0.624274	0.793952	0	1.40826	0.166046	2.94213	3.14344	4.871	1.59291
TRINITY_DN183528_c0_g1_i2	-2.87386	1.83329	0.0031024	0.0160003	host coral	sp|Q6DAJ6|CAH_PECAS	carbonic anhydrase	GO:0004089;GO:0008270	Carb_anhydrase	0	2.28088	1.3851	0.402092	0	0	0.499419	4.9622	0	0.880162	4.48324	10.4106	15.4028	0.231952	4.77873
TRINITY_DN271058_c0_g1_i1	-2.87853	2.78665	0.000591277	0.00316186	host coral		---NA---		SOUL	2.55781	1.0264	0.554039	2.94868	0	1.24892	1.24855	3.3743	0	11.9702	0.664183	9.05271	8.17294	20.6437	25.2211
TRINITY_DN274707_c0_g1_i1	-2.88097	-0.168997	0.00671042	0.0335511	host coral		---NA---			0.451379	0	0.13851	0.268061	0	0.124892	0.124855	0.198488	0	0.704129	0.498137	1.35791	0	0	4.24776
TRINITY_DN282896_c0_g1_i1	-2.88576	-0.0883931	0.00422938	0.0215859	host coral		---NA---			0.300919	0	0	0	0	0.124892	0	0.396976	0	1.58429	0.166046	1.35791	0.943031	3.01538	1.32743
TRINITY_DN202950_c0_g1_i1	-2.88632	1.79173	0.000114571	0.000651827	host coral	sp|Q7Z429|LFG1_HUMAN	protein lifeguard 1		Bax1-I	1.05322	0.798308	0.415529	0.670154	0	0.874246	0.873983	3.77127	0.1327	4.57684	0.166046	7.92112	8.17294	10.4378	4.77873
TRINITY_DN270468_c0_g1_i1	-2.88821	2.22145	0.00121263	0.00640091	host coral		PREDICTED: uncharacterized protein K02A2.6-like	GO:0003676		0.15046	0.342132	5.6789	1.07225	0.313403	5.62015	0.374564	0.396976	1.85781	0.176032	3.15487	2.03686	1.88606	44.3029	0.265485
TRINITY_DN127660_c0_g1_i1	-2.89299	0.424436	0.00681531	0.0340462	host coral	sp|P77735|YAJO_ECOLI	probable voltage-gated potassium channel subunit beta		Aldo_ket_red	0.300919	0	0.415529	0	0	0	0	3.17581	1.1943	0	0	3.8474	3.14344	0.231952	2.92034
TRINITY_DN205246_c0_g1_i1	-2.89555	1.05871	3.55354e-05	0.000222849	host coral		---NA---			0.902758	0.684264	0.13851	1.34031	0	0.624462	0.374564	1.19093	0	1.93636	0.332092	2.71581	2.82909	5.3349	6.63713
TRINITY_DN61039_c1_g1_i1	-2.89561	-0.567335	0.00119389	0.00630357	host coral		---NA---			0	0.114044	0	0.134031	0	0	0.124855	0.595464	0	0.528097	0.166046	0.452635	1.25738	1.15976	1.06194
TRINITY_DN61436_c0_g2_i1	-2.89979	2.37298	0.000147023	0.000825494	host coral	sp|Q7XQ12|AMT11_ORYSJ	Rh-like protein/ammonium transporter	GO:0008519;GO:0015696;GO:0016020	Ammonium_transp	1.95597	0.57022	0.277019	1.87643	0.156702	2.37295	1.99768	4.36674	0	6.33716	0.332092	8.82639	8.17294	25.5147	7.1681
TRINITY_DN151937_c0_g1_i1	-2.90107	1.12066	1.41943e-05	9.76919e-05	host coral	sp|Q62687|S6A18_RAT	sodium- and chloride-dependent GABA transporter 2-like isoform X5	GO:0005328;GO:0006836;GO:0016021	SNF	0.300919	0	0	1.87643	1.25361	0.499569	1.24855	0	0.928903	0.880162	0.830229	4.52635	4.71516	5.7988	3.71679
TRINITY_DN257578_c0_g1_i1	-2.90166	-0.735514	0.00373947	0.0191698	host coral	sp|Q9SGH6|DOX1_ARATH	hypothetical protein	GO:0004601;GO:0006979;GO:0020037;GO:0055114		0.15046	0.114044	0	0.268061	0	0.124892	0	0.198488	0	0.352065	0	0.678953	0	1.39171	1.06194
TRINITY_DN105766_c0_g3_i1	-2.90182	2.73788	0.000609977	0.00326077	host coral	sp|B9FUF9|KN12E_ORYSJ	Kinesin-like protein KIF15	GO:0003777;GO:0005524;GO:0007018;GO:0008017	Kinesin,Kinesin	2.49913	0.798308	0.831058	2.22759	0	2.12317	2.26861	5.16069	0	9.75747	0	15.6567	15.1797	15.107	15.2813
TRINITY_DN14122_c0_g1_i1	-2.91286	2.75169	0.000652297	0.00348292	host coral	sp|Q88FY6|NICT_PSEPK	MFS general substrate transporter	GO:0016021;GO:0055085	MFS_1	1.65506	0.684264	0.415529	2.27852	0	1.24892	0.998838	3.57278	0	12.4983	0.996275	10.1843	13.8311	12.9893	23.8937
TRINITY_DN266999_c0_g1_i1	-2.91534	-0.201891	0.00159632	0.00837634	host coral		---NA---			0.300919	0.114044	0	0.536123	0	0	0.249709	0.198488	0	0.880162	0	2.03686	0.314344	2.78343	0.796456
TRINITY_DN220637_c0_g1_i1	-2.91692	1.43204	0.000828218	0.00440823	host coral		---NA---			1.05322	0.912353	0	1.34031	0	0.749354	0.124855	1.98488	0	3.52065	0	4.75267	3.14344	7.42247	8.23004
TRINITY_DN133320_c0_g1_i1	-2.92069	2.65542	0.00102577	0.00543524	host coral	sp|P20507|CAH1_CHLRE	carbonic anhydrase	GO:0004089;GO:0008270	Carb_anhydrase	1.35414	1.0264	0.13851	1.47434	0	3.2472	0.499419	2.77883	0	11.4421	0.664183	7.46848	5.97253	27.3704	18.8494
TRINITY_DN59009_c0_g1_i1	-2.92124	0.619008	0.00193114	0.0101	host coral		hypothetical protein VOLCADRAFT_89408	GO:0032981	CIA30	0.300919	0.228088	0	0.536123	0	0.874246	0	0.198488	0	2.64049	0	1.58422	2.20041	3.47928	5.04422
TRINITY_DN196571_c0_g1_i1	-2.92418	1.79023	0.000142675	0.00080122	host coral		---NA---			1.35414	1.0264	0.13851	0.670154	0	1.49871	0.624274	1.78639	0	4.75287	0.664183	7.6948	3.45778	11.5976	8.49553
TRINITY_DN201183_c0_g1_i1	-2.93134	2.96889	0.000127259	0.000723173	host coral	sp|P11471|PSBP_CHLRE	photosystem II oxygen evolving complex protein PsbP	GO:0005509;GO:0009654;GO:0015979;GO:0019898	PsbP	4.36333	1.36853	1.24659	2.81465	0	2.37295	0.749128	8.13801	0	8.80162	0.996275	16.0686	15.4028	19.9479	21.2388
TRINITY_DN203300_c0_g1_i1	-2.93204	0.0543359	0.00200791	0.0104938	host coral		---NA---			0.451379	0.228088	0	0.268061	0	0	0	0.396976	0	1.58429	0	1.81054	2.51475	1.62367	1.59291
TRINITY_DN56969_c0_g1_i1	-2.9322	0.353433	0.000365758	0.00196677	host coral		---NA---			0.451379	0.114044	0.13851	0.402092	0	0.249785	0.124855	0.793952	0	1.76032	0	1.81054	1.25738	3.01538	3.71679
TRINITY_DN246347_c0_g1_i1	-2.9416	1.37609	0.000481554	0.00258204	host coral		---NA---			1.65506	0.798308	0.277019	0.670154	0	0.499569	0	2.77883	0	2.81652	0	6.11058	5.0295	8.35028	3.71679
TRINITY_DN135595_c0_g1_i1	-2.94273	3.4865	0.00018019	0.000994913	host coral		---NA---			5.11563	0.912353	0.692549	6.56751	0.156702	7.61843	3.24622	5.55766	0	12.8504	0.664183	19.237	12.5738	52.1892	25.4866
TRINITY_DN45151_c0_g2_i1	-2.94921	0.284021	2.42517e-05	0.000157519	host coral		---NA---			0.451379	0.342132	0.277019	0.536123	0	0.124892	0.124855	0.793952	0	1.05619	0.166046	1.35791	1.57172	3.24733	3.18582
TRINITY_DN219797_c0_g1_i1	-2.95117	0.201868	0.000109355	0.000622542	host coral		---NA---			0.300919	0.342132	0	0.268061	0	0.874246	0.124855	1.38942	0	0.528097	0	2.03686	1.57172	1.15976	3.71679
TRINITY_DN4978_c0_g1_i1	-2.9574	0.810529	0.000159903	0.000896623	host coral		---NA---			1.05322	0.114044	0	0.536123	0	0.124892	0.249709	3.17581	0	0.880162	0.498137	3.62108	3.77213	3.47928	3.71679
TRINITY_DN156198_c0_g1_i1	-2.96438	0.960179	0.00500041	0.0253427	host coral	sp|Q40073|RCAA_HORVU	Ribulose bisphosphate carboxylase/oxygenaseactivase			0	2.96515	0.277019	0	0	0	0.124855	1.5879	0	0.704129	1.16232	4.30004	7.22991	0	4.51325
TRINITY_DN187632_c0_g1_i1	-2.96447	0.972676	0.000467625	0.00250841	host coral		---NA---			0	0.912353	0	0.402092	0	0.374677	0.374564	2.18337	0	2.28842	0.332092	2.94213	1.88606	4.40709	7.1681
TRINITY_DN39408_c0_g1_i1	-2.96488	-0.0379586	3.46504e-05	0.000217341	host coral		---NA---			0.601838	0.228088	0.13851	0.268061	0	0	0.873983	0.595464	0	0.176032	0	1.35791	1.57172	2.31952	1.8584
TRINITY_DN156931_c0_g1_i1	-2.96589	5.93456	7.71688e-05	0.000452506	host coral	sp|Q9STK6|WNK3_ARATH	kinase-like protein	GO:0004672;GO:0005524;GO:0006468	Pkinase,Pkinase_Tyr	24.224	10.1499	5.81741	23.5894	0.626807	25.2283	10.9872	42.2779	0.265401	83.9674	5.97765	114.29	119.136	202.262	157.964
TRINITY_DN243216_c0_g1_i1	-2.96859	3.37984	0.000202802	0.00111446	host coral		---NA---			3.61103	1.0264	1.3851	1.87643	0.156702	3.74677	1.87282	5.35918	0	17.6032	0.996275	15.8422	18.8606	29.226	33.9821
TRINITY_DN41718_c0_g1_i1	-2.96967	1.67246	7.00576e-08	8.0482e-07	host coral		---NA---			0.451379	1.82471	1.3851	0.804184	0.313403	0.624462	0.749128	2.18337	1.0616	1.93636	0.498137	6.33689	10.059	6.72661	5.57519
TRINITY_DN125627_c0_g1_i1	-2.97087	1.33584	5.46621e-05	0.000331211	host coral		---NA---			1.65506	0.684264	0.13851	0.938215	0.156702	0.624462	0.873983	0.396976	0	2.99255	0.166046	5.65794	4.71516	4.17514	7.1681
TRINITY_DN37847_c0_g1_i1	-2.97771	-0.0745975	4.58776e-05	0.000280971	host coral	sp|Q93XM7|MCAT_ARATH	mitochondrial carrier	GO:0022857	Mito_carr,Mito_carr	0	0.228088	0	0.402092	0	0.624462	0.124855	1.19093	0	0.176032	0.166046	2.26318	1.57172	1.62367	1.32743
TRINITY_DN163926_c0_g1_i1	-2.98019	1.38161	0.0082124	0.0406657	host coral		hypothetical protein HELRODRAFT_191325		RicinB_lectin_2,RicinB_lectin_2,Ricin_B_lectin	0	0	1.66212	0	0	0	0.749128	3.77127	3.71561	0	0	5.88426	4.71516	0.927809	10.3539
TRINITY_DN136334_c0_g1_i1	-2.98039	3.10772	0.0101504	0.0496995	host coral	sp|Q9I8B3|RB24B_XENLA	RNA-binding protein 24-like	GO:0003676	RRM_1	0.300919	1.0264	0.13851	0.268061	0	0.749354	1.24855	2.18337	1.1943	0.176032	25.405	1.13159	0.943031	93.0128	0
TRINITY_DN85838_c0_g2_i1	-2.98116	-0.211913	0.00034911	0.00187931	host coral	sp|Q8BID8|FXL14_MOUSE	hypothetical protein	GO:0005515	LRR_6,LRR_6,LRR_6,LRR_6,LRR_6,LRR_6,LRR_6,LRR_4,LRR_4,LRR_4,LRR_4,LRR_4,LRR_4,LRR_1,LRR_1,LRR_1,LRR_1,LRR_1,LRR_1,LRR_8,LRR_8,LRR_8	0	0.114044	0	0.268061	0	0.249785	0.374564	0.396976	0	0.880162	0	1.81054	0.943031	2.08757	1.06194
TRINITY_DN256339_c0_g1_i1	-2.98703	1.8519	0.000755695	0.0040276	host coral		---NA---			1.5046	0.57022	0	1.60837	0	2.74763	0.124855	0.595464	0	5.10494	0.166046	6.56321	8.17294	9.74199	8.49553
TRINITY_DN114630_c1_g1_i1	-2.99793	2.97532	0.00213092	0.0111239	host coral	sp|Q8Q0U0|Y045_METMA	predicted protein	GO:0005515	Ank_2,Ank_2,Ank_4,Ank_4,Ank_4,Ank,Ank,Ank,Ank_3,Ank_3,Ank_3,Ank_3,Ank_5,Ank_5,Ank_5	1.35414	1.48257	1.10808	0.938215	0.470105	0.874246	0.998838	0.99244	0.265401	0.704129	20.2576	0.905271	0.628688	84.1986	0.796456
TRINITY_DN178709_c7_g2_i4	-2.99796	0.201465	0.000392154	0.00210747	host coral	sp|Q92193|ACT_CRAVI	PREDICTED: actin-66-like, partial		Actin	0.451379	0.456176	0	0.536123	0	0.249785	0.374564	0.595464	0	0.352065	0.498137	4.97673	3.45778	0.231952	0
TRINITY_DN152665_c0_g1_i1	-3.00426	3.49784	1.33084e-05	9.21009e-05	host coral	sp|Q80T14|FRAS1_MOUSE	PREDICTED: uncharacterized protein LOC101239179	GO:0005515;GO:0007399;GO:0030154	VWC,VWC,VWC,VWC,VWC,VWC,VWC	3.76149	2.8511	3.46274	3.08271	1.41032	3.49699	2.7468	6.15313	3.31751	1.76032	12.2874	6.33689	3.77213	112.265	1.59291
TRINITY_DN183510_c2_g1_i2	-3.01833	3.2742	0.00282375	0.0146235	host coral	sp|A2AVA0|SVEP1_MOUSE	hypothetical protein BRAFLDRAFT_235822		Sushi,Sushi,Sushi,Sushi,Sushi	6.21398	0	7.03075	6.40667	1.25361	0	4.65833	0	7.07426	3.0348	0.332092	41.3731	41.8266	0	6.21501
TRINITY_DN161059_c0_g1_i2	-3.0191	4.52939	5.57741e-08	6.50338e-07	host coral	sp|P54318|LIPR2_RAT	pancreatic lipase-related protein 2-like	GO:0005515;GO:0006629;GO:0052689	Lipase	1.80552	3.64941	7.75655	5.89735	11.9093	10.491	4.36992	1.78639	13.4027	8.09749	18.4311	27.1581	25.7762	73.5288	94.7782
TRINITY_DN265027_c0_g1_i1	-3.01952	2.08414	0.000378796	0.00203602	symbionts	sp|P12353|PSAD_SPIOL	PSI-D1 precursor	GO:0009538;GO:0015979	PsaD	1.05322	0.456176	0.277019	0.804184	0	1.12403	1.12369	1.38942	0	7.56939	0.332092	6.33689	4.71516	14.1491	14.0707
TRINITY_DN243177_c0_g1_i1	-3.02383	0.873275	2.09161e-05	0.000137803	host coral	sp|Q08E07|CELF3_BOVIN	RNA-binding protein C3, CELF family	GO:0003676	RRM_1	1.05322	0.114044	0	1.60837	0.156702	0.749354	0.249709	1.38942	0	0.880162	0.166046	4.97899	3.45778	2.31952	4.51325
TRINITY_DN291331_c0_g1_i1	-3.03296	0.576983	0.000327748	0.00176625	host coral	sp|D9HP26|CNR10_MAIZE	cell number regulator 2-like isoform X2		PLAC8	0.902758	0	0.13851	0.402092	0.156702	0.124892	0.499419	0.595464	0	1.76032	0	1.13159	0.628688	7.19052	3.71679
TRINITY_DN154259_c0_g1_i2	-3.03516	-0.494033	0.00597723	0.0300334	host coral		---NA---			0	0.114044	0.300566	0.536123	0	0.124892	0	0	0.265401	0.176032	0	2.66829	1.65345	0	0
TRINITY_DN244936_c0_g1_i1	-3.03955	0.516107	1.51258e-06	1.34595e-05	host coral	sp|Q5VNN5|DEF1B_ORYSJ	peptide deformylase 1B, chloroplastic/mitochondrial		Pep_deformylase	0.601838	0.456176	0.277019	0.536123	0	0.749354	0.249709	0.396976	0	0.880162	0.332092	1.58422	1.57172	4.63904	3.98228
TRINITY_DN175875_c0_g3_i2	-3.04037	7.49518	3.11918e-05	0.000197648	host coral	sp|B3A0Q5|EFCB1_LOTGI	EF-hand calcium-binding domain-containing protein 1-like	GO:0005509	EF-hand_1,EF-hand_1,EF-hand_5,EF-hand_5,EF-hand_6,EF-hand_6,EF-hand_7,EF-hand_8,EF-hand_8	11.5854	25.3178	4.98635	50.1275	132.256	10.3661	287.041	15.6806	7.43122	84.8476	82.1927	271.129	264.049	1262.05	129.291
TRINITY_DN147356_c0_g1_i1	-3.05189	1.36002	5.6646e-05	0.00033994	host coral	sp|Q8BX79|GPR21_MOUSE	trace amine-associated receptor 13c-like	GO:0004930;GO:0007186;GO:0016021	7tm_1	0.451379	1.59662	0.554039	0.804184	0.783508	0.749354	1.24855	0.396976	0.663502	0.352065	1.32837	10.4106	11.9451	0	0.265485
TRINITY_DN187938_c0_g1_i1	-3.05398	0.742098	3.77141e-05	0.000235172	host coral		---NA---			0.15046	0.57022	0.415529	0.402092	0	0.124892	0.249709	1.38942	0	1.93636	0.166046	3.16845	2.51475	4.40709	3.98228
TRINITY_DN85968_c0_g1_i1	-3.05537	2.51874	5.85683e-05	0.000349571	host coral		---NA---	GO:0005515		2.40735	0.798308	0.277019	1.7424	0.156702	1.49871	2.12253	2.38186	0	7.92146	0.498137	10.1843	11.002	18.7881	14.6017
TRINITY_DN253450_c0_g1_i1	-3.05782	3.04385	0.00018215	0.00100556	host coral	sp|P35317|AT1A_HYDVU	unnamed protein product		Cation_ATPase_C	2.70827	1.14044	0.831058	2.54658	0	2.12317	0.998838	7.14557	0	11.4421	0.498137	11.3159	16.3459	36.6484	17.2565
TRINITY_DN16118_c0_g1_i1	-3.06206	1.95568	2.04502e-05	0.000134761	host coral		---NA---			2.10643	0.684264	0.554039	1.07225	0	1.87338	0.873983	1.78639	0	4.22478	0.332092	7.6948	8.48728	14.613	6.10616
TRINITY_DN50009_c0_g1_i1	-3.06279	-0.386669	0.000682646	0.00364405	host coral		---NA---			0.300919	0	0	0	0	0.499569	0.124855	0.396976	0	0.528097	0	1.81054	1.57172	1.39171	0.265485
TRINITY_DN172892_c1_g1_i1	-3.06746	2.52223	0.00063746	0.0034054	host coral		hypothetical protein NEUTE1DRAFT_60596	GO:0016021	Ifi-6-16,Ifi-6-16	2.86024	0.342132	0.13851	0.804184	0	2.65396	1.06127	2.23299	0	9.01814	0.166046	8.62723	8.94937	31.1558	8.6734
TRINITY_DN38016_c0_g2_i1	-3.07056	0.948097	0.000186815	0.00103077	host coral	sp|O04616|CUT1A_ARATH	tRNA-dihydrouridine synthase 3			0.601838	0.57022	0	0.804184	0	0.249785	0.249709	0.396976	0	2.81652	0.166046	3.62108	2.51475	4.17514	6.10616
TRINITY_DN206185_c0_g1_i1	-3.07245	2.70249	8.96545e-05	0.000517776	host coral		---NA---			2.25689	0.684264	0.277019	2.94868	0	1.74849	2.37224	4.9622	0	7.56939	0.498137	14.4843	12.5738	21.5716	14.0707
TRINITY_DN218013_c0_g1_i1	-3.0733	0.609388	0.000537224	0.00287619	host coral	sp|Q6L5H6|P2C50_ORYSJ	protein phosphatase 2C catalytic subunit	GO:0004722;GO:0006470	PP2C	0.451379	0	0	0.268061	0	0.374677	0.249709	0.99244	0	2.28842	0	4.75267	2.82909	2.55147	2.38937
TRINITY_DN76408_c0_g1_i1	-3.07962	3.76234	0.000266717	0.00144947	symbionts	sp|Q5RDE7|NFS1_PONAB	hypothetical protein VOLCADRAFT_109150	GO:0030170;GO:0031071;GO:0044571	Aminotran_5,Beta_elim_lyase	6.16884	1.59662	0.692549	2.81465	0	4.37123	3.8705	6.35162	0	20.4198	0.498137	24.4423	25.1475	39.6638	41.9467
TRINITY_DN269609_c0_g1_i1	-3.08652	-0.480954	0.0062078	0.0311356	host coral		---NA---			0	0.114044	0.415529	0	0	0	0	1.19093	0	0	0.166046	2.03686	1.88606	0	0.53097
TRINITY_DN96068_c0_g1_i1	-3.08787	-0.423629	0.00139943	0.00736197	host coral	sp|Q92030|AT1A1_ANGAN	hypothetical protein VOLCADRAFT_78789		Cation_ATPase_N,E1-E2_ATPase,E1-E2_ATPase	0	0.114044	0	0	0	0.374677	0.124855	0.396976	0	0.704129	0	1.81054	0.314344	0.927809	1.59291
TRINITY_DN270028_c0_g1_i1	-3.08918	-0.00183302	0.00421369	0.0215109	host coral	sp|P12356|PSAF_CHLRE	Photosystem I reaction center subunit III	GO:0009538;GO:0015979	PSI_PsaF	0.601838	0	0	0	0	0.124892	0.124855	0	0	1.58429	0	0.678953	1.57172	2.55147	2.65485
TRINITY_DN19897_c0_g1_i1	-3.09013	1.52105	0.000128369	0.000729414	host coral	sp|Q8LBM4|ISAM1_ARATH	Iron-sulfur assembly protein IscA-like 1, mitochondrial	GO:0005198;GO:0051536;GO:0097428	Fe-S_biosyn	0.752298	0.456176	0.13851	0.134031	0.156702	0.999139	0.624274	1.19093	0	4.57684	0.166046	8.37375	4.71516	6.72661	6.10616
TRINITY_DN163696_c0_g1_i1	-3.09068	0.598784	0.00792789	0.0393209	host coral	sp|Q641E3|ACBD5_XENLA	acyl-CoA-binding domain-containing protein 5	GO:0000062	ACBP	0	0	0.692549	0	0	0	0.124855	1.98488	2.12321	0	0	2.71581	4.40081	0	5.04422
TRINITY_DN170438_c1_g2_i5	-3.09124	2.78134	0.00758938	0.0377329	symbionts		hypothetical protein COCSUDRAFT_37228			0	0	0	0.246617	0.698889	0	0.553106	2.33223	2.39259	13.3485	1.61895	40.7621	21.8217	0.575241	0.714155
TRINITY_DN255365_c0_g1_i1	-3.09266	0.583787	0.0011217	0.00592927	host coral	sp|Q7XA72|AB21G_ARATH	hypothetical protein COCSUDRAFT_16269, partial	GO:0016020	ABC2_membrane,ABC2_membrane_3	0.451379	0	0	0.134031	0	0.249785	0.374564	0.396976	0	2.64049	0	3.62108	2.51475	3.01538	3.18582
TRINITY_DN168139_c0_g1_i1	-3.09416	0.317683	0.00372068	0.0190811	host coral		---NA---			0	2.05279	0.969568	0	0	0	0	0.198488	0	0.176032	0.166046	4.07372	3.77213	0	1.8584
TRINITY_DN11574_c0_g1_i1	-3.09463	0.404323	0.000119058	0.00067711	host coral		---NA---			0.300919	0.57022	0	0.268061	0	0.499569	0	0.595464	0	1.58429	0	3.16845	2.51475	2.55147	2.38937
TRINITY_DN72395_c0_g2_i1	-3.09899	3.5105	0.00214104	0.0111731	host coral	sp|Q9H0Z9|RBM38_HUMAN	RNA-binding protein 38-like			1.05322	0.798308	0.969568	0.402092	0.156702	2.24806	1.99768	1.98488	1.4597	1.05619	28.892	1.58422	0.943031	126.182	0.53097
TRINITY_DN86028_c0_g2_i1	-3.1102	-0.470541	0.000911655	0.00484384	host coral		---NA---			0	0.114044	0	0.268061	0	0	0.249709	0	0.1327	0.704129	0	1.58422	0.314344	0.927809	1.59291
TRINITY_DN8802_c0_g1_i1	-3.11131	-0.255613	0.00162241	0.00851113	host coral		---NA---	GO:0009055		0	0.912353	0	0.134031	0	0	0	0.198488	0	0.352065	0.332092	2.26318	0.943031	0.231952	2.12388
TRINITY_DN148348_c1_g4_i1	-3.1142	2.52001	8.92615e-06	6.4212e-05	symbionts	sp|P17786|EF1A_SOLLC	elongation factor 1-alpha	GO:0003746;GO:0003924;GO:0005525;GO:0006414	GTP_EFTU,GTP_EFTU_D2,GTP_EFTU_D2,GTP_EFTU_D3,GTP_EFTU_D3	1.5046	1.0264	0.554039	2.54658	0	1.12403	1.62311	3.96976	0.1327	6.16113	1.32837	11.3159	7.8586	18.3242	17.2565
TRINITY_DN69014_c0_g1_i1	-3.12306	-0.297414	0.00149188	0.00783476	host coral	sp|Q99KC8|VMA5A_MOUSE	von Willebrand factor A domain-containing protein 5A-like			0.601838	0.114044	0.13851	0.268061	0.156702	0.374677	0.124855	0.198488	0	0	0	3.8474	1.57172	0	0
TRINITY_DN157106_c0_g1_i1	-3.13085	8.5155	1.87278e-06	1.62236e-05	host coral		EF-hand calcium-binding domain-containing protein 1-like	GO:0005509	EF-hand_1,EF-hand_1,EF-hand_6,EF-hand_6,EF-hand_5,EF-hand_5,EF-hand_5,EF-hand_7,EF-hand_8,EF-hand_8,EF-hand_8	14.7014	82.8017	17.0021	461.776	67.0683	114.208	172.83	45.5252	34.4464	259.201	42.0793	938.458	919.075	1713.81	243.784
TRINITY_DN178292_c0_g4_i1	-3.14321	3.89842	0.000268064	0.00145654	host coral		---NA---			9.17803	8.89544	1.93914	0	3.76084	18.9836	2.99651	5.16069	0.530802	0	5.8116	73.1006	62.8688	3.01538	3.71679
TRINITY_DN61327_c0_g1_i1	-3.14579	-0.35183	0.000472822	0.00253586	host coral		---NA---			0.15046	0.228088	0	0	0	0	0.124855	0.198488	0	0.880162	0.166046	1.13159	1.88606	1.15976	1.06194
TRINITY_DN261603_c0_g1_i1	-3.16239	3.45788	0.000125714	0.00071446	host coral		H/ACA ribonucleoprotein complex subunit 1-like	GO:0003676		3.46057	1.25448	0.13851	2.81465	0.156702	3.37209	1.3734	4.9622	0.1327	17.0751	0.830229	15.1633	12.5738	47.5502	34.5131
TRINITY_DN172902_c0_g1_i4	-3.16248	0.526136	0.00258991	0.0134551	symbionts	sp|P19236|TRYM_CANLF	uncharacterized protein Dana_GF20079	GO:0004252;GO:0006508	Trypsin	0	1.71066	0.13851	0	0	0	0	1.78639	0	0.352065	0.498137	3.8474	3.77213	0	3.98228
TRINITY_DN25125_c0_g1_i1	-3.16397	0.800802	0.000398954	0.00214383	host coral		---NA---			0.451379	0	0.13851	0.134031	0	0.249785	0.249709	1.5879	0	2.46445	0	2.26318	3.45778	6.26271	3.45131
TRINITY_DN782_c1_g1_i1	-3.16809	-0.643767	0.00304349	0.0157105	host coral		hypothetical protein CHLNCDRAFT_137800	GO:0005471;GO:0006862;GO:0016021	TLC	0.300919	0.114044	0	0	0	0	0	0	0	0.704129	0	0.678953	0.314344	1.39171	1.32743
TRINITY_DN108916_c1_g1_i1	-3.16922	0.876568	9.50827e-07	8.88571e-06	symbionts	sp|A2WY46|EAR1_ORYSI	predicted protein	GO:0003676	RRM_2	0.902758	0.57022	0.13851	0.536123	0	0.749354	0.374564	1.38942	0	1.05619	0.166046	5.20531	3.45778	2.55147	4.51325
TRINITY_DN228257_c0_g1_i1	-3.17367	0.965392	2.21075e-05	0.000145232	host coral		---NA---			0.902758	0.228088	0	0.536123	0	0.499569	0.499419	0.595464	0	2.28842	0.332092	3.8474	4.71516	3.71123	4.77873
TRINITY_DN154107_c0_g1_i1	-3.17827	-0.0969416	0.00535949	0.0270787	host coral		---NA---			0	0	0.415529	0	0	0	0.124855	0.396976	1.327	0	0	2.03686	3.45778	0	1.32743
TRINITY_DN161080_c0_g1_i1	-3.17971	-0.614116	0.00284596	0.0147337	host coral	sp|Q9CQT9|CT024_MOUSE	PREDICTED: uncharacterized protein C20orf24 homolog isoform X1		Rab5ip	0	0.392312	0.540188	0.265381	0	0	0	0	0	0	0	0	1.26681	1.93448	0.931853
TRINITY_DN180551_c0_g1_i3	-3.18237	-0.13246	0.00315398	0.0162558	host coral	sp|Q92058|PPBT_CHICK	alkaline phosphatase-like	GO:0016791	Alk_phosphatase	0	0	0	0	1.11885	0.136133	0	0	0	0	1.07764	1.27417	2.0841	1.44738	1.86902
TRINITY_DN163046_c1_g1_i1	-3.18403	0.944258	0.00496855	0.0251893	host coral	sp|P27463|AL1A1_CHICK	hypothetical protein LOTGIDRAFT_207312	GO:0016620;GO:0055114	Aldedh	0.300919	0	0.692549	0	0	0	0.124855	2.18337	2.78671	0	0	7.24217	7.22991	0	2.12388
TRINITY_DN253262_c0_g1_i1	-3.18512	0.0140794	0.00021436	0.00117706	host coral		---NA---			0.300919	0.114044	0	0	0	0.749354	0	0.396976	0	0.704129	0.332092	1.58422	1.57172	4.63904	0.265485
TRINITY_DN227875_c0_g1_i1	-3.18535	-0.574995	0.000309711	0.00167997	host coral	sp|P46487|MDHM_EUCGU	malate dehydrogenase, mitochondrial	GO:0005975;GO:0016616;GO:0055114	Ldh_1_C	0.15046	0.114044	0	0	0	0.374677	0.124855	0.198488	0	0.352065	0	0.452635	0.314344	2.08757	1.32743
TRINITY_DN245559_c0_g1_i1	-3.19184	-0.0793992	0.000183173	0.00101103	host coral		---NA---			0.752298	0.114044	0.13851	0	0	0.124892	0	0.595464	0	0.704129	0	1.81054	1.57172	1.39171	2.12388
TRINITY_DN293888_c0_g1_i1	-3.19315	1.07244	1.69067e-05	0.000113365	host coral		---NA---			0.601838	0.456176	0.277019	1.07225	0	0.499569	0.374564	0.793952	0	2.28842	0	4.75267	2.82909	5.56685	5.57519
TRINITY_DN211013_c0_g1_i1	-3.19452	0.570954	1.00106e-05	7.1568e-05	host coral	sp|Q28153|CELA1_BOVIN	peptidase	GO:0004252;GO:0006508	Trypsin	0.451379	0.228088	0.13851	0.804184	0	0.124892	0.499419	1.19093	0	1.05619	0	2.48949	2.51475	2.55147	4.77873
TRINITY_DN76360_c0_g1_i1	-3.19466	0.327885	0.000283727	0.00154086	host coral		---NA---			0.451379	0.114044	0	0.402092	0	0	0.124855	0.99244	0	1.40826	0	3.16845	3.14344	3.24733	0.796456
TRINITY_DN195091_c0_g1_i1	-3.19776	0.615832	1.66818e-06	1.46379e-05	host coral		---NA---			0.601838	0.114044	0.13851	0.402092	0	0.624462	0.499419	0.595464	0	1.23223	0.332092	3.8474	1.88606	2.78343	4.24776
TRINITY_DN181092_c0_g8_i3	-3.19808	4.61293	2.30663e-08	2.86714e-07	host coral	sp|Q6MG82|PRRT1_RAT	proline-rich transmembrane protein 1-like	GO:0016021	CD225	4.81922	6.9373	6.56675	6.96424	2.51036	27.5512	7.06053	3.73157	5.9556	8.38266	7.47704	76.4705	63.7992	4.57178	85.3216
TRINITY_DN114630_c0_g1_i1	-3.20412	1.59314	0.00303498	0.0156703	host coral		---NA---			0.15046	0.57022	0.13851	0.268061	0.313403	0.624462	0.249709	0.99244	0.265401	0	6.1437	0	0	31.5455	0.796456
TRINITY_DN59470_c0_g1_i1	-3.20614	0.973812	0.000433701	0.00232859	host coral		PREDICTED: uncharacterized protein K02A2.6-like, partial			0	0.228088	0.692549	0.938215	0.156702	1.49871	0	0	1.4597	0	0.830229	1.13159	1.25738	16.9325	0.265485
TRINITY_DN200860_c0_g1_i1	-3.20657	0.316703	1.67686e-06	1.47081e-05	host coral	sp|Q4R535|CELF4_MACFA	hypothetical protein VOLCADRAFT_72841	GO:0003676	RRM_1	0.451379	0.57022	0	0.268061	0	0.249785	0.624274	0.595464	0	0.704129	0	2.26318	2.51475	2.08757	3.18582
TRINITY_DN173532_c1_g1_i2	-3.20984	-0.165456	0.00545192	0.0275218	host coral		hypothetical protein VOLCADRAFT_92239		LTD,LTD	0	1.36853	0	0.134031	0	0	0	0.396976	0	0.176032	0	1.44617	2.45817	0	2.42653
TRINITY_DN187421_c0_g1_i1	-3.21046	4.05369	9.65331e-05	0.000556445	host coral	sp|Q8GXX0|ERV1_ARATH	sulfhydryl oxidase	GO:0016971;GO:0055114	Evr1_Alr	6.01838	1.0264	0.969568	2.14449	0.156702	8.74246	2.7468	6.74859	0	23.7644	1.32837	36.2108	23.2614	68.8898	40.3538
TRINITY_DN40618_c0_g1_i1	-3.22161	0.743931	3.79214e-06	3.01955e-05	host coral		---NA---			0.902758	0.342132	0.13851	0	0	0.499569	0.624274	1.19093	0	1.23223	0.166046	2.71581	2.82909	4.17514	4.77873
TRINITY_DN131887_c0_g1_i1	-3.22178	2.37871	1.40695e-06	1.25809e-05	host coral		---NA---			0.902758	4.44772	0.277019	1.34031	0.470105	2.12317	2.62195	0.99244	0.265401	2.81652	0.830229	18.3317	20.118	2.55147	7.96456
TRINITY_DN263789_c0_g1_i1	-3.22238	0.677756	2.58172e-05	0.000167109	host coral	sp|Q502K3|ANR52_DANRE	ankyrin-3-like isoform X4	GO:0005515	Ank_2,Ank_2,Ank_2,Ank_2,Ank_4,Ank_4,Ank_4,Ank_4,Ank_4,Ank_5,Ank_5,Ank_5,Ank_5,Ank_5,Ank,Ank,Ank,Ank,Ank,Ank,Ank,Ank_3,Ank_3,Ank_3,Ank_3,Ank_3,Ank_3,Ank_3	0.451379	0.798308	0	0.268061	0	0.374677	0.624274	0.396976	0	1.58429	0	4.30004	2.51475	2.08757	4.51325
TRINITY_DN50053_c0_g1_i1	-3.22779	2.61526	2.2148e-05	0.000145483	host coral	sp|Q08E07|CELF3_BOVIN	hypothetical protein CHLNCDRAFT_135626	GO:0003676	RRM_1,RRM_1	2.40735	1.0264	0	2.41255	0.313403	2.87252	1.99768	3.57278	0	5.63304	0.166046	20.5949	14.4598	14.8449	9.82295
TRINITY_DN165039_c0_g4_i1	-3.23592	1.42206	0.00215016	0.0112189	host coral		---NA---			4.30766	0.0421963	0.734102	0	0.0579796	0.109905	0.317131	2.4156	0	0.793906	0.21586	0.23537	4.71516	0.231952	17.9335
TRINITY_DN147976_c0_g1_i4	-3.23835	7.21065	7.69396e-05	0.000451204	symbionts		---NA---			39.1195	22.9229	4.2938	80.1504	0.313403	40.0904	17.23	78.0058	0.796203	189.059	8.80043	314.355	366.839	464.136	358.671
TRINITY_DN31604_c0_g1_i1	-3.24644	2.61988	0.00010004	0.000576298	host coral	sp|Q8K1T0|TMPS3_MOUSE	PREDICTED: ovochymase-2-like	GO:0004252;GO:0006508	Trypsin	2.85873	1.25448	0.277019	1.20628	0	1.49871	1.3734	5.75615	0	6.16113	0	12.6738	10.6877	19.7159	17.2565
TRINITY_DN230822_c0_g1_i1	-3.24728	0.219703	2.21527e-05	0.000145499	host coral		---NA---			0.15046	0.228088	0	0.268061	0	0.374677	0.124855	0.99244	0	1.05619	0	2.03686	2.20041	2.08757	2.92034
TRINITY_DN175790_c0_g1_i3	-3.25261	4.21404	5.97378e-05	0.000355289	host coral	sp|Q0P4P2|FBCD1_XENTR	PREDICTED: ryncolin-1-like		Fibrinogen_C,Fibrinogen_C	1.45494	0.20642	0.540188	3.12694	1.3351	19.4145	2.78925	0.361248	6.11351	20.5166	3.06355	52.9289	47.7928	11.3053	64.9908
TRINITY_DN33196_c1_g1_i1	-3.2562	-0.131584	0.000185812	0.00102533	host coral		---NA---			0	0.114044	0.13851	0.536123	0	0	0	0.99244	0	0.528097	0	1.35791	0.943031	2.31952	2.12388
TRINITY_DN176323_c0_g2_i1	-3.26282	0.608718	0.000571308	0.00305585	host coral		hypothetical protein MNEG_9152		Fasciclin,Fasciclin	0	1.59662	0	0	0	0	0.249709	0.793952	0	1.05619	0.498137	3.39477	3.14344	0.463904	5.57519
TRINITY_DN212131_c0_g1_i1	-3.26453	-0.484976	0.00287555	0.0148808	host coral	sp|Q94AR8|LEUC_ARATH	3-isopropylmalate/(R)-2-methylmalatedehydratase large subunit		Aconitase	0.15046	0	0	0	0	0	0	0.396976	0	0.880162	0	1.58422	1.25738	0.927809	0.796456
TRINITY_DN62106_c0_g1_i1	-3.2652	2.10192	0.000102495	0.00059033	host coral		---NA---			2.25689	0.342132	0.13851	0.804184	0	1.12403	1.74797	1.19093	0	5.28097	0.166046	6.11058	3.77213	12.2935	18.584
TRINITY_DN66106_c0_g1_i1	-3.27341	0.529547	1.02795e-05	7.34323e-05	host coral		---NA---			0.752298	0.114044	0	0.536123	0	0.374677	0.499419	0.198488	0	1.23223	0.166046	3.8474	1.25738	5.56685	1.8584
TRINITY_DN245176_c0_g1_i1	-3.27527	-0.189059	0.00437604	0.022313	host coral		---NA---			0	0.684264	0	0	0	0	0	0.99244	0	0	0.498137	2.71581	2.20041	0	1.32743
TRINITY_DN10274_c1_g1_i1	-3.28481	0.4452	0.00041926	0.00225219	host coral		---NA---			0.451379	0	0.13851	0	0	0.249785	0	1.38942	0	1.58429	0	2.48949	4.40081	1.85562	2.65485
TRINITY_DN164899_c1_g1_i1	-3.28911	0.825491	0.00106338	0.00562797	symbionts	sp|Q01781|SAHH_PETCR	S-Adenosyl homocysteine hydrolase		AdoHcyase_NAD,AdoHcyase_NAD,AdoHcyase	0	0.684264	0.13851	0	0	0	0.249709	2.38186	0	0.880162	1.16232	4.75267	5.34385	0	5.04422
TRINITY_DN10274_c0_g1_i1	-3.29013	1.56678	1.94119e-06	1.67776e-05	host coral		---NA---			1.80552	0.57022	0.13851	0.268061	0.156702	0.374677	0.624274	2.38186	0.1327	2.46445	0.332092	7.46848	6.28688	9.51004	5.04422
TRINITY_DN133537_c0_g1_i1	-3.30135	-0.243155	0.00139893	0.00735996	host coral	sp|P32112|SAHH_WHEAT	hypothetical protein VOLCADRAFT_74602		AdoHcyase,AdoHcyase_NAD	0	0.456176	0.13851	0	0	0	0.124855	1.19093	0	0.176032	0	2.71581	1.57172	0	1.59291
TRINITY_DN173532_c0_g1_i1	-3.30475	0.391841	0.00282131	0.014612	host coral		hypothetical protein VOLCADRAFT_92239		LTD,LTD	0	1.82471	0	0	0	0	0	0.595464	0	0.176032	0.830229	4.30004	2.82909	0	3.45131
TRINITY_DN170600_c2_g4_i2	-3.31586	-0.0872695	0.00307297	0.0158562	host coral	sp|P22686|CB2_CHLMO	hypothetical protein VOLCADRAFT_81918	GO:0009765;GO:0016020	Chloroa_b-bind	0	0.057022	0.13851	0	0	0	0.249709	1.1949	0	0	0.830229	4.75267	1.88606	0	0.265485
TRINITY_DN180584_c2_g2_i1	-3.32278	3.21637	3.85219e-05	0.00023988	host coral		---NA---	GO:0005515		0.770353	12.7136	1.01112	1.7357	0.164537	1.68979	2.1937	5.83753	0.270709	3.15978	0.709016	40.6467	39.513	12.0569	0.584067
TRINITY_DN144294_c0_g1_i1	-3.32431	-0.525691	0.00113287	0.0059873	host coral		---NA---			0	0.228088	0.277019	0	0	0	0	0.595464	0	0	0.332092	2.03686	1.25738	0	1.06194
TRINITY_DN163936_c0_g1_i1	-3.32912	-0.40322	0.00312316	0.0161048	symbionts	sp|A8HYU5|METK_CHLRE	S-adenosylmethionine synthetase	GO:0004478;GO:0005524;GO:0006556	S-AdoMet_synt_N	0	0.456176	0.415529	0	0	0	0	0.793952	0	0	0	2.94213	1.25738	0	0.796456
TRINITY_DN163620_c1_g1_i1	-3.33032	1.38514	0.00421865	0.0215346	host coral	sp|Q9FXA4|PUB26_ARATH	ankyrin repeat protein	GO:0004842;GO:0005515;GO:0016567	Ank_2,Ank_2,U-box,Ank_4,Ank_4,Ank,Ank,Ank,Ank,Ank_5,Ank_5,Ank_5,Ank_3,Ank_3,Ank_3,Ank_3	0	3.64941	0.13851	0	0	0	0	1.98488	0	0.352065	1.8265	5.65794	8.80163	0	9.0265
TRINITY_DN139980_c1_g1_i2	-3.33134	2.48224	0.00359638	0.0184585	host coral		PREDICTED: uncharacterized protein LOC107345956		DUF885	0.15046	0.114044	0.692549	0.536123	0.313403	1.12403	0.249709	1.38942	0.530802	0	12.4534	0.226318	0.314344	63.7868	0
TRINITY_DN222827_c0_g1_i1	-3.33351	1.16257	1.32971e-05	9.20328e-05	host coral		---NA---			0.902758	0.228088	0.13851	0.804184	0	0.874246	0.124855	0.793952	0	2.28842	0.166046	4.52635	2.51475	9.97394	4.24776
TRINITY_DN185613_c0_g1_i1	-3.3431	-0.361116	0.00639855	0.0320495	host coral		---NA---			0	0	0	0	0	0	0.499419	0	0.1327	0.528097	0.332092	3.39477	1.88606	0	0
TRINITY_DN79465_c0_g1_i1	-3.34757	0.251525	0.000229172	0.00125677	host coral		---NA---			0.601838	0	0	0.134031	0	0.499569	0	0.198488	0	1.40826	0	2.26318	1.57172	3.94319	2.12388
TRINITY_DN89016_c0_g1_i1	-3.34943	0.684301	0.00016942	0.000936094	host coral	sp|Q86AU1|GSTA4_DICDI	hypothetical protein SPRG_20277		GST_C_3,GST_C_2	0.300919	0.114044	0.277019	0	0	0.999139	0.124855	0	0	2.11239	0.166046	2.26318	1.88606	4.63904	5.3097
TRINITY_DN182490_c1_g1_i1	-3.35227	4.23342	1.15601e-06	1.05499e-05	host coral		---NA---	GO:0005515		4.21287	17.8479	2.07765	5.36123	2.66393	3.87166	3.24622	13.2987	1.85781	6.68923	0.664183	81.0217	78.9003	30.6177	1.06194
TRINITY_DN183733_c0_g2_i1	-3.35228	1.14741	0.00351467	0.0180536	host coral		---NA---			0	3.30728	0.831058	0	0	0	0.124855	1.19093	0	0.880162	0	7.92112	10.059	0	2.12388
TRINITY_DN218682_c0_g1_i1	-3.36498	-0.672685	0.00165178	0.00866309	host coral	sp|Q9XIA9|LACS2_ARATH	long chain acyl-CoA synthetase 2		AMP-binding_C	0.451379	0	0	0	0	0	0	0	0	0.528097	0	1.13159	0.628688	1.15976	0.796456
TRINITY_DN184114_c0_g1_i2	-3.3695	4.20417	0.000304471	0.00165211	host coral	sp|C5A2X8|MFNA_THEGJ	PREDICTED: uncharacterized protein LOC100197171	GO:0016831;GO:0019752;GO:0030170	Pyridoxal_deC,Pyridoxal_deC,Pyridoxal_deC	0	0.429946	4.19685	11.7237	0.231918	9.96766	0.345848	0.420795	11.4467	15.2444	0.25239	37.8132	37.3126	12.2146	89.6862
TRINITY_DN104703_c0_g2_i1	-3.37001	-0.34332	0.000130072	0.000738898	host coral		---NA---			0.300919	0.114044	0	0.134031	0	0.124892	0.124855	0	0	0.704129	0	1.13159	0.628688	2.78343	1.06194
TRINITY_DN133969_c0_g1_i1	-3.37034	4.3235	0.000122322	0.00069549	host coral		---NA---			11.8863	11.2904	0	15.9497	0.626807	2.74763	10.2381	6.35162	0	5.28097	0.498137	92.1113	91.7884	10.6698	5.84067
TRINITY_DN256196_c0_g1_i1	-3.37465	1.60117	0.000345316	0.0018592	host coral		PREDICTED: hemicentin-1-like			0.300919	2.50897	0.13851	0	1.41032	0.374677	0.124855	4.56522	0	0	0.498137	2.94213	2.51475	26.2106	0.796456
TRINITY_DN121062_c0_g2_i1	-3.38926	-0.80805	0.00106571	0.00563892	host coral	sp|P39872|RL3_BOVIN	60S ribosomal protein L3	GO:0003735;GO:0005840;GO:0006412	Ribosomal_L3	0.15046	0.114044	0	0	0	0	0.374564	0.198488	0	0	0	1.35791	1.25738	0	0.53097
TRINITY_DN160122_c0_g1_i2	-3.39622	-0.12699	0.00249465	0.012975	host coral	sp|P50503|F10A1_RAT	hsc70-interacting protein isoform X2	GO:0005515		0	0	0	0	0	0	0	0.970606	1.0762	0	0	1.65438	1.13478	1.26182	2.76636
TRINITY_DN177138_c3_g1_i1	-3.40014	0.996805	0.00671139	0.0335533	host coral		mammalian ependymin-related protein 1-like	GO:0005509;GO:0005576;GO:0007160	Ependymin	0.15046	0	0	0	0	0	0	1.98488	3.31751	0	0	3.62108	2.20041	0.231952	11.1504
TRINITY_DN206839_c0_g1_i1	-3.40844	-0.859916	0.00549176	0.0277119	host coral	sp|P80646|CTRB_GADMO	hypothetical protein HELRODRAFT_114601	GO:0004252;GO:0006508	Trypsin	0	0	0	0	0.626807	0	0	0.198488	0	0	0	1.13159	1.25738	0	0.53097
TRINITY_DN242754_c0_g1_i1	-3.41632	-0.667864	0.000839722	0.00446797	host coral	sp|Q0WRW8|B561K_ARATH	hypothetical protein PTSG_03465			0.300919	0.114044	0.13851	0	0	0	0	0.595464	0	0	0	0.905271	1.25738	0	1.59291
TRINITY_DN185430_c0_g1_i1	-3.41792	2.61955	6.78192e-06	5.05225e-05	host coral	sp|Q3TDN0|DISP1_MOUSE	resistance-nodulation-cell division superfamily	GO:0007224;GO:0016021	MMPL,Patched	2.55781	1.59662	0.13851	2.54658	0	1.49871	1.24855	3.77127	0	4.57684	0.498137	9.73166	9.11597	37.3443	9.29198
TRINITY_DN179190_c0_g1_i3	-3.41825	2.51425	0.00552331	0.0278557	symbionts	sp|P25007|PPIA_DROME	hypothetical protein BRAFLDRAFT_122621	GO:0000413;GO:0003755	Pro_isomerase	0.451379	0	0.380902	0.0134031	0	0	0.509407	18.1061	2.01439	0	0	18.4969	20.5549	0.517253	15.1512
TRINITY_DN182235_c1_g3_i16	-3.43448	-0.0389377	0.0008118	0.00432193	host coral	sp|P92182|ACT1_LUMTE	actin, gamma-enteric smooth muscle		Actin	0.571746	0.629523	0.13851	0.266721	0.156702	0	0	0	0.1327	0	0.166046	3.75008	3.83185	0	0
TRINITY_DN249029_c0_g1_i1	-3.43645	3.85581	8.48215e-06	6.18035e-05	host coral		---NA---			4.21287	5.01794	0.692549	4.55704	0.313403	2.87252	1.12369	8.93196	0	14.0826	0.996275	26.7055	29.8627	18.0923	67.1678
TRINITY_DN95297_c0_g1_i1	-3.4366	1.31559	0.00674848	0.0337255	host coral		---NA---			0	0	1.66212	0	0	0	0	0.595464	4.24641	0	0	12.4475	8.48728	0.231952	1.8584
TRINITY_DN182971_c0_g1_i4	-3.43694	0.600253	0.00469446	0.0238603	host coral		---NA---			0	1.71066	0.692549	0	0	0	0	0.396976	0.928903	0	0	7.24217	5.97253	0	0
TRINITY_DN157510_c0_g2_i1	-3.44321	-0.505161	0.00443584	0.0226107	host coral		---NA---			0	0.684264	0	0	0	0	0	0.198488	0	0	0.332092	1.20627	0.314344	0	2.92034
TRINITY_DN75203_c0_g1_i1	-3.44968	2.48643	1.37653e-05	9.51802e-05	host coral		hypothetical protein PTSG_09571			2.25689	0.57022	0.277019	1.7424	0	1.49871	0.873983	3.17581	0	5.457	0.332092	8.60007	5.34385	16.4686	24.9556
TRINITY_DN137690_c0_g1_i1	-3.45217	-0.0361014	0.00565358	0.0284722	host coral		---NA---			0	0	0	0	0	0	0.374564	0	0.1327	0.528097	0.996275	3.99224	3.57409	0	0
TRINITY_DN156595_c0_g1_i2	-3.45673	0.599212	0.000426504	0.00229072	host coral	sp|P77735|YAJO_ECOLI	hypothetical protein BRAFLDRAFT_94321		Aldo_ket_red	0.15046	0	0.415529	0	0	0	0.124855	1.98488	1.4597	0	0	4.75267	4.40081	0.463904	3.45131
TRINITY_DN39818_c0_g1_i1	-3.46311	-0.793602	0.00209162	0.0109223	host coral		---NA---			0.15046	0	0.13851	0	0	0	0	0.198488	0	0.352065	0	1.13159	1.25738	0	0.796456
TRINITY_DN137005_c1_g1_i1	-3.46459	-0.908907	0.00760509	0.037808	host coral		---NA---		PAN_4	0	0.57022	0	0	0	0	0	0	0	0	0	0.452635	1.25738	0	1.06194
TRINITY_DN182022_c0_g1_i4	-3.46636	1.93383	1.38794e-05	9.58448e-05	host coral		predicted protein	GO:0016020	MARVEL	0.919308	2.72451	0	1.01327	0.278929	1.38006	0.903948	0.980531	0.192416	1.47515	1.01454	2.89234	0.89588	1.04842	29.7503
TRINITY_DN51023_c0_g1_i1	-3.46989	-0.815015	0.000149961	0.000841913	host coral		hypothetical protein VOLCADRAFT_95870			0.15046	0.114044	0	0.134031	0	0	0	0.198488	0	0.176032	0	1.13159	0.314344	1.15976	0.53097
TRINITY_DN156969_c1_g1_i1	-3.47508	0.298029	0.00494199	0.0250605	host coral		hypothetical protein NCLIV_049770		PAN_4,PAN_4,PAN_1,PAN_1,PAN_1	0.311451	0	0	0	0	0	0.158566	0	0.622365	1.4417	0	4.47204	5.90338	0	0
TRINITY_DN46917_c0_g2_i1	-3.47565	1.56211	2.23093e-05	0.000146513	host coral		---NA---			0.300919	0.114044	0.692549	0.536123	0	0.499569	0.998838	1.5879	0	3.34461	0	9.05271	10.059	6.49466	3.18582
TRINITY_DN133893_c0_g1_i1	-3.47597	3.44797	0.00343063	0.017639	host coral		---NA---			0.451379	0.57022	0	0	6.58147	0.249785	3.21251	0	0	1.23223	20.1513	50.4688	56.8962	0.463904	1.59291
TRINITY_DN151314_c0_g1_i1	-3.48322	-0.0357921	0.000295768	0.00160529	host coral	sp|Q3SZ90|RL13A_BOVIN	60S ribosomal protein L13a-like isoform X1	GO:0003735;GO:0006412;GO:0015934	Ribosomal_L13,Ribosomal_L13	0.15046	0.114044	0.277019	0	0	0	1.12369	0.396976	0.1327	0	0	4.52635	1.88606	0	1.06194
TRINITY_DN250423_c0_g1_i1	-3.48361	-0.119967	0.000150598	0.000845414	host coral		---NA---		DUF2807	0.451379	0.342132	0	0.134031	0	0	0.124855	0	0	0.704129	0	1.58422	0.314344	3.71123	1.59291
TRINITY_DN89962_c0_g1_i1	-3.48673	1.87196	3.10551e-05	0.000196802	host coral		---NA---			0.300919	0.114044	0	1.20628	0	0.624462	0.624274	1.98488	0	4.22478	0.830229	9.05271	5.65819	10.6698	10.6194
TRINITY_DN163550_c1_g1_i1	-3.4929	0.554629	0.000216861	0.00119018	host coral	sp|Q6YYW5|EXP32_ORYSJ	hypothetical protein CHLNCDRAFT_49465		DPBB_1	0.15046	0.912353	0.277019	0	0	0	0.249709	1.98488	0	0	0.498137	4.75267	4.71516	0	3.18582
TRINITY_DN161598_c0_g1_i2	-3.49392	0.350463	0.00333221	0.0171481	host coral	sp|J3RZ81|LIPE_CROAD	hypothetical protein HELRODRAFT_105263	GO:0052689	Lipase	0	0	0.13851	0	0	0	0	1.5879	1.4597	0	0	3.16845	2.51475	0	4.77873
TRINITY_DN183729_c0_g1_i4	-3.49675	-0.930466	0.00822457	0.0407228	host coral	sp|P02463|CO4A1_MOUSE	collagen alpha-1(VII) chain-like		Collagen	0	0	0	0	0	0	0	0.210397	0.372888	0	0	1.57743	1.06563	0	0
TRINITY_DN183636_c0_g2_i1	-3.49739	1.88682	0.00488449	0.0247788	host coral		---NA---			0	0.456176	0.277019	0.402092	0	0	0	0.396976	0	0	8.80043	3.17524	4.68687	0.231952	25.7149
TRINITY_DN177353_c2_g2_i1	-3.51267	1.8	0.000197101	0.00108706	host coral		hypothetical protein VOLCADRAFT_90501			0.15046	3.42132	0.831058	0.536123	0	0	0.624274	2.18337	0	0	2.32464	10.1843	11.9451	0.231952	10.6194
TRINITY_DN183655_c0_g1_i4	-3.52275	2.96104	0.000243332	0.00133363	host coral	sp|O05616|VANA_PSEUH	hypothetical protein MNEG_2999	GO:0016491;GO:0051537;GO:0055114	Rieske	0.451379	6.38647	1.66212	0.134031	0	0	0.873983	8.93196	0	1.93636	3.48364	29.2018	24.5188	0.695856	21.7034
TRINITY_DN169745_c0_g1_i1	-3.52378	2.24811	0.00636859	0.0319094	host coral	sp|Q9Y617|SERC_HUMAN	hypothetical protein BRAFLDRAFT_270672	GO:0004648;GO:0006564	Aminotran_5	0	0	2.9087	0	0	0	0	4.56522	6.23692	0	0	15.3896	15.7172	0.927809	13.8052
TRINITY_DN112849_c0_g1_i1	-3.53052	2.0235	0.00261486	0.0135781	host coral		---NA---			0.300919	0.342132	0	0.134031	0.470105	0.499569	0.374564	0.198488	0	0.176032	8.46834	0.452635	0.314344	46.3904	0
TRINITY_DN33746_c0_g1_i1	-3.53155	0.013104	1.80131e-06	1.56321e-05	symbionts	sp|P09672|G3PA_SINAL	glyceraldehyde 3-phosphate dehydrogenase GAPA2	GO:0016620;GO:0055114	Gp_dh_C	0.15046	0	0.13851	0.536123	0	0.124892	0	0.595464	0	0.528097	0.166046	1.35791	1.25738	3.47928	2.12388
TRINITY_DN181114_c0_g1_i4	-3.53349	3.24843	0.00542028	0.027375	host coral	sp|P35003|CTRL_HALRU	fibrinolytic enzyme, isozyme C-like	GO:0004252;GO:0006508	Trypsin	0.243745	0	0.555424	0	0	0	0.966376	9.86088	15.5273	0	0	29.7042	28.2501	1.15976	33.8016
TRINITY_DN45904_c1_g1_i1	-3.53376	0.191582	1.5174e-05	0.000103221	host coral		predicted protein	GO:0006952;GO:0016021		0.15046	0	0	0.268061	0	0.249785	0.374564	0.198488	0	1.23223	0	2.26318	1.57172	3.01538	2.65485
TRINITY_DN172893_c0_g2_i1	-3.54454	2.81657	0.00109265	0.00577855	symbionts		---NA---			0	12.3168	1.52361	0.268061	0	0	0.124855	1.78639	0	2.28842	0.830229	25.3476	23.5758	1.1644	19.0247
TRINITY_DN180008_c0_g1_i1	-3.54475	-0.772783	0.0010354	0.00548352	host coral	sp|Q90718|SRF_CHICK	serum response factor-like	GO:0000981;GO:0000987;GO:0045944;GO:0046983	SRF-TF	0.15046	0	0	0	0	0.249785	0.374564	0	0	0	0	1.35791	0.628688	0	1.32743
TRINITY_DN165603_c0_g1_i1	-3.5514	-0.218147	0.000939703	0.00498955	host coral		---NA---			0	0	0.13851	0	0	0	0	0.595464	0.928903	0	0	1.81054	2.20041	0.231952	2.12388
TRINITY_DN214434_c0_g1_i1	-3.55431	1.73666	0.000292308	0.00158706	symbionts	sp|Q42736|PPDK_FLAPR	pyruvate phosphate dikinase	GO:0006090;GO:0016310;GO:0050242	PEP-utilizers_C	1.35414	0	0	0.402092	0	0.499569	0.249709	1.38942	0	4.40081	0	4.75267	5.97253	12.2935	10.3539
TRINITY_DN118457_c0_g1_i1	-3.55467	-0.560096	0.00166299	0.00871902	host coral		---NA---			0	0.342132	0	0	0	0	0	0.396976	0	0.352065	0	2.26318	1.57172	0	0.53097
TRINITY_DN80454_c0_g1_i1	-3.55559	-0.333459	0.00214008	0.01117	host coral		---NA---			0	0	0	0	0	0	0.374564	0.396976	0.663502	0	0	2.94213	2.20041	0	0.53097
TRINITY_DN181795_c1_g2_i1	-3.55607	4.05226	0.000355815	0.00191476	host coral		predicted protein		DUF885	1.35414	0.912353	1.66212	1.60837	1.25361	4.37123	1.24855	1.38942	1.327	0.880162	31.2166	0.905271	1.57172	200.871	0.265485
TRINITY_DN195448_c0_g1_i1	-3.55682	0.056381	4.95299e-05	0.000302266	host coral		glycolate dehydrogenase			0.451379	0	0	0.134031	0	0	0.124855	0.198488	0	1.05619	0.166046	1.81054	0.628688	3.01538	2.92034
TRINITY_DN179401_c3_g1_i1	-3.55808	-0.0518514	0.007889	0.0391372	host coral	sp|P09645|TBA8_CHICK	tubulin alpha chain-like	GO:0005200;GO:0005525;GO:0005874;GO:0007017	Tubulin_C,Tubulin	0.300919	0.114044	0	0	1.6344	0	0	0	0	0	0	4.97899	2.51475	0	0
TRINITY_DN285313_c0_g1_i1	-3.56822	0.103848	0.000236595	0.00129703	host coral	sp|Q6Z4H0|6PGL2_ORYSJ	hypothetical protein VOLCADRAFT_82562	GO:0005975	Glucosamine_iso	0.601838	0	0	0.134031	0	0	0	0.198488	0	1.23223	0	2.94213	1.57172	2.08757	2.12388
TRINITY_DN154144_c0_g2_i1	-3.57406	0.118484	0.0042978	0.0219245	host coral		---NA---			0	0	0	0	0	0	0	0.793952	1.4597	0	0	3.8474	1.57172	0	3.18582
TRINITY_DN179173_c0_g1_i1	-3.58112	2.43473	0.000867106	0.0046106	host coral		---NA---			0	5.36007	0.554039	0.402092	0	0	0.249709	2.77883	0	1.05619	4.48324	16.2949	16.9746	0	19.1149
TRINITY_DN203870_c0_g1_i1	-3.58891	-0.814279	0.00825761	0.0408769	host coral		peroxisomal catalase			0	0	0	0	0	0	0	0	0	0.352065	0.332092	1.35791	1.88606	0	0
TRINITY_DN258019_c0_g1_i1	-3.59505	-0.318066	0.009046	0.0445653	host coral	sp|P61247|RS3A_HUMAN	hypothetical protein BRAFLDRAFT_69722	GO:0003735;GO:0005840;GO:0006412	Ribosomal_S3Ae	0	0	0	0	1.41032	0	0	0.198488	0	0	0	0.452635	0.628688	0	4.51325
TRINITY_DN136262_c0_g1_i1	-3.59644	0.479839	0.00156808	0.00822953	host coral	sp|P62268|RS23_RAT	40S ribosomal protein S23	GO:0003735;GO:0006412;GO:0015935	Ribosom_S12_S23	0	0	0.415529	0	0	0	0	1.19093	0.928903	0.704129	0	5.43162	6.60122	0	0.265485
TRINITY_DN46239_c0_g1_i1	-3.59783	-0.671122	0.0030604	0.0157939	host coral	sp|O76756|RS8_APIME	40S ribosomal protein S8-like	GO:0003735;GO:0005840;GO:0006412	Ribosomal_S8e	0	0	0	0	0.626807	0	0	0.396976	0	0	0	1.81054	0.628688	0	1.32743
TRINITY_DN32927_c0_g1_i1	-3.60274	1.40279	1.57269e-06	1.38937e-05	host coral		PREDICTED: uncharacterized protein LOC100837236		B12D	0.300919	0.228088	0.277019	0.402092	0	2.62274	0.624274	0.396976	0	1.76032	0.166046	3.39477	3.77213	12.9893	6.63713
TRINITY_DN263206_c0_g2_i1	-3.60279	-0.729122	0.00557124	0.028073	host coral		PREDICTED: uncharacterized protein LOC101125632			0	0	0	0	0	0	0	0.198488	0	0	0.664183	2.03686	1.25738	0	0.265485
TRINITY_DN45021_c0_g1_i1	-3.62661	-0.539045	0.000714432	0.00381182	host coral		---NA---			0	0.114044	0	0	0	0	0	0.198488	0	0.704129	0	2.26318	0.628688	1.39171	0.265485
TRINITY_DN134735_c0_g1_i1	-3.62915	-0.415889	0.0101263	0.049589	host coral		---NA---			0	0	0	0	0	0	0	0	1.0616	0	0	2.03686	1.25738	0	1.8584
TRINITY_DN56555_c0_g1_i1	-3.63036	-0.707651	0.00120295	0.00635088	host coral		hypothetical protein CHLNCDRAFT_59390			0	0.342132	0.13851	0	0	0	0	0.396976	0	0	0	1.35791	2.20041	0	0.265485
TRINITY_DN200393_c0_g1_i1	-3.6318	-0.371619	8.698e-06	6.32127e-05	host coral		---NA---			0.300919	0	0	0	0	0.374677	0	0.595464	0	0.176032	0	1.35791	1.25738	1.39171	1.59291
TRINITY_DN181602_c2_g1_i2	-3.63573	6.2808	0.00895346	0.0441264	host coral	sp|Q24535|SRF_DROME	serum response factor-like	GO:0000981;GO:0000987;GO:0045944;GO:0046983	SRF-TF	0.148955	0.0114044	0	0.603138	0	5.39785	79.3702	5.62118	0	102.694	1.25199	349.278	338.507	0.507975	108.175
TRINITY_DN169873_c0_g1_i3	-3.63602	1.70137	0.00836023	0.0413528	host coral	sp|P35003|CTRL_HALRU	fibrinolytic enzyme, isozyme C-like	GO:0004252;GO:0006508	Trypsin	0	0	0	0	0	0	0.374564	2.18337	5.44072	0	0	5.65794	4.08647	0	20.4424
TRINITY_DN184650_c1_g2_i10	-3.65299	-0.441741	0.00255173	0.0132621	host coral		stimulated by retinoic acid gene 6 protein homolog isoform X2		RBP_receptor,RBP_receptor	0	0.461878	0.304721	0	0	0.397158	0	0	0	0	0	2.39897	2.84481	0	0
TRINITY_DN169483_c0_g2_i1	-3.6552	1.08259	0.00989967	0.0485461	host coral		---NA---			0	0	0	0	0	0	0.499419	3.77127	1.59241	0	0	0	0	0.695856	18.053
TRINITY_DN185372_c0_g1_i1	-3.65851	3.23872	2.17722e-05	0.000143384	host coral	sp|O54161|EABF_STRCO	hypothetical protein		Ricin_B_lectin,Ricin_B_lectin,RicinB_lectin_2,RicinB_lectin_2,RicinB_lectin_2	1.95597	0.228088	0.277019	0.804184	0.156702	3.12231	1.12369	2.77883	0	11.9702	0.664183	12.9001	12.2594	50.3336	27.0795
TRINITY_DN127333_c0_g1_i1	-3.66521	-0.392237	0.00114044	0.00602685	symbionts	sp|Q43848|TKTC_SOLTU	hypothetical protein VOLCADRAFT_75893	GO:0003824	Transket_pyr,Transket_pyr,Transketolase_C	0	0.228088	0.277019	0	0	0	0	0.99244	0	0	0	1.13159	1.57172	0	2.65485
TRINITY_DN168198_c1_g1_i1	-3.67007	1.20914	0.01015	0.0496995	host coral	sp|P06868|PLMN_BOVIN	hypothetical protein BRAFLDRAFT_71581		Kringle,Kringle	0	0	0.692549	0	0	0	0	0	4.24641	0	0	8.60007	12.5738	0	1.06194
TRINITY_DN47675_c0_g1_i1	-3.67056	-0.502087	0.000632232	0.00337833	host coral	sp|P27517|CB2_DUNTE	hypothetical protein VOLCADRAFT_77072	GO:0009765;GO:0016020	Chloroa_b-bind	0	0.114044	0.13851	0	0	0	0	0.595464	0	0.352065	0	1.81054	2.20041	0	0.796456
TRINITY_DN179682_c0_g1_i2	-3.67238	1.78084	0.000502459	0.00269278	host coral	sp|Q9FFU6|B561A_ARATH	hypothetical protein CHLNCDRAFT_142500		DM13	0.15046	3.64941	0	0	0.156702	0	0.249709	1.5879	0	0.704129	2.1586	9.95798	8.48728	0	14.3362
TRINITY_DN174010_c2_g3_i2	-3.68706	-0.151076	1.6085e-06	1.41669e-05	host coral		---NA---			0.601838	0.114044	0.13851	0	0	0.249785	0.129849	0	0.179146	0.176032	0	0.678953	1.98351	1.87881	2.61237
TRINITY_DN178517_c5_g1_i1	-3.68905	0.718057	0.00666251	0.033322	symbionts		---NA---			0.15046	0	0	0	0	0	0	0.595464	2.65401	0	0	7.01585	8.17294	0	0
TRINITY_DN160229_c1_g1_i2	-3.68932	-0.191598	0.000443175	0.00237886	host coral		---NA---			0	0.456176	0	0	0	0	0.124855	0.595464	0	0	0.498137	2.03686	2.51475	0	2.12388
TRINITY_DN142352_c1_g2_i1	-3.70181	-0.441849	0.00949303	0.0466524	host coral	sp|P37397|CNN3_RAT	hypothetical protein HELRODRAFT_185231	GO:0005515	Calponin,Calponin,Calponin,CH,CH	0	0	0	0	1.25361	0	0	0	0	0	0	1.13159	1.88606	0	2.12388
TRINITY_DN133918_c0_g3_i1	-3.715	-0.598168	0.00013131	0.000745861	host coral		---NA---			0.300919	0	0	0.134031	0	0.124892	0	0.198488	0	0.176032	0	1.58422	1.25738	1.62367	0
TRINITY_DN116729_c1_g1_i1	-3.71608	-0.418889	0.000926992	0.00492328	host coral		---NA---			0	0	0	0	0	0.374677	0	0	0	0.704129	0	1.35791	0.314344	3.01538	0.796456
TRINITY_DN179328_c1_g2_i1	-3.72036	0.550836	0.000417017	0.00224033	host coral		hypothetical protein VOLCADRAFT_92239		LTD	0	1.25448	0.277019	0	0	0	0	1.38942	0	0	0.498137	4.07372	3.77213	0	5.04422
TRINITY_DN177782_c0_g1_i1	-3.72212	0.606211	0.00630713	0.0316139	host coral	sp|P35031|TRY1_SALSA	hypothetical protein HELRODRAFT_155168	GO:0004252;GO:0006508	Trypsin	0	0	0	0	0	0	0	0	2.81856	0	0	5.98384	6.28688	0.231952	1.32743
TRINITY_DN198210_c0_g1_i1	-3.72554	0.235239	1.83023e-06	1.58766e-05	host coral	sp|Q9ZU27|PPR76_ARATH	hypothetical protein VOLCADRAFT_57174	GO:0005515	PPR,PPR,PPR,PPR,PPR_2,PPR_2,PPR_2,PPR_2,PPR_1,PPR_1,PPR_1,PPR_1,PPR_3,PPR_3,PPR_3	0.15046	0.114044	0	0.268061	0	0.374677	0	0.396976	0	1.05619	0	2.71581	2.51475	3.47928	1.59291
TRINITY_DN154741_c0_g1_i2	-3.72682	0.432444	2.53058e-05	0.000163915	host coral	sp|Q9TT96|ADRB1_BOVIN	D(2) dopamine receptor-like	GO:0004930;GO:0007186;GO:0016021	7tm_1	0.601838	0.228088	0	0.402092	0	0.124892	0.374564	0.396976	0.530802	0	0.166046	7.01585	4.71516	0.231952	0
TRINITY_DN163132_c0_g1_i1	-3.72821	0.0739998	0.00374549	0.0191975	host coral		---NA---			0	0	0	0	0	0	0	0	1.72511	0	0	2.48949	1.57172	0.463904	3.98228
TRINITY_DN148847_c0_g2_i1	-3.73155	-0.693983	0.00465498	0.0236653	host coral		zymogen granule membrane protein 16-like			0	0	0	0	0	0	0	0	0.663502	0	0	2.03686	0.628688	0	1.06194
TRINITY_DN149000_c1_g1_i1	-3.73265	0.20289	0.000634366	0.00338916	host coral		high affinity phosphate transporter, probable			0.15046	1.14044	0.13851	0	0	0	0	0.99244	0	0	0	4.07372	4.71516	0	1.06194
TRINITY_DN178313_c4_g2_i3	-3.73884	4.32974	0.00266925	0.0138515	symbionts		PREDICTED: contactin-5			0.15046	0	3.18572	0	0.470105	0	0.402032	13.6957	29.3268	0	3.32092	100.082	97.8081	0.231952	10.8849
TRINITY_DN144597_c0_g1_i1	-3.73953	0.397808	0.000300979	0.0016333	host coral	sp|P12852|PSBQ_CHLRE	Oxygen-evolving enhancer protein 3	GO:0005509;GO:0009654;GO:0015979;GO:0019898	PsbQ	0	0.684264	0	0	0	0	0	1.38942	0	0.528097	0.332092	3.62108	4.08647	0	3.71679
TRINITY_DN180575_c0_g1_i3	-3.74054	0.690317	0.0046949	0.0238607	host coral		hypothetical protein LOTGIDRAFT_229629	GO:0005509;GO:0005576;GO:0007160	Ependymin	0	0	0	0	0	0	0	1.19093	2.25591	0	0	2.71581	1.57172	0	9.82295
TRINITY_DN174279_c1_g1_i2	-3.74704	2.48379	0.00684991	0.0342056	host coral	sp|P83298|FIBC_LUMRU	hypothetical protein HELRODRAFT_186312	GO:0004252;GO:0006508	Trypsin	0	0	0.369821	0	0	0	0	1.78639	10.4488	0	0	10.8632	9.74152	0.927809	32.8989
TRINITY_DN244448_c0_g1_i1	-3.74717	5.0901	3.98491e-07	4.05144e-06	symbionts		---NA---			12.1872	7.755	2.21616	6.03138	0	7.61843	4.49477	19.4518	0.265401	24.1164	2.98882	76.7217	74.8138	54.5088	147.079
TRINITY_DN89256_c0_g1_i1	-3.74778	-0.593119	0.000630636	0.00337008	host coral	sp|Q9DGK4|TCTP_DANRE	translationally-controlled tumor protein homolog		TCTP	0	0	0.554039	0	0	0.249785	0.124855	0	0	0	0	2.26318	1.88606	0	0.265485
TRINITY_DN160933_c0_g1_i1	-3.74891	-0.00339343	0.00416844	0.0212953	host coral	sp|P11602|LIPL_CHICK	hypothetical protein HELRODRAFT_105263	GO:0052689	Lipase	0	0	0	0	0	0	0	0.198488	1.4597	0	0	2.26318	3.14344	0	2.65485
TRINITY_DN181114_c0_g1_i1	-3.75404	3.75946	0.00514201	0.0260252	host coral	sp|P35003|CTRL_HALRU	hypothetical protein LOTGIDRAFT_196330	GO:0004252;GO:0006508	Trypsin	0.358094	0	0.829673	0	0	0	0.282172	8.5985	22.6904	0	0	52.9018	49.0785	0.463904	35.4901
TRINITY_DN182389_c1_g1_i13	-3.7604	-0.476269	0.00470327	0.0238956	host coral	sp|P54644|KRAC_DICDI	RAC family serine/threonine-protein kinase homolog	GO:0004672;GO:0005524;GO:0006468	Pkinase,Pkinase_Tyr	0	0.152819	0	0	0	0	0.896457	0	0	0	0	2.91497	0	0	1.87964
TRINITY_DN173440_c1_g1_i1	-3.76675	0.66351	0.00300139	0.0155057	host coral	sp|Q9YIC0|EF1A_ORYLA	elongation factor 1-alpha-like	GO:0005525	GTP_EFTU_D3,GTP_EFTU_D3,GTP_EFTU_D2	0	0	0	2.27852	0	0	0.124855	0.198488	0	0	0.830229	7.6948	6.91556	0	0
TRINITY_DN149342_c0_g1_i2	-3.775	-0.133776	0.000235913	0.00129341	host coral	sp|Q9SIC9|PP178_ARATH	hypothetical protein COCSUDRAFT_62850	GO:0005515	PPR_2,PPR_2,PPR_2,PPR_2,PPR_2,PPR_2,PPR,PPR,PPR,PPR,PPR,PPR,PPR_3,PPR_3,PPR_3,PPR_3,PPR_1,PPR_1,PPR_1,PPR_1,PPR_1,PPR_1,PPR_long,PPR_long,TPR_7,TPR_7,TPR_7,TPR_7,TPR_7,TPR_7,TPR_14,TPR_14,TPR_14,TPR_14,TPR_14,TPR_14	0	0.456176	0.13851	0	0	0	0.124855	0.198488	0	0	0.664183	3.8474	2.20041	0	1.06194
TRINITY_DN148386_c0_g1_i1	-3.77591	0.362343	0.00103076	0.00546076	host coral		hypothetical protein		Thyroglobulin_1,Thyroglobulin_1,Thyroglobulin_1,WSC,WSC,WSC	0	0	0	0	0	0	0	1.78639	1.0616	0	0	4.52635	4.08647	0.231952	2.38937
TRINITY_DN188448_c0_g1_i1	-3.77632	-0.336193	2.15538e-06	1.83456e-05	host coral		---NA---			0.15046	0.114044	0.277019	0.134031	0	0.249785	0	0.396976	0	0	0	2.26318	0.943031	0.463904	2.12388
TRINITY_DN141754_c0_g1_i1	-3.77776	-0.535455	0.00624353	0.0313049	host coral		zymogen granule membrane protein 16-like			0	0	0	0	0	0	0	0	0.821416	0	0	2.26318	2.20041	0	0.265485
TRINITY_DN134916_c0_g1_i1	-3.79238	-0.378171	8.36554e-05	0.000490363	host coral	sp|P12113|ATPG_CHLRE	chloroplast ATP synthase gamma chain	GO:0015986;GO:0045261;GO:0046933	ATP-synt	0	0.456176	0	0	0	0	0	0.198488	0	0.176032	0.332092	1.58422	2.51475	0.231952	1.32743
TRINITY_DN172598_c0_g1_i1	-3.79653	-0.201864	0.000531773	0.00284725	host coral		---NA---			0	0	0.415529	0	0	0	0	0.595464	0.530802	0	0	1.81054	2.20041	0	2.65485
TRINITY_DN175128_c1_g2_i1	-3.79684	1.04161	0.00056997	0.00304895	host coral		---NA---			0	2.05279	0	0.134031	0	0	0.249709	2.18337	0	0	0.332092	7.92112	8.80163	0	2.92034
TRINITY_DN172247_c2_g1_i1	-3.79759	4.06651	3.61567e-05	0.000225769	host coral		actin			1.5046	0.684264	0.277019	2.54658	0.156702	0.499569	2.49709	1.98488	8.09473	15.3148	3.15487	86.9196	84.087	0.463904	3.98493
TRINITY_DN182772_c3_g1_i4	-3.80106	0.0731572	0.00707956	0.0352779	host coral	sp|O15143|ARC1B_HUMAN	actin-related protein 2/3 complex subunit 1A-like	GO:0005515;GO:0005885;GO:0034314	WD40,WD40,WD40,WD40,ANAPC4_WD40,ANAPC4_WD40,ANAPC4_WD40	0	0	0	0	0	0.499569	0	0	0	1.23223	0	5.01067	3.77213	0	0
TRINITY_DN134549_c0_g1_i1	-3.80599	0.252859	0.00607147	0.0304949	host coral	sp|Q7KVA1|XYLT_DROME	WSC domain-containing protein		WSC	0	0	0.277019	0	0	0	0	0	1.72511	0	0	5.65794	4.71516	0	0
TRINITY_DN257322_c0_g1_i1	-3.80724	0.0318892	2.54963e-05	0.000165082	host coral		---NA---			0.300919	0.114044	0.13851	0	0	0	0.124855	0	0	1.05619	0	2.48949	0.943031	2.31952	2.65485
TRINITY_DN135327_c0_g1_i1	-3.82062	0.391235	0.00326364	0.0168074	host coral		---NA---			0	0	0	0	2.50723	0	0	0.396976	0	0	0	1.58422	2.82909	0	6.90262
TRINITY_DN250223_c0_g1_i1	-3.83204	-0.207749	6.16565e-05	0.000365337	host coral	sp|Q42371|ERECT_ARATH	hypothetical protein VOLCADRAFT_89371	GO:0005515	LRR_8,LRR_8,LRR_4,LRR_4,LRR_4,LRR_4,LRR_1,LRR_1,LRR_1,LRR_1,LRR_1	0	0.456176	0.13851	0	0	0	0.124855	0.396976	0	0	0.332092	3.16845	1.88606	0	1.59291
TRINITY_DN168638_c0_g1_i1	-3.83304	0.320884	0.000186966	0.00103152	host coral	sp|O31398|YKWD_BACSU	MULTISPECIES: hypothetical protein		CAP	0	0.912353	0.13851	0	0	0	0	0.595464	0	0	0.830229	3.8474	5.0295	0	2.12388
TRINITY_DN181550_c0_g1_i1	-3.83535	1.77887	0.00331378	0.0170561	host coral	sp|P19222|CBPA2_RAT	hypothetical protein HELRODRAFT_107038	GO:0004181;GO:0006508;GO:0008270	Peptidase_M14,Propep_M14	0	0	0.13851	0	0	0	0	5.8415	2.88358	0	0	10.1526	9.60006	0.231952	13.5716
TRINITY_DN177512_c0_g1_i2	-3.84155	3.26988	0.000254932	0.00139636	host coral		---NA---			0.300919	9.92183	1.24659	0.268061	0	0	0.749128	5.75615	0	1.93636	3.48696	28.0634	30.8057	0	38.7608
TRINITY_DN183379_c1_g1_i4	-3.84406	0.228086	0.00433119	0.0220914	host coral	sp|B3EWZ3|CADN_ACRMI	PREDICTED: uncharacterized protein LOC107352806			0	0	0	0	0	0	0	0.629207	1.4544	0	0	5.20531	5.0295	0	0
TRINITY_DN175328_c0_g1_i2	-3.85062	1.71216	0.000234787	0.00128735	host coral		beta-Ig-H3/fasciclin		Fasciclin	0	2.05279	0.554039	0	0	0	0.249709	3.57278	0	0.528097	1.16232	11.5422	13.8311	0	7.1681
TRINITY_DN222826_c0_g1_i1	-3.85381	-0.797862	0.00672054	0.0335938	host coral		---NA---			0	0	0	0	0	0	0	0.793952	0	0	0	1.58422	1.88606	0	0
TRINITY_DN106401_c0_g1_i1	-3.86382	0.0253033	0.0013955	0.00734251	host coral	sp|P91791|PPIA_HEMPU	peptidyl-prolyl cis-trans isomerase-like	GO:0000413;GO:0003755	Pro_isomerase	0	0	0	0	0.783508	0	0	1.38942	0	0	0	3.16845	2.51475	0	2.65485
TRINITY_DN153968_c0_g1_i1	-3.86565	1.67328	0.000178261	0.000984428	host coral		---NA---			0	2.28088	0.277019	0	0	0	0	1.38942	0	1.40826	1.66046	9.05271	10.6877	0.463904	11.1504
TRINITY_DN153250_c1_g2_i1	-3.87011	-0.100513	0.00149341	0.00784218	host coral		vitelline membrane outer layer protein 1 homolog		VOMI	0.300919	0	0	0	0	0	0.124855	0	0	0.704129	0.332092	2.94213	4.71516	0	0
TRINITY_DN174279_c2_g3_i1	-3.87124	1.49776	0.00259815	0.0134946	host coral	sp|P83298|FIBC_LUMRU	hypothetical protein HELRODRAFT_186312	GO:0004252;GO:0006508	Trypsin	0	0	0	0	0	0	0.374564	0.396976	4.77722	0	0	7.01585	8.17294	0.231952	11.9468
TRINITY_DN149546_c0_g1_i1	-3.8757	0.411922	0.000934415	0.0049623	host coral		---NA---			0	0.342132	0	0	0	0	0	2.58034	0	0.176032	0	7.01585	3.14344	0	1.59291
TRINITY_DN178350_c0_g1_i1	-3.87784	1.85687	0.000452382	0.00242766	host coral	sp|Q9FFU6|B561A_ARATH	hypothetical protein CHLNCDRAFT_142500		DM13	0.300919	4.67581	0.277019	0	0	0	0	1.98488	0	0.352065	0.664183	11.7685	11.3164	0	12.7433
TRINITY_DN174286_c1_g2_i1	-3.87898	1.54469	0.0035927	0.0184411	host coral		---NA---			0	4.44772	0	0	0	0	0	1.98488	0.1327	0	0	15.3896	12.2594	1.85562	0
TRINITY_DN177782_c1_g1_i3	-3.88478	1.0897	0.00603344	0.0303087	host coral	sp|P35037|TRY3_ANOGA	hypothetical protein HELRODRAFT_185962	GO:0004252;GO:0006508	Trypsin,Trypsin_2	0	0	0	0.134031	0	0	0	0.684784	3.26974	0	0	9.50308	11.3604	0	0
TRINITY_DN78510_c0_g1_i1	-3.88821	-0.0290093	1.19311e-05	8.32353e-05	host coral		---NA---			0	0	0	0.134031	0	0.124892	0.124855	0.396976	0	0.880162	0	1.81054	1.25738	3.94319	1.32743
TRINITY_DN12072_c0_g1_i1	-3.89087	-0.00772392	0.000277486	0.00150722	host coral		---NA---			0.451379	0	0.554039	0	0	0	0.249709	0	0.265401	0	0.166046	3.39477	5.0295	0	0
TRINITY_DN149935_c0_g1_i1	-3.89244	0.138349	0.00013623	0.000765362	host coral	sp|Q949J1|IPYR2_CHLRE	soluble inorganic pyrophosphatase 2	GO:0000287;GO:0004427;GO:0005737;GO:0006796	Pyrophosphatase	0.15046	0.57022	0.277019	0	0	0	0	1.19093	0	0	0	4.07372	3.14344	0	2.12388
TRINITY_DN128879_c1_g1_i1	-3.89245	-0.7599	0.00134447	0.00708162	host coral	sp|O96081|CALMB_HALRO	PREDICTED: calmodulin-beta	GO:0005509	EF-hand_1,EF-hand_1,EF-hand_1,EF-hand_6,EF-hand_6,EF-hand_6,EF-hand_7,EF-hand_7,EF-hand_5,EF-hand_5,EF-hand_5,EF-hand_8,EF-hand_8,EF-hand_8,EF-hand_9,EF-hand_9	0	0	0	0	0	0	0	0.198488	0.265401	0	0.166046	2.03686	1.57172	0	0
TRINITY_DN181329_c1_g3_i4	-3.89258	0.890964	0.00106812	0.00565119	host coral		---NA---			0	0.731022	0	0	0	0	0	3.02099	0	0	0.76215	4.69609	8.72618	0	4.23714
TRINITY_DN181217_c1_g3_i5	-3.89956	1.07861	0.00466795	0.0237294	host coral		---NA---			0.15046	0	0	0	0	0	0	3.96976	1.09212	0	0	9.32655	11.4044	0	0
TRINITY_DN263516_c0_g1_i1	-3.90902	-0.479782	5.75421e-05	0.000343573	host coral		---NA---			0	0.114044	0	0	0	0.124892	0	0	0	0.528097	0.166046	1.13159	1.88606	0.463904	1.59291
TRINITY_DN148516_c0_g1_i1	-3.91444	-0.139207	0.00136142	0.00716912	symbionts	sp|P00228|FER_WHEAT	ferredoxin, leaf L-A-like	GO:0009055;GO:0022900;GO:0051537	Fer2	0	0.114044	0.277019	0	0	0	0	1.38942	0	0	0	3.62108	3.45778	0	0.265485
TRINITY_DN25813_c0_g1_i1	-3.91857	-0.646043	0.0010751	0.00568672	host coral	sp|P26221|GUN4_THEFU	predicted protein	GO:0004553;GO:0005975	Glyco_hydro_9	0	0	0	0	0	0	0.124855	0	0.530802	0	0	1.81054	1.57172	0	0.796456
TRINITY_DN183636_c0_g1_i1	-3.92214	3.82954	0.00140494	0.00738916	host coral		---NA---			0.15046	17.7909	4.15529	0	0	0	0.499419	7.93952	0	2.99255	0	57.4779	56.6102	0.231952	33.7538
TRINITY_DN165589_c0_g1_i8	-3.92518	-0.454837	0.00303481	0.0156703	symbionts		---NA---			0.105322	0	0	0	0	0	0	0	0	0.772782	0	0.255739	0	1.88809	3.07697
TRINITY_DN178478_c1_g2_i2	-3.9291	0.779296	0.00132128	0.00696176	host coral	sp|P35003|CTRL_HALRU	AGAP006869-PA	GO:0004252;GO:0006508	Trypsin	0	0	0	0	0	0	0.374564	0	2.61154	0	0	3.00097	3.81299	0.695856	8.36278
TRINITY_DN159921_c1_g1_i1	-3.93362	-0.485875	0.003243	0.0167025	host coral		---NA---			0	0	0	0	0	0	0	0.595464	0.398101	0	0	3.16845	1.88606	0	0
TRINITY_DN17355_c0_g1_i1	-3.93499	-0.504556	0.000347155	0.00186894	symbionts	sp|P19824|KPPR_CHLRE	phosphoribulokinase	GO:0005524;GO:0005975;GO:0008974	PRK	0	0.114044	0	0	0	0	0	0.595464	0	0	0.332092	2.03686	0.943031	0	1.8584
TRINITY_DN96213_c0_g2_i1	-3.94759	-0.544445	0.000969968	0.00514768	host coral	sp|P25698|EF1A_SOYBN	elongation factor 1-alpha 1-like		GTP_EFTU_D2	0	0.456176	0	0	0	0	0	0	0	0	0.332092	1.58422	0.943031	0	2.12388
TRINITY_DN13245_c0_g1_i1	-3.95546	0.732071	0.00287476	0.014878	host coral		---NA---			0	0	0.13851	0	0	0	0.124855	0	2.52131	0	0	7.6948	7.8586	0	0.265485
TRINITY_DN177867_c0_g1_i3	-3.95792	1.81424	3.83821e-05	0.000239197	host coral		---NA---			0.15046	2.39493	0.554039	0.134031	0	0	0.249709	2.77883	0	0.704129	0.996275	8.37375	7.54425	0	18.584
TRINITY_DN180828_c2_g1_i2	-3.96084	3.47439	0.000110022	0.000626222	host coral	sp|O82318|Y2579_ARATH	RNI-like protein		LRR_8,LRR_8,LRR_8,LRR_8,LRR_8,LRR_8,LRR_8,LRR_8,LRR_4,LRR_4,LRR_4,LRR_4,LRR_4,LRR_4,LRR_4	0.300919	11.4044	0.692549	0.268061	0	0	0.749128	4.16825	0.1327	0.528097	6.97392	27.3844	31.4344	0.231952	54.4245
TRINITY_DN164690_c0_g1_i1	-3.96391	-1.04613	0.00612758	0.030755	host coral		hypothetical protein HELRODRAFT_62642		p25-alpha	0	0	0	0	0	0	0	0	0.265401	0	0	1.13159	1.25738	0	0
TRINITY_DN170071_c0_g1_i1	-3.96603	-0.52227	0.0031908	0.0164376	host coral	sp|Q7M418|GLBB2_OLIMA	---NA---	GO:0005506;GO:0005576;GO:0005833;GO:0015671;GO:0019825;GO:0020037	Globin	0	0	0	0	0.94021	0	0	0	0	0	0	1.13159	2.20041	0	1.59291
TRINITY_DN177088_c1_g2_i2	-3.9667	1.59866	0.000435148	0.00233616	host coral	sp|Q8JFZ2|GSTP1_XENLA	glutathione S-transferase-like	GO:0005515	GST_C_3,GST_C	0	0	1.52361	0	0	0	0.124855	3.17581	2.12321	0	0	12.4475	11.6307	0.463904	5.84067
TRINITY_DN178523_c1_g1_i1	-3.97038	0.524293	0.00065925	0.00351975	host coral		PREDICTED: uncharacterized protein LOC106876218		Deltameth_res	0	0	0.439076	0	0	0	0.374564	1.68913	0.534783	0	0	6.78953	6.60122	0	0
TRINITY_DN274812_c0_g1_i1	-3.97381	3.14763	2.47336e-05	0.000160274	host coral		alpha-galactosidase		Ricin_B_lectin,Ricin_B_lectin,RicinB_lectin_2,RicinB_lectin_2,RicinB_lectin_2	1.5046	0.228088	0	1.20628	0	1.24892	3.24622	1.38942	0	8.97765	0.166046	9.95798	9.74466	63.7868	19.3804
TRINITY_DN181529_c0_g1_i6	-3.97751	1.7875	0.000906974	0.00482018	host coral	sp|P35003|CTRL_HALRU	hypothetical protein LOTGIDRAFT_196328	GO:0004252;GO:0006508	Trypsin	0	0	0.439076	0.134031	0	0.124892	0	0.714557	5.20318	0	0	14.937	14.1518	0.231952	5.67607
TRINITY_DN161866_c1_g1_i1	-3.9803	0.887718	0.00115729	0.00611434	host coral		---NA---			0	0	0.13851	0	0	0	0.374564	0	2.65401	0	0	9.27902	7.8586	0.231952	0.53097
TRINITY_DN143488_c0_g1_i1	-3.98073	0.383673	1.52286e-05	0.000103582	host coral	sp|Q59H18|TNI3K_HUMAN	hypothetical protein	GO:0005515	Ank_2,Ank_2,Ank_4,Ank_4,Ank,Ank,Ank,Ank_3,Ank_3,Ank_3,Ank_5,Ank_5,Ank_5	0	0.684264	0.13851	0	0	0	0.124855	0.793952	0	0.352065	0.332092	3.39477	1.88606	0	6.10616
TRINITY_DN74934_c0_g2_i1	-3.9835	-0.208943	0.000283378	0.0015391	host coral	sp|Q9V3G1|RL8_DROME	60S ribosomal protein L8	GO:0003735;GO:0005840;GO:0006412	Ribosomal_L2_C,Ribosomal_L2_C,Ribosomal_L2,Ribosomal_L2	0	0	0.13851	0.134031	0	0	0.873983	0.198488	0	0	0	2.71581	3.45778	0	0.796456
TRINITY_DN152233_c0_g1_i1	-3.98445	0.723772	0.00771657	0.0383354	host coral	sp|Q9WVC0|SEPT7_RAT	PREDICTED: septin-7-like			0	0	0	0	0	0	0.124855	0	0	2.46445	0	5.88426	10.059	0	0
TRINITY_DN149335_c0_g2_i1	-3.99079	3.25858	2.86448e-05	0.000182287	host coral	sp|P82151|LEC6_TACTR	PREDICTED: uncharacterized protein LOC100198409 isoform X1		Hyd_WA,Hyd_WA,Hyd_WA	0.902758	0.342132	0.969568	1.7424	3.29074	0.499569	0.624274	1.38942	0.1327	0.880162	10.4609	1.81054	0.943031	118.76	0.265485
TRINITY_DN182374_c1_g1_i2	-4.00694	2.55515	0.00375878	0.0192626	host coral	sp|Q8N0N3|BGBP_PENMO	beta-1,3-glucan-binding protein-like isoform X3	GO:0004553;GO:0005975	Glyco_hydro_16,Glyco_hydro_16,Glyco_hydro_16	0	0	0	0	0	0	0.499419	3.7276	7.96733	0	0	14.7966	8.525	0.231952	35.2299
TRINITY_DN260951_c0_g1_i1	-4.01334	-0.267092	3.4244e-05	0.000214855	host coral		hypothetical protein MNEG_13823			0.15046	0	0	0	0	0	0.124855	0.198488	0	0.704129	0	0.678953	0.943031	1.62367	3.18582
TRINITY_DN179994_c1_g1_i2	-4.01843	1.38606	2.22638e-07	2.35118e-06	host coral		---NA---			0.201616	1.23738	0.530492	0.738509	0	0.171102	0.288414	0.480341	0.352983	0.668923	0.461607	14.0159	11.1623	0.310816	0.830969
TRINITY_DN148867_c0_g1_i1	-4.02664	0.00195965	4.13327e-05	0.000253501	host coral	sp|P27521|CA4_ARATH	hypothetical protein VOLCADRAFT_108856	GO:0009765;GO:0016020	Chloroa_b-bind	0	0.342132	0.277019	0	0	0	0	0.99244	0	0	0.166046	3.16845	2.51475	0	2.65485
TRINITY_DN271321_c0_g1_i1	-4.03549	-0.340387	1.85389e-06	1.60665e-05	host coral	sp|P53991|FENR_CHLRE	ferredoxin-NADP+ reductase			0	0	0	0.268061	0	0.124892	0.124855	0	0	0.352065	0.166046	1.13159	1.57172	0.927809	2.38937
TRINITY_DN164246_c0_g3_i1	-4.03777	-0.635624	0.00327627	0.0168698	host coral	sp|Q5R8Z8|RAB14_PONAB	ras-related protein Rab-14-like	GO:0003924;GO:0005525;GO:0005802;GO:0006895;GO:0032456;GO:0042742;GO:0045335;GO:0055037;GO:0090382	Ras,Roc,Roc,Arf	0	0	0	0	0	0	0.124855	0	0	0.528097	0	1.58422	2.82909	0	0
TRINITY_DN159251_c0_g1_i1	-4.04139	1.45572	2.98066e-06	2.43037e-05	host coral		predicted protein			0.15046	1.59662	0.415529	0	0	0	0.749128	1.38942	0	0.528097	0.830229	6.78953	6.28688	0.231952	13.5397
TRINITY_DN182337_c1_g3_i3	-4.04666	-0.732186	0.00100049	0.00530437	host coral	sp|Q10DV7|ACT1_ORYSJ	PREDICTED: actin-1		Actin	0	0.200718	0.0692549	0.264041	0	0	0	0	0	0	0	2.15907	1.69431	0	0
TRINITY_DN177394_c1_g1_i2	-4.05563	2.52477	0.000850153	0.00452197	host coral		---NA---			0	0	0.831058	0	0	0	0.374564	5.20833	5.95692	0	0	16.9218	16.3207	1.39171	24.3901
TRINITY_DN174754_c0_g1_i1	-4.05688	2.47593	3.65168e-05	0.000227772	host coral	sp|P16157|ANK1_HUMAN	hypothetical protein	GO:0004842;GO:0005515;GO:0016567	Ank_2,Ank_2,Ank_2,Ank,Ank,Ank,Ank,Ank,Ank,Ank_4,Ank_4,Ank_4,Ank_4,Ank_3,Ank_3,Ank_3,Ank_3,Ank_3,Ank_3,Ank_5,Ank_5,Ank_5,Ank_5,Ank_5,Ank_5,U-box	0	3.64941	0.415529	0.134031	0	0	0.499419	3.17581	0	0.352065	3.81905	16.7475	15.7172	1.15976	23.3627
TRINITY_DN168509_c0_g2_i1	-4.07782	2.89298	0.000203648	0.00111891	host coral	sp|Q02357|ANK1_MOUSE	ankyrin repeat protein	GO:0005515	Ank_2,Ank_2,Ank_2,Ank_2,Ank_5,Ank_5,Ank_5,Ank_5,Ank_5,Ank_5,Ank_3,Ank_3,Ank_3,Ank_3,Ank_3,Ank_3,Ank_3,Ank,Ank,Ank,Ank,Ank,Ank_4,Ank_4,Ank_4,Ank_4	0	5.13198	0.692549	0.134031	0	0	0.749128	4.16825	0	0.528097	4.64928	25.8002	22.0041	0	28.9379
TRINITY_DN270020_c0_g1_i1	-4.07921	0.0472518	2.23655e-07	2.36035e-06	host coral	sp|Q58821|Y1426_METJA	CBS domain-containing protein		CBS,CBS	0	0.228088	0	0.134031	0	0	0.124855	0.198488	0.1327	0.704129	0	2.71581	0.943031	3.47928	1.8584
TRINITY_DN150858_c0_g1_i1	-4.08393	0.317394	1.61094e-05	0.000109317	symbionts	sp|F6H7K5|THI42_VITVI	thiazole biosynthetic enzyme		Thi4,NAD_binding_8,NAD_binding_8,DAO,DAO,FAD_binding_2,FAD_binding_2,NAD_binding_9,NAD_binding_9,NAD_binding_9	0	0.57022	0.415529	0	0	0	0.124855	0.99244	0	0	0.166046	3.8474	5.97253	0	1.59291
TRINITY_DN172355_c0_g1_i1	-4.08975	-0.867486	0.000366707	0.00197154	symbionts	sp|Q0V6P9|MET3_PHANO	Sulfate adenylyltransferase	GO:0004781	ATP-sulfurylase	0	0.114044	0	0	0	0	0	0.396976	0	0	0	1.13159	1.57172	0	0.53097
TRINITY_DN24549_c0_g1_i1	-4.09243	-0.87073	0.000307979	0.00167072	host coral	sp|Q5R8Z3|EF2_PONAB	elongation factor 2-like		EFG_II	0	0	0	0	0	0	0.124855	0.396976	0	0	0	1.13159	1.25738	0	0.796456
TRINITY_DN166582_c0_g1_i1	-4.09858	0.615054	4.59441e-05	0.000281351	host coral	sp|Q43784|SSG1_MANES	predicted protein		Glycos_transf_1,Glycos_transf_1	0	0.456176	0.13851	0	0	0	0	1.98488	0	0.176032	0.332092	6.11058	5.34385	0	2.92034
TRINITY_DN184131_c2_g2_i1	-4.09966	0.0444743	0.00883095	0.0435597	host coral		---NA---			0	0	0	0	0	0	0	0	0	0	1.41637	0	0	10.0621	0
TRINITY_DN173909_c0_g1_i1	-4.10957	1.62406	0.00143193	0.00752676	host coral	sp|Q4R866|SC22A_MACFA	predicted protein		Longin,Longin	0	0	0.369821	2.74227	0	0	3.21875	0	0	0	0	10.4106	13.8311	0.00927809	7.1681
TRINITY_DN119645_c0_g1_i1	-4.11891	-0.887778	0.00309091	0.0159424	host coral		---NA---			0	0.342132	0	0	0	0	0	0	0	0	0	1.58422	1.57172	0	0
TRINITY_DN8296_c0_g1_i1	-4.12802	-0.699487	0.000994487	0.00527379	symbionts	sp|A3RLT6|RSSA_PINFU	40S ribosomal protein SA-like	GO:0003735;GO:0006412;GO:0015935	40S_SA_C	0	0	0	0	0.626807	0	0	0	0	0	0	1.13159	1.57172	0	1.32743
TRINITY_DN189442_c0_g1_i1	-4.1321	0.2157	0.000726963	0.00387641	host coral	sp|Q9WJC7|POLN_EEVVM	non-structural polyprotein precursor P1234	GO:0005524	Viral_helicase1	1.05322	0	0	0	0	0	0.249709	0	0	0	0.498137	5.43162	5.0295	0	0
TRINITY_DN243060_c0_g1_i1	-4.13224	2.18415	3.94079e-09	5.63343e-08	host coral		---NA---			1.80552	0.57022	0.13851	1.07225	0.156702	0.624462	0.749128	2.18337	0	1.76032	0.166046	7.6948	7.54425	6.72661	24.9556
TRINITY_DN180366_c2_g1_i1	-4.13619	1.29327	0.00511997	0.0259198	host coral	sp|Q3SZZ2|XBP1_BOVIN	X-box-binding protein 1-like	GO:0003677;GO:0003700;GO:0005634;GO:0006355	bZIP_1,bZIP_1,bZIP_2,bZIP_2,bZIP_2	0	0	0	0	0	0.124892	0.249709	0	0	3.35342	0	12.5855	12.3569	0	0
TRINITY_DN163936_c1_g1_i1	-4.15082	0.698288	4.75955e-07	4.77361e-06	host coral	sp|A8HYU5|METK_CHLRE	S-Adenosylmethionine synthetase	GO:0004478;GO:0005524;GO:0006556	S-AdoMet_synt_C,S-AdoMet_synt_C,S-AdoMet_synt_M	0.15046	1.0264	0	0	0	0	0.374564	0.99244	0	0.176032	0.166046	5.20531	4.71516	0.463904	5.04422
TRINITY_DN160014_c0_g1_i1	-4.15172	0.436398	2.96183e-05	0.000188445	symbionts		---NA---			0	0.798308	0.13851	0	0	0	0.124855	1.19093	0	0	0.166046	4.52635	6.28688	0	1.8584
TRINITY_DN130192_c0_g1_i1	-4.15629	-0.0171481	5.51493e-05	0.000334099	host coral		---NA---			0	0.684264	0.13851	0	0	0	0	0.396976	0	0.176032	0	3.16845	1.88606	0	3.18582
TRINITY_DN174441_c2_g1_i2	-4.15762	1.21829	0.00322839	0.0166286	host coral	sp|Q7ZYC4|ACBG2_XENLA	long-chain-fatty-acid--CoA ligase ACSBG2-like	GO:0003824	AMP-binding	0	0	0	0.268061	0	0	0.499419	0	0	2.81652	0	11.0896	12.5738	0	0
TRINITY_DN160811_c0_g1_i1	-4.15841	-0.698	0.000221641	0.0012161	host coral	sp|Q9BMX5|RS6_APLCA	40S ribosomal protein S6-like	GO:0003735;GO:0005840;GO:0006412	Ribosomal_S6e,Ribosomal_S6e	0.15046	0	0	0	0	0	0.249709	0.198488	0	0	0	2.48949	1.25738	0	0.265485
TRINITY_DN74639_c0_g1_i1	-4.15996	0.441608	0.000838887	0.0044639	host coral		---NA---			1.5046	0	0	0	0	0	0.374564	0	0	0	0.332092	4.75267	8.17294	0	0
TRINITY_DN179328_c3_g1_i3	-4.16311	1.76438	3.25297e-05	0.000206024	symbionts		hypothetical protein VOLCADRAFT_105189		Fasciclin,Fasciclin	0	2.05279	0.415529	0.134031	0	0	0.124855	1.98488	0	0.880162	0.996275	13.5791	15.0885	0	6.37165
TRINITY_DN181370_c4_g2_i7	-4.16495	-0.78775	0.00137989	0.00726276	host coral		---NA---			0	0	0	0	0	0	0	0	0	0	0.498137	1.34433	1.77919	0	0.501767
TRINITY_DN171185_c1_g2_i1	-4.16705	1.83429	0.00128604	0.00677945	host coral	sp|Q64471|GSTT1_MOUSE	glutathione S-transferase theta-1-like isoform X2		GST_C_2,GST_C,GST_C_3	0	0	1.52361	0	0	0	0	2.77883	2.78671	0	0	16.0686	13.5168	0	7.1681
TRINITY_DN176577_c1_g1_i2	-4.16913	3.31301	0.000909705	0.00483429	host coral		---NA---		DUF4115,DUF4115,DUF4115,DUF4115,DUF4115	0.601838	0	3.60125	0	0	0	0.873983	1.78639	11.6776	0	0	54.0899	50.6094	0.463904	2.38937
TRINITY_DN180768_c0_g2_i3	-4.17037	1.98626	8.14022e-05	0.000477199	host coral		---NA---			0	3.55703	0.415529	0.134031	0	0	0.124855	2.58034	0	0.528097	0.498137	15.5752	16.2987	0	9.20437
TRINITY_DN159477_c0_g1_i1	-4.18093	-0.742242	0.000525287	0.00281299	host coral	sp|Q9N4I4|RL10A_CAEEL	60S ribosomal protein L10a-like	GO:0003723;GO:0003735;GO:0006412;GO:0015934	Ribosomal_L1	0	0	0	0	0	0	0.499419	0	0	0	0	2.03686	1.25738	0	0.53097
TRINITY_DN183402_c0_g1_i1	-4.18375	3.0293	0.00146951	0.00772046	host coral		---NA---			0	8.95018	0.13851	0	0	0	0	7.55048	0.530802	0	0	36.8898	33.0061	21.335	0.53097
TRINITY_DN133601_c0_g1_i1	-4.18439	1.10917	7.06601e-05	0.000416099	symbionts	sp|Q9SBN4|PGKH_VOLCA	phosphoglycerate kinase	GO:0004618;GO:0006096	PGK	0	0.228088	0	0	0.156702	0	0.124855	3.3743	0	0.352065	0.332092	10.1843	6.60122	0	4.51325
TRINITY_DN57667_c0_g1_i1	-4.18782	-0.674086	4.54822e-06	3.53383e-05	host coral		---NA---			0.15046	0	0	0.268061	0	0.124892	0	0	0	0	0	1.58422	0.628688	0.927809	1.06194
TRINITY_DN127192_c0_g1_i1	-4.1894	-0.196371	0.0022264	0.0116062	host coral	sp|Q9NRD8|DUOX2_HUMAN	dual oxidase 1-like	GO:0016174;GO:0050665;GO:0055114	FAD_binding_8	0	0	0	0.938215	0	0	0	0	0	0	0.166046	3.16845	4.08647	0	0
TRINITY_DN164508_c0_g1_i1	-4.19071	-0.0775176	4.25097e-05	0.000260595	host coral	sp|P46284|S17P_CHLRE	sedoheptulose-1,7-biphosphatase	GO:0005975;GO:0016791		0	0.342132	0	0.134031	0	0	0	0.99244	0	0	0	3.8474	3.14344	0.231952	0.796456
TRINITY_DN1034_c0_g1_i1	-4.19203	0.612531	1.49911e-06	1.33452e-05	host coral	sp|P0A9T5|TAS_SHIFL	predicted protein		Aldo_ket_red	0	0	0	0.268061	0	0.374677	0.249709	0.595464	0	1.05619	0	3.16845	0.628688	3.47928	7.1681
TRINITY_DN97862_c0_g1_i1	-4.19454	-0.822296	0.000184432	0.00101789	host coral		hypothetical protein CHLNCDRAFT_138025		PAN_4,PAN_4	0	0	0.13851	0	0	0	0	0.396976	0	0	0	1.13159	0.943031	0	1.32743
TRINITY_DN176408_c0_g2_i1	-4.19521	3.5109	5.38006e-05	0.000326022	host coral	sp|P00873|RBS1_CHLRE	ribulose-1,5-bisphosphate carboxylase/oxygenase small subunit		RuBisCO_small	0	5.7022	1.10808	0.134031	0	0	0.749128	12.3063	0	1.05619	3.81905	43.453	44.9512	1.62367	31.5927
TRINITY_DN170600_c1_g1_i1	-4.19525	0.33477	1.07955e-05	7.62395e-05	host coral	sp|P12328|CB21_LEMGI	light-harvesting chlorophyll a/b-binding protein	GO:0009765;GO:0016020	Chloroa_b-bind	0	0.114044	0	0	0	0	0	0.99244	0	0.528097	0.498137	4.75267	3.77213	0.231952	2.65485
TRINITY_DN150490_c0_g2_i1	-4.19578	0.153405	0.000158069	0.000886963	host coral	sp|P70665|SIAE_MOUSE	sialate O-acetylesterase-like	GO:0001681		0	0	0.13851	0	0	0	0	1.19093	0.530802	0	0	1.58422	1.88606	0	6.10616
TRINITY_DN181329_c1_g3_i3	-4.216	1.79304	6.79508e-05	0.000402222	host coral		---NA---			0	0.295374	0.13851	0	0	0	0.124855	5.514	0	0.880162	0.566216	11.8251	14.2209	0.463904	9.3026
TRINITY_DN160570_c0_g1_i1	-4.21914	-0.652013	7.46653e-05	0.000437906	host coral	sp|P12853|PSBO_CHLRE	33kDa oxygen evolving protein of photosystem II	GO:0009654;GO:0010207;GO:0010242;GO:0042549	MSP	0	0.114044	0	0	0	0	0	0.396976	0	0	0.166046	1.13159	1.88606	0	1.32743
TRINITY_DN181849_c0_g2_i6	-4.22088	2.38031	0.00137415	0.00723374	host coral	sp|P00688|AMYP_MOUSE	hypothetical protein BRAFLDRAFT_217690	GO:0003824;GO:0005975;GO:0043169	Alpha-amylase_C,Alpha-amylase_C,Alpha-amylase	0	0.114044	0.415529	0	0	0	0	2.77486	6.09626	0	0	26.6625	28.1526	0.695856	0.440705
TRINITY_DN179217_c1_g1_i1	-4.22203	2.57813	2.80496e-05	0.000178518	host coral	sp|Q9SIC9|PP178_ARATH	hypothetical protein COCSUDRAFT_62850	GO:0005515	PPR_2,PPR_2,PPR_2,PPR_2,PPR_2,PPR_2,PPR_2,PPR,PPR,PPR,PPR,PPR,PPR,PPR,PPR_3,PPR_3,PPR_3,PPR_3,PPR_3,PPR_1,PPR_1,PPR_1,PPR_1,PPR_1,PPR_1,PPR_long,PPR_long,PPR_long,TPR_7,TPR_7,TPR_7,TPR_7,TPR_7	0	4.67581	0.554039	0.134031	0	0	0.249709	4.16825	0	0.352065	1.8265	16.7475	19.175	0.927809	25.4866
TRINITY_DN175128_c0_g1_i1	-4.22508	1.14531	0.000217613	0.00119421	host coral		hypothetical protein Ycf1 (plastid)			0	1.59662	0	0	0	0	0	1.98488	0	0.352065	0.166046	9.05271	10.059	0	3.18582
TRINITY_DN179789_c0_g1_i1	-4.2258	2.80565	4.34703e-06	3.40905e-05	symbionts		hypothetical protein			0.15046	2.39493	0.831058	0.268061	0	0	0.249709	6.74859	0	1.23223	2.65673	21.9528	22.0041	1.62367	27.8759
TRINITY_DN157142_c0_g1_i1	-4.22718	-0.590556	0.00220838	0.011516	host coral	sp|Q9H8M1|CQ10B_HUMAN	coenzyme Q-binding protein COQ10 homolog B, mitochondrial-like isoform X2		Polyketide_cyc	0	0	0	0	0	0	0	0.82968	0	0	0	0	2.69707	2.4007	0
TRINITY_DN176323_c1_g1_i1	-4.23015	1.81853	0.000356286	0.00191713	host coral		hypothetical protein VOLCADRAFT_105189		Fasciclin,Fasciclin	0	3.53537	0.13851	0	0	0	0	2.58034	0	0.176032	0.332092	11.0896	9.11597	0	15.6636
TRINITY_DN182029_c2_g2_i3	-4.2419	1.36062	6.6311e-05	0.000392589	host coral		---NA---			0	0	1.1801	0	0	1.55241	0.589314	1.8241	0	0	0	9.45329	4.66172	14.395	0
TRINITY_DN163675_c0_g1_i2	-4.24345	0.876487	0.00026927	0.00146297	host coral		---NA---			0	0	0.13851	0	0	0	0	2.18337	1.0616	0	0	10.1843	7.22991	0.231952	0.53097
TRINITY_DN142241_c0_g1_i1	-4.24765	5.15258	7.73686e-08	8.84363e-07	host coral		---NA---			0.601838	4.67581	5.26337	0	20.3712	16.1111	2.37224	6.15313	5.17532	0	12.4534	51.3741	47.4659	123.399	176.017
TRINITY_DN266085_c0_g1_i1	-4.24827	-0.406925	0.00314562	0.0162154	host coral	sp|Q8HZK2|DUOX2_PIG	dual oxidase 1-like	GO:0016174;GO:0050665;GO:0055114	FAD_binding_8,FAD_binding_8	0	0	0	0.804184	0	0	0	0	0	0	0	2.71581	3.14344	0	0
TRINITY_DN153402_c0_g1_i1	-4.24945	-0.0223979	0.00171223	0.00897275	host coral		---NA---			0	1.0264	0	0	0	0	0	0.198488	0	0	0	4.75267	3.77213	0	0
TRINITY_DN177782_c1_g1_i4	-4.26927	1.03499	0.00147878	0.00776791	host coral	sp|P35037|TRY3_ANOGA	hypothetical protein HELRODRAFT_185962	GO:0004252;GO:0006508	Trypsin,Trypsin_2	0	0	0.277019	0	0	0	0	0	2.67126	0	0	9.29034	9.32029	0	1.9991
TRINITY_DN150709_c0_g1_i1	-4.27122	-0.629946	0.000197323	0.00108819	host coral		---NA---			0	0.114044	0	0	0	0	0	0.595464	0	0	0	1.81054	1.57172	0	1.06194
TRINITY_DN161598_c1_g1_i1	-4.27209	0.222701	2.9882e-05	0.000190084	host coral	sp|J3RZ81|LIPE_CROAD	hypothetical protein HELRODRAFT_105263	GO:0052689	Lipase	0	0	0	0	0	0	0.124855	0.198488	1.1943	0	0	2.94213	1.88606	0.463904	5.04422
TRINITY_DN180366_c2_g1_i2	-4.27464	0.85554	0.00417835	0.0213425	host coral	sp|Q9R1S4|XBP1_RAT	hypothetical protein BRAFLDRAFT_123351	GO:0003677;GO:0003700;GO:0005634;GO:0006355	bZIP_1,bZIP_1,bZIP_2,bZIP_2,bZIP_2	0	0	0	0	0	0	0.124855	0	0	2.27962	0	9.59361	8.38984	0	0
TRINITY_DN299583_c0_g1_i1	-4.27556	-0.971839	0.00103424	0.00547873	host coral		---NA---			0	0.228088	0	0	0	0	0	0	0	0	0	1.58422	0	0	1.06194
TRINITY_DN262297_c0_g1_i1	-4.27981	-0.430864	0.000203439	0.00111786	host coral	sp|P11471|PSBP_CHLRE	oxygen evolving enhancer 2 of photosystem II	GO:0005509;GO:0009654;GO:0015979;GO:0019898	PsbP	0	0	0	0	0	0	0	0.595464	0	0	0.332092	3.16845	1.25738	0	1.06194
TRINITY_DN157510_c0_g1_i3	-4.28664	0.0520463	4.00077e-05	0.000245658	host coral		---NA---			0	0.798308	0	0	0	0	0	0.396976	0	0	0.166046	4.9043	3.77213	0.231952	0.265485
TRINITY_DN106333_c0_g1_i1	-4.28691	-0.389769	8.80414e-06	6.36339e-05	host coral	sp|P80429|TRFE2_SALSA	hypothetical protein CHLNCDRAFT_59390		Transferrin	0	0.342132	0	0	0	0	0.124855	0.396976	0	0	0	1.13159	1.57172	0.231952	2.92034
TRINITY_DN4117_c0_g1_i1	-4.29127	-0.529761	0.00357556	0.0183561	host coral		---NA---			0	0	0	0	0	0	0	0	0	0	0.664183	3.39477	1.57172	0	0
TRINITY_DN181217_c1_g3_i7	-4.29329	-0.583352	0.000164129	0.000909059	host coral		---NA---			0.15046	0	0	0	0	0	0	0	0.398101	0	0	2.41255	1.15679	0	1.06194
TRINITY_DN179396_c0_g1_i7	-4.2972	-0.203691	0.00469753	0.0238721	host coral		Uncharacterized protein CELE_F53C11.9		TIL,TIL,TIL	0	0	1.10808	0	0	0	0	0	0	0	0	2.81766	4.52026	0	0
TRINITY_DN207126_c0_g1_i1	-4.29727	-0.644544	0.000160767	0.000899913	symbionts	sp|Q9ZS34|CHLP_TOBAC	geranylgeranyl reductase			0	0.342132	0	0	0	0	0	0.198488	0	0	0	2.03686	1.25738	0	1.06194
TRINITY_DN182938_c1_g1_i7	-4.30036	1.40551	0.000124461	0.000707402	symbionts	sp|Q8CJG0|AGO2_MOUSE	protein argonaute-2-like isoform X2	GO:0005515	ArgoL1,PAZ,ArgoN,ArgoN,ArgoN	0.227194	2.3265	0	0	0	0.119897	0.21475	1.88762	0	0	0	10.0485	7.96862	0	8.83004
TRINITY_DN178478_c0_g1_i2	-4.3035	1.10261	0.000915283	0.00486231	host coral	sp|Q9TXD8|ISOHC_AGEAP	trypsin alpha	GO:0004252;GO:0006508	Trypsin	0	0	0	0	0	0	0	2.18337	1.60302	0	0	5.27999	5.28098	0	10.5504
TRINITY_DN84843_c0_g1_i1	-4.30449	0.17154	3.0959e-05	0.000196212	host coral	sp|Q42687|ATPD_CHLRE	hypothetical protein CHLNCDRAFT_138755	GO:0015986;GO:0046933	OSCP	0	0.684264	0	0	0	0	0	0.595464	0	0	0.332092	3.62108	5.0295	0	1.59291
TRINITY_DN179526_c0_g2_i2	-4.30499	4.0419	0.00475673	0.0241557	host coral	sp|P35003|CTRL_HALRU	PREDICTED: elastase-1-like	GO:0004252;GO:0006508	Trypsin	0	0	0.13851	0	0	0	0.249709	15.3074	15.721	0	0	88.368	77.0017	0	14.9973
TRINITY_DN169160_c0_g1_i1	-4.31437	-0.450596	0.00208871	0.0109081	host coral	sp|Q6TMK6|GBB1_CRIGR	guanine nucleotide-binding protein G(I)/G(S)/G(T) subunit beta-1	GO:0005515;GO:0007165	WD40,WD40,WD40,ANAPC4_WD40,ANAPC4_WD40,ANAPC4_WD40	0	0	0	0	0	0	0	0	0	0.528097	0.166046	2.71581	2.82909	0	0
TRINITY_DN137297_c0_g1_i1	-4.31719	0.110171	1.64158e-05	0.000110753	host coral		---NA---			0	0.684264	0	0	0	0	0.374564	0.396976	0	0	0	2.94213	3.45778	0	3.18582
TRINITY_DN79358_c0_g1_i1	-4.32051	-0.492228	1.32384e-05	9.16368e-05	host coral	sp|P39023|RL3_HUMAN	60S ribosomal protein L3	GO:0003735;GO:0005840;GO:0006412	Ribosomal_L3	0.15046	0	0.13851	0.268061	0	0	0.124855	0	0	0	0	2.03686	2.51475	0	0.796456
TRINITY_DN168521_c2_g1_i1	-4.3262	-0.841417	0.00212414	0.0110894	host coral	sp|Q9BXS5|AP1M1_HUMAN	AP-1 complex subunit mu-1-like		Adap_comp_sub	0	0	0	0	0	0	0	0	0	0.352065	0	1.81054	1.57172	0	0
TRINITY_DN166794_c0_g1_i1	-4.3296	-0.561667	0.000207722	0.0011409	symbionts		---NA---			0	0	0.277019	0	0	0	0	0	0.297249	0	0	2.71581	1.88606	0	0.265485
TRINITY_DN154884_c1_g1_i1	-4.33348	-0.275289	2.58209e-05	0.000167116	host coral	sp|P23403|RS20_XENLA	40S ribosomal protein S20	GO:0003735;GO:0006412;GO:0015935	Ribosomal_S10	0.15046	0	0.415529	0	0	0.249785	0.124855	0	0	0	0	2.26318	3.77213	0	0.796456
TRINITY_DN169841_c0_g1_i1	-4.33528	0.303378	0.000878454	0.00467055	host coral		hypothetical protein COCSUDRAFT_56129			0	0	0	0	0	0	0.374564	1.78639	0	0	0	6.78953	4.66801	0	0
TRINITY_DN88379_c1_g1_i1	-4.33935	-0.295477	0.000594796	0.00318042	host coral		---NA---			0.601838	0	0	0	0	0	0.124855	0	0	0	0.166046	3.16845	3.45778	0	0
TRINITY_DN169156_c3_g1_i1	-4.34826	-0.536214	0.00208052	0.0108661	symbionts	sp|P86221|TBB4B_MESAU	tubulin beta chain-like isoform X3	GO:0003924;GO:0005200;GO:0005525;GO:0005874;GO:0007017	Tubulin,Misat_Tub_SegII	0	0	0	0	0	0	0	0	0.530802	0	0	3.39477	1.57172	0	0
TRINITY_DN158846_c0_g2_i1	-4.34937	-0.380559	3.87827e-05	0.000240402	host coral	sp|O96647|RL10_BOMMA	60S ribosomal protein L10-like	GO:0003735;GO:0005840;GO:0006412	Ribosomal_L16	0.15046	0	0.13851	0	0	0	0.499419	0	0	0	0	2.48949	1.57172	0	1.8584
TRINITY_DN157222_c0_g1_i1	-4.34973	-0.0568372	0.000167885	0.000927769	host coral	sp|Q6TMK4|POXA_DICDI	peroxidase	GO:0004601;GO:0006979;GO:0020037;GO:0055114	An_peroxidase	0	0.798308	0.277019	0	0	0	0	0	0	0	0	3.8474	2.20041	0	2.12388
TRINITY_DN165210_c0_g1_i1	-4.35658	1.53043	3.52093e-06	2.83326e-05	host coral	sp|P49108|PSBR_BRACM	hypothetical protein CHLNCDRAFT_35273	GO:0009654;GO:0015979	PsbR	0	1.14044	0.277019	0	0	0	0.249709	2.18337	0	0.880162	0.332092	14.0317	9.43031	0.231952	6.10616
TRINITY_DN179328_c0_g1_i1	-4.36173	1.10734	1.75764e-05	0.000117658	host coral		hypothetical protein VOLCADRAFT_92239		LTD	0	1.14044	0.13851	0	0	0	0	1.5879	0	0	0.830229	7.01585	6.91556	0.231952	7.43359
TRINITY_DN179217_c0_g1_i2	-4.36734	-0.597095	0.000340104	0.00183176	host coral		---NA---			0	0.114044	0.13851	0	0	0	0	0.396976	0	0	0	2.26318	2.51475	0	0
TRINITY_DN182754_c4_g1_i1	-4.37544	1.24304	0.00665978	0.0333109	host coral	sp|P26043|RADI_MOUSE	PREDICTED: radixin-like	GO:0003779;GO:0005856	ERM,ERM,FERM_C	0	0	0	0	0	0	0	0	0	2.99255	0	12.9001	11.6307	0	0
TRINITY_DN68053_c0_g1_i1	-4.37872	0.276602	6.34226e-06	4.77882e-05	host coral	sp|A8J785|ATPX_CHLRE	CF0 ATP synthase subunit II precursor	GO:0015078;GO:0015986;GO:0045263	ATP-synt_B	0	0.57022	0	0	0	0	0	0.595464	0	0.352065	0.166046	2.71581	4.71516	0	3.71679
TRINITY_DN132840_c0_g1_i2	-4.38264	0.120393	1.36042e-05	9.41378e-05	host coral	sp|Q32904|CB23_PEA	light-harvesting protein of photosystem I	GO:0009765;GO:0016020	Chloroa_b-bind	0	0.114044	0	0	0	0	0	0.99244	0	0.176032	0.332092	4.07372	3.77213	0	1.8584
TRINITY_DN175247_c1_g1_i2	-4.38373	1.9488	4.74287e-05	0.000289609	host coral		---NA---			0	2.16684	0.831058	0	0	0	0	0.99244	0	0.880162	1.49441	12.4475	13.5168	0	14.3362
TRINITY_DN182731_c0_g2_i1	-4.38872	2.79867	0.00135801	0.00715233	host coral	sp|Q8N0N3|BGBP_PENMO	beta-1,3-glucan-binding protein-like	GO:0004553;GO:0005975	Glyco_hydro_16	0	0	0.277019	0	0	0	0.249709	1.70898	8.65605	0	0	5.49726	3.27232	0.463904	61.7359
TRINITY_DN110661_c0_g2_i1	-4.39374	-0.801688	0.00146868	0.00771675	host coral	sp|P24733|MYS_ARGIR	hypothetical protein HELRODRAFT_64397	GO:0003774;GO:0005524;GO:0016459	Myosin_head	0	0	0	0	0	0.374677	0	0	0	0	0	1.81054	1.88606	0	0
TRINITY_DN122856_c0_g1_i1	-4.39697	-0.75313	7.93032e-05	0.000464979	host coral	sp|P46284|S17P_CHLRE	sedoheptulose-1,7-bisphosphatase	GO:0005975;GO:0016791	FBPase	0	0.228088	0	0.134031	0	0	0	0	0	0	0	1.81054	0.943031	0	1.06194
TRINITY_DN161104_c1_g2_i2	-4.40756	-0.779254	0.000611647	0.00326943	host coral		---NA---	GO:0005319;GO:0006869		0	0	0.13851	0	0	0	0.249709	0	0	0	0	1.64986	2.20041	0	0
TRINITY_DN179272_c0_g1_i1	-4.41207	2.68456	4.61007e-06	3.57492e-05	symbionts	sp|Q42690|ALFC_CHLRE	hypothetical protein VOLCADRAFT_79447	GO:0004332;GO:0006096	Glycolytic	0.15046	1.93875	0.415529	0.134031	0	0	0.374564	6.5501	0	0.528097	2.1586	16.7475	14.7742	0.695856	35.3095
TRINITY_DN117365_c0_g1_i1	-4.41471	-0.787096	0.000503236	0.00269671	host coral	sp|Q963B7|RL9_SPOFR	hypothetical protein HELRODRAFT_157417	GO:0003735;GO:0005840;GO:0006412;GO:0019843	Ribosomal_L6,Ribosomal_L6	0	0	0	0	0	0	0.374564	0	0	0	0	1.35791	2.20041	0	0.265485
TRINITY_DN153895_c0_g1_i1	-4.41582	-0.287421	0.00339315	0.0174561	host coral		---NA---			0	0	0	0	0	0	0	0	0	0	0.830229	5.20531	1.25738	0	0
TRINITY_DN159635_c2_g1_i1	-4.42371	-0.496042	9.53495e-05	0.000549672	host coral	sp|P50362|G3PA_CHLRE	glyceraldehyde-3-phosphate dehydrogenase	GO:0016620;GO:0055114	Gp_dh_N	0	0	0	0	0	0	0	0.396976	0	0.176032	0.166046	1.81054	0.628688	0	2.65485
TRINITY_DN131628_c0_g1_i1	-4.42759	-0.564608	1.48364e-05	0.000101238	host coral	sp|Q6UDF0|CSLA1_CYATE	nucleotide-diphospho-sugar transferase		Glyco_trans_2_3,Glyco_tranf_2_3	0	0.114044	0.13851	0	0	0	0	0.198488	0	0	0.166046	0.905271	1.88606	0	2.12388
TRINITY_DN155929_c0_g1_i1	-4.43029	0.715986	9.89958e-05	0.000570331	host coral		---NA---			0	0	0	0	0	0	0.374564	0.99244	1.0616	0	0	7.6948	7.8586	0	0.796456
TRINITY_DN129831_c1_g1_i1	-4.43105	-0.479828	7.29061e-05	0.000427707	host coral	sp|O42249|GBLP_ORENI	guanine nucleotide-binding protein subunit beta-2-like 1	GO:0005515	WD40,WD40,WD40	0	0	0.13851	0	0	0	0.499419	0	0	0	0	2.48949	1.25738	0	1.59291
TRINITY_DN179926_c0_g1_i1	-4.43118	6.97347	0.000182373	0.0010067	symbionts		---NA---			1.05322	113.018	10.5503	2.14449	0	0	9.61381	70.8781	0	17.2512	1.52762	545.364	490.081	4.40709	341.794
TRINITY_DN84959_c0_g1_i1	-4.43184	-0.648687	0.000967817	0.00513712	host coral	sp|P12277|KCRB_HUMAN	creatine kinase B-type isoform X1	GO:0016301	ATP-gua_PtransN,ATP-gua_Ptrans	0	0	0	0	0	0.499569	0	0	0	0	0	2.03686	2.51475	0	0
TRINITY_DN175112_c0_g1_i7	-4.4362	1.40164	0.000984096	0.00522049	host coral	sp|P83298|FIBC_LUMRU	hypothetical protein LOTGIDRAFT_196330	GO:0004252;GO:0006508	Trypsin	0	0	0	0	0	0.749354	1.12369	0	0	0	2.35121	13.6492	14.2272	0	0
TRINITY_DN180575_c1_g1_i1	-4.44892	1.81713	0.00090418	0.00480613	host coral		hypothetical protein LOTGIDRAFT_154656	GO:0005509;GO:0005576;GO:0007160	Ependymin	0	0	0	0	0	0	0.166057	2.67959	2.92737	0	0	4.96541	7.1136	0	23.8857
TRINITY_DN135988_c0_g1_i1	-4.45666	0.072324	4.2803e-07	4.32557e-06	symbionts	sp|A9SMC8|THI44_PHYPA	thiazole biosynthetic enzyme		Thi4	0	0.456176	0.277019	0	0	0	0	0.396976	0	0	0.166046	3.8474	4.40081	0.231952	1.06194
TRINITY_DN176206_c2_g1_i6	-4.46304	0.447453	0.0020627	0.0107749	host coral	sp|Q9UI42|CBPA4_HUMAN	hypothetical protein HELRODRAFT_107039	GO:0004181;GO:0006508;GO:0008270	Peptidase_M14	0	0	0	0	0	0	0	0	1.52473	0	0	7.21048	5.93481	0	0
TRINITY_DN13321_c0_g1_i1	-4.46361	-1.08099	0.00140127	0.00737045	host coral		---NA---			0	0	0	0	0	0	0	0.198488	0	0	0	1.13159	1.25738	0	0
TRINITY_DN145854_c0_g1_i1	-4.46424	1.61946	1.63061e-05	0.000110124	host coral	sp|Q9S7Q2|PP124_ARATH	hypothetical protein COCSUDRAFT_62850	GO:0005515	PPR,PPR,PPR,PPR,PPR,PPR,PPR_2,PPR_2,PPR_2,PPR_2,PPR_2,PPR_2,PPR_3,PPR_3,PPR_3,PPR_3,PPR_3,PPR_1,PPR_1,PPR_1,PPR_1,PPR_1,PPR_long,PPR_long,PPR_long	0	1.48257	0.554039	0	0	0	0	1.19093	0	0.352065	1.32837	8.60007	12.2594	0	11.1504
TRINITY_DN76482_c0_g1_i1	-4.46704	0.0251143	0.00226797	0.011819	host coral		---NA---			0	0	0	0	0	0	0	0	0	0	1.16232	6.11058	2.82909	0	0
TRINITY_DN163501_c1_g1_i4	-4.47829	-0.175519	0.00220323	0.0114901	host coral	sp|Q5QQ53|XYLT_DROPS	hypothetical protein		WSC,WSC	0	0	0	0	0	0	0	0	0.796203	0	0	3.58035	3.99845	0	0
TRINITY_DN271587_c0_g1_i1	-4.48186	-0.151344	0.000161319	0.000900376	host coral		---NA---			0	0.684264	0	0	0	0	0	0	0	0.176032	0	1.35791	2.20041	0	3.98228
TRINITY_DN108902_c0_g1_i1	-4.48775	-0.380117	3.20826e-07	3.30552e-06	host coral	sp|Q7X9A6|UCRIA_WHEAT	cytochrome b6-f complex iron-sulfur subunit, chloroplastic	GO:0009496;GO:0015979;GO:0042651;GO:0045158;GO:0051537;GO:0055114	CytB6-F_Fe-S	0	0	0	0.134031	0	0.249785	0.124855	0.198488	0	0	0	1.35791	0.314344	3.94319	0.796456
TRINITY_DN146360_c0_g1_i1	-4.48847	0.445299	9.66426e-05	0.000557026	host coral	sp|P12113|ATPG_CHLRE	chloroplast ATP synthase gamma chain	GO:0015986;GO:0045261;GO:0046933	ATP-synt	0	0.912353	0	0	0	0	0	0.99244	0	0	0	5.43162	3.14344	0	4.24776
TRINITY_DN149335_c1_g3_i1	-4.49599	1.46904	7.3303e-05	0.000429956	host coral		---NA---			0	0	0.13851	0.536123	0.313403	0.124892	0	0.595464	0.1327	0	2.32464	0	0.628688	33.4011	0.265485
TRINITY_DN148400_c0_g2_i2	-4.51876	0.268052	0.00064597	0.00344971	host coral	sp|Q5QQ53|XYLT_DROPS	hypothetical protein		WSC	0	0	0.13851	0	0	0	0	0	1.13592	0	0	5.62399	5.7745	0	0
TRINITY_DN171185_c0_g1_i1	-4.52157	-0.200409	2.10196e-05	0.000138456	host coral	sp|Q64471|GSTT1_MOUSE	glutathione S-transferase theta-1-like	GO:0005515	GST_N,GST_N_3	0	0	0.277019	0	0	0	0	0.198488	0.398101	0	0	3.16845	2.20041	0	1.8584
TRINITY_DN1291_c0_g1_i1	-4.52734	-0.228142	1.79778e-06	1.56057e-05	host coral	sp|P14273|CB2_CHLRE	light-harvesting complex II chlorophyll a-b binding protein M3	GO:0009765;GO:0016020	Chloroa_b-bind	0	0.342132	0	0	0	0	0	0.595464	0	0	0	2.03686	3.14344	0.463904	1.59291
TRINITY_DN69221_c0_g1_i1	-4.5299	1.6373	0.00122454	0.00646218	host coral		---NA---			2.55781	0	0	0	0	0	0.374564	0	0	0	1.66046	17.6528	15.7172	0	0
TRINITY_DN182374_c0_g1_i4	-4.54359	2.57976	0.000357233	0.00192158	host coral	sp|Q8N0N3|BGBP_PENMO	beta-1,3-glucan-binding protein-like isoform X2	GO:0004553;GO:0005975	Glyco_hydro_16,Glyco_hydro_16	0	0	0.415529	0	0	0	0.124855	4.16825	4.77722	0	0	24.8949	16.3459	0.231952	22.5662
TRINITY_DN116713_c0_g1_i1	-4.54883	0.058737	3.54748e-07	3.62692e-06	host coral	sp|A8J785|ATPX_CHLRE	hypothetical protein CHLNCDRAFT_32746	GO:0015078;GO:0015986;GO:0045263	ATP-synt_B	0	0.114044	0.277019	0	0	0	0	0.793952	0	0	0.166046	3.62108	1.88606	0.231952	3.45131
TRINITY_DN215405_c0_g1_i1	-4.55504	-0.673483	0.000329257	0.00177424	host coral		---NA---			0	0	0	0	0	0	0.249709	0	0	0	0.166046	2.48949	1.88606	0	0
TRINITY_DN170600_c2_g2_i1	-4.56161	0.120681	1.17599e-06	1.07184e-05	host coral	sp|Q9XF89|CB5_ARATH	chlorophyll a/b-binding protein, psi-associated, chloroplast precursor	GO:0009765;GO:0016020	Chloroa_b-bind	0	0.228088	0.13851	0	0	0	0	0.396976	0	0.352065	0.166046	4.75267	3.77213	0	1.32743
TRINITY_DN64935_c0_g2_i1	-4.57891	0.475846	4.7699e-05	0.000291231	host coral	sp|Q5UQ88|UBC3_MIMIV	zinc finger BED domain-containing protein DAYSLEEPER isoform X1			0	0.342132	0.13851	0	0	0	0	1.5879	0	0	0	6.78953	6.28688	0	0.53097
TRINITY_DN139506_c0_g1_i1	-4.58087	0.166893	9.22669e-06	6.63349e-05	host coral	sp|Q01667|CAB6_ARATH	light-harvesting protein of photosystem I	GO:0009765;GO:0016020	Chloroa_b-bind	0	0.57022	0	0	0	0	0	0.595464	0	0	0.166046	4.97899	3.45778	0	1.8584
TRINITY_DN182772_c3_g1_i2	-4.58477	2.04811	0.000520407	0.00278779	host coral	sp|Q9R0Q6|ARC1A_MOUSE	actin-related protein 2/3 complex subunit 1A-like	GO:0005515;GO:0005885;GO:0034314	WD40,WD40,WD40,WD40,WD40,WD40,WD40,ANAPC4_WD40,ANAPC4_WD40,ANAPC4_WD40,ANAPC4_WD40,ANAPC4_WD40	0	0	0	0.402092	0	0.499569	0.749128	0.198488	0	3.52065	0	24.4106	20.7467	0	0
TRINITY_DN166181_c0_g1_i1	-4.58531	3.5064	0.000507423	0.00271892	host coral		hypothetical protein GUITHDRAFT_117860			0	0	2.07765	0	0	0	1.12369	1.98488	11.1468	0	0	64.0479	57.8393	0.695856	4.77873
TRINITY_DN147620_c0_g1_i1	-4.58997	-0.468166	4.43364e-05	0.000271741	host coral		---NA---			0	0.114044	0	0	0	0	0	0.595464	0	0	0	2.03686	2.20041	0	1.32743
TRINITY_DN178478_c1_g2_i1	-4.59025	0.53179	7.25094e-05	0.000425458	host coral	sp|P35003|CTRL_HALRU	PREDICTED: trypsin-1-like	GO:0004252;GO:0006508	Trypsin	0	0	0	0	0	0	0	0.786012	1.02577	0	0	5.15099	3.08057	0	5.56988
TRINITY_DN181370_c4_g2_i6	-4.59434	0.0419467	0.000112017	0.000637464	host coral		---NA---			0	0	0	0	0	0	0	0.595464	0	0	0.664183	4.15972	4.96035	0	0.265485
TRINITY_DN46440_c0_g1_i1	-4.59575	-0.623321	2.60705e-06	2.16868e-05	host coral	sp|Q5SN75|P2C08_ORYSJ	protein phosphatase 2C catalytic subunit	GO:0004722;GO:0006470	PP2C	0	0.114044	0	0	0	0	0	0.198488	0	0	0.166046	1.81054	0.628688	0.231952	1.8584
TRINITY_DN118649_c0_g2_i1	-4.59643	-0.810403	0.00112576	0.00595022	host coral	sp|A4II20|EGR1_XENTR	early growth response protein 1-B-like isoform X3	GO:0003676	zf-H2C2_2,zf-H2C2_2,zf-H2C2_2,zf-H2C2_2,zf-C2H2,zf-C2H2,zf-C2H2,zf-C2H2_4,zf-C2H2_4,zf-C2H2_4,zf-C2H2_6,zf-C2H2_6,zf-C2H2_6	0.300919	0	0	0	0	0	0	0	0	0	0	1.81054	1.88606	0	0
TRINITY_DN125414_c0_g1_i1	-4.6032	1.02897	5.7053e-05	0.000340995	host coral	sp|Q9I927|FUCL5_ANGJA	hypothetical protein BRAFLDRAFT_88228		WSC,WSC,F5_F8_type_C	0	0	0	0	0	0	0	1.98488	1.0616	0	0	5.20531	5.65819	0.463904	9.29198
TRINITY_DN18432_c0_g1_i1	-4.6071	0.328002	9.5002e-06	6.82107e-05	symbionts	sp|P53991|FENR_CHLRE	Ferredoxin-NADP reductase, chloroplastic	GO:0016491;GO:0055114	NAD_binding_1	0	0	0.415529	0	0	0	0	0.99244	0	0	0.332092	4.75267	5.97253	0	1.32743
TRINITY_DN148562_c0_g1_i1	-4.60848	0.493403	2.08332e-06	1.77512e-05	host coral	sp|P27521|CA4_ARATH	hypothetical protein COCSUDRAFT_52367	GO:0009765;GO:0016020	Chloroa_b-bind	0	0.342132	0	0	0	0	0	0.99244	0	0.528097	0	5.43162	5.34385	0.231952	2.65485
TRINITY_DN153049_c0_g1_i1	-4.61266	0.824483	1.31472e-05	9.10149e-05	host coral	sp|B3A0Q5|EFCB1_LOTGI	hypothetical protein LOTGIDRAFT_157035	GO:0005509	EF-hand_1,EF-hand_1,EF-hand_5,EF-hand_5,EF-hand_6,EF-hand_6,EF-hand_7,SPARC_Ca_bdg	0	1.0264	0	0	0	0.249785	0	0.99244	0	0	0.166046	7.42775	9.71008	0	1.06194
TRINITY_DN91337_c1_g1_i1	-4.61817	-0.823618	0.000427988	0.0022985	host coral	sp|Q5R8F7|PABP1_PONAB	polyadenylate-binding protein 4-like	GO:0003676	RRM_1,RRM_1	0	0	0	0.268061	0	0	0	0	0	0	0	2.03686	1.57172	0	0
TRINITY_DN168691_c0_g1_i1	-4.62402	1.07264	4.4694e-07	4.50028e-06	host coral	sp|Q93WD2|CB29_CHLRE	chlorophyll a/b-binding protein of photosystem II	GO:0009765;GO:0016020	Chloroa_b-bind	0	0.228088	0.277019	0	0	0	0.124855	2.38186	0	0.176032	0.166046	9.50534	5.97253	0.463904	5.57519
TRINITY_DN136568_c0_g1_i1	-4.62694	0.510993	5.42655e-06	4.14164e-05	host coral	sp|P27490|CB28_PEA	hypothetical protein POPTR_0005s26070g	GO:0009765;GO:0016020	Chloroa_b-bind	0	0.342132	0.277019	0	0	0	0	1.19093	0	0	0.166046	7.24217	5.97253	0	0.796456
TRINITY_DN176818_c1_g2_i4	-4.6272	-0.303405	0.000510674	0.00273611	host coral	sp|Q9ZPN9|TBB2_ELEIN	tubulin beta-1 chain-like	GO:0005200;GO:0005525;GO:0005874;GO:0007017	Tubulin_C	0	0	0.13851	0.544165	0	0	0	0	0	0	0	4.30004	2.32929	0	0
TRINITY_DN298400_c0_g1_i1	-4.63591	-0.794055	6.76752e-05	0.000400628	host coral	sp|Q9S7N7|PSAG_ARATH	psaG, PSI-G, subunit V, photosystem I polypeptide	GO:0009522;GO:0015979	PSI_PSAK	0	0	0	0	0	0	0	0.198488	0	0	0.166046	1.13159	1.25738	0	1.32743
TRINITY_DN149144_c0_g1_i1	-4.63666	3.24421	0.000741142	0.00395102	host coral	sp|Q5QQ53|XYLT_DROPS	PREDICTED: uncharacterized protein LOC106662269 isoform X1		WSC,WSC	0	0	0.831058	0	0	0	0.873983	7.93952	5.57342	0	0	53.411	50.295	0	2.65485
TRINITY_DN126228_c0_g1_i1	-4.63962	0.0901994	7.04718e-05	0.000415028	host coral	sp|P62425|RL7A_RAT	hypothetical protein BRAFLDRAFT_118946		Ribosomal_L7Ae	0	0	0.13851	0	0	0	0.998838	0	0	0	0	5.20531	3.45778	0	1.06194
TRINITY_DN121253_c0_g1_i1	-4.64422	-0.658711	2.47933e-05	0.000160645	host coral	sp|Q08699|RS14_PODCA	40S ribosomal protein S14-like	GO:0003735;GO:0005840;GO:0006412	Ribosomal_S11	0	0	0.13851	0	0	0	0.249709	0	0	0	0	1.58422	1.57172	0	1.32743
TRINITY_DN153254_c0_g2_i2	-4.65393	4.59231	2.80916e-08	3.44531e-07	host coral		PREDICTED: uncharacterized protein LOC107329410			4.81471	1.82471	2.49318	3.88689	2.82063	3.99655	10.8624	2.58034	1.85781	1.40826	1.32837	6.78953	5.34385	317.543	0
TRINITY_DN153772_c0_g1_i1	-4.65607	0.903846	6.52506e-06	4.89774e-05	host coral	sp|P12356|PSAF_CHLRE	hypothetical protein COCSUDRAFT_27193	GO:0009538;GO:0015979	PSI_PsaF	0	0.912353	0.13851	0	0	0	0	1.19093	0	0	0.332092	7.92112	5.97253	0	5.04422
TRINITY_DN172782_c1_g1_i1	-4.65833	-0.247505	0.000222766	0.00122206	host coral	sp|P49165|RL4_URECA	60S ribosomal protein L4-B-like	GO:0003735;GO:0005840;GO:0006412	Ribosomal_L4	0	0	0	0	0	0	0.749128	0	0	0	0	2.94213	2.82909	0	1.32743
TRINITY_DN181276_c0_g1_i1	-4.66624	4.71961	6.08039e-06	4.58746e-05	host coral	sp|P12328|CB21_LEMGI	hypothetical protein VOLCADRAFT_77072	GO:0009765;GO:0016020	Chloroa_b-bind,Chloroa_b-bind	0.15046	5.47412	1.52361	0	0.156702	0.124892	0.998838	27.9868	0	4.57684	3.65301	110.896	106.248	4.63904	72.4775
TRINITY_DN176997_c4_g2_i2	-4.66628	1.517	0.000808252	0.00430375	host coral	sp|P54357|MLC2_DROME	myosin-2 essential light chain-like isoform X2	GO:0005509	EF-hand_1,EF-hand_1,EF-hand_1,EF-hand_1,EF-hand_7,EF-hand_7,EF-hand_6,EF-hand_6,EF-hand_6,EF-hand_6,EF-hand_8,EF-hand_8,EF-hand_8,EF-hand_8,EF-hand_9,EF-hand_9,EF-hand_5,EF-hand_5,EF-hand_5,EF-hand_5,EF-hand_5	0	0	0	0	0	0.374677	0.998838	0	0	2.11239	0	15.1633	15.7172	0	0
TRINITY_DN123131_c0_g1_i1	-4.6721	-0.680179	0.000862341	0.00458565	host coral	sp|Q9BXS5|AP1M1_HUMAN	AP-1 complex subunit mu-1-like	GO:0006886;GO:0016192;GO:0030131	Adap_comp_sub	0	0	0	0	0	0	0	0	0	0.352065	0	2.71581	1.57172	0	0
TRINITY_DN177091_c5_g1_i1	-4.67304	2.34964	7.2782e-05	0.000427018	host coral	sp|Q9DBG5|PLIN3_MOUSE	PREDICTED: uncharacterized protein LOC100632108		Perilipin,Perilipin,UCR_hinge,UCR_hinge	0	0	2.21616	0	0	0	0.124855	2.18337	2.91941	0	0	29.6476	22.3184	0.927809	3.45131
TRINITY_DN49982_c0_g1_i1	-4.67486	-0.44621	1.02937e-05	7.35201e-05	host coral		beta-Ig-H3/fasciclin		Fasciclin	0	0.228088	0.13851	0	0	0	0	0.198488	0	0	0	2.48949	2.20041	0	1.06194
TRINITY_DN134558_c1_g1_i1	-4.67798	-0.661147	0.000176201	0.000973138	host coral	sp|P15636|API_ACHLY	T9SS C-terminal target domain-containing protein			0	0	0	0	0	0	0.374564	0	0	0	0	1.81054	2.51475	0	0.265485
TRINITY_DN116113_c0_g1_i1	-4.67921	-0.623312	2.24358e-05	0.000147328	host coral	sp|P62864|RS30_RAT	ubiquitin-like protein FUBI	GO:0003735;GO:0005515;GO:0005840;GO:0006412	Ribosomal_S30,ubiquitin,Rad60-SLD	0	0	0	0	0	0	0.249709	0.198488	0	0	0	2.03686	1.57172	0	1.06194
TRINITY_DN270627_c0_g1_i1	-4.68841	-0.373989	3.61553e-05	0.000225769	host coral	sp|P86221|TBB4B_MESAU	tubulin beta chain-like isoform X3	GO:0003924;GO:0005200;GO:0005525;GO:0005874;GO:0007017	Tubulin,Misat_Tub_SegII	0	0	0	0	0	0	0	0.198488	0.398101	0	0	3.16845	2.20041	0	0.796456
TRINITY_DN168085_c0_g1_i1	-4.69602	2.88642	0.000445104	0.00238901	host coral	sp|Q9HU72|LGUL_PSEAE	lactoylglutathione lyase-like isoform X1		Glyoxalase,Glyoxalase_4	0	0	0.831058	0	0	0	0	3.17581	6.23692	0	0	31.0055	27.3479	0.231952	22.5662
TRINITY_DN173863_c3_g1_i1	-4.69838	0.0887941	2.19715e-05	0.000144646	host coral	sp|Q2IBC1|CAV1_RHIFE	hypothetical protein LOTGIDRAFT_198586	GO:0070836	Caveolin	0	0	0	0	0	0	0	0.813801	0.398101	0	0	4.07372	4.08647	0	1.59291
TRINITY_DN174279_c2_g5_i2	-4.70839	0.163486	0.000212871	0.00116899	host coral	sp|Q9JHJ7|TEST_MOUSE	PREDICTED: trypsin-1-like	GO:0004252;GO:0006508	Trypsin	0	0	0	0	1.25361	0	0	0	0	0	0	1.35791	1.25738	0	7.43359
TRINITY_DN112394_c0_g1_i1	-4.70926	-0.306844	0.00118353	0.00624988	host coral	sp|Q8SQZ4|YAK1_ENCCU	hypothetical protein NCER_100019	GO:0004672;GO:0005524;GO:0006468	Pkinase,Pkinase_Tyr	0	0	0	0	0	0	0	0	0	0	0.664183	3.8474	2.82909	0	0
TRINITY_DN270393_c0_g1_i1	-4.71314	0.0400663	4.98004e-07	4.96635e-06	symbionts	sp|P49728|UCRIA_CHLRE	rieske iron-sulfur subunit of the cytochrome b6f complex, chloroplast precursor	GO:0009496;GO:0015979;GO:0042651;GO:0045158;GO:0051537;GO:0055114	Rieske,CytB6-F_Fe-S	0	0.228088	0.277019	0	0	0	0	0.198488	0	0	0.332092	4.30004	2.51475	0	2.38937
TRINITY_DN131296_c0_g1_i1	-4.71336	-0.315441	2.53119e-05	0.000163938	host coral	sp|Q71U34|HSP7C_SAGOE	heat shock cognate 71 kDa protein		HSP70	0	0	0.13851	0	0	0	0.499419	0	0	0	0	3.62108	1.88606	0	1.06194
TRINITY_DN141144_c1_g2_i1	-4.71337	-0.76358	4.18059e-05	0.000256378	host coral		---NA---			0	0	0	0	0	0	0	0.396976	0	0	0	1.58422	0.943031	0	1.32743
TRINITY_DN286811_c0_g1_i1	-4.71451	-0.587185	2.6129e-05	0.000168836	host coral	sp|P39023|RL3_HUMAN	60S ribosomal protein L3-like	GO:0003735;GO:0005840;GO:0006412	Ribosomal_L3	0	0	0.277019	0	0	0	0	0.198488	0	0	0	2.48949	1.88606	0	0.53097
TRINITY_DN171941_c1_g1_i1	-4.71519	-0.986287	0.000720585	0.00384401	host coral	sp|P25251|CYSP4_BRANA	cathepsin	GO:0006508;GO:0008234	Peptidase_C1	0.15046	0	0	0	0	0	0	0	0	0	0	1.58422	1.25738	0	0
TRINITY_DN248607_c0_g1_i1	-4.71556	-0.337893	2.98019e-05	0.000189594	symbionts	sp|Q01667|CAB6_ARATH	light harvesting complex protein I-20	GO:0009765;GO:0016020	Chloroa_b-bind	0	0	0	0	0	0	0	0.595464	0	0.176032	0	3.16845	2.82909	0.231952	0.265485
TRINITY_DN177243_c0_g1_i1	-4.71947	1.62741	0.00135856	0.00715461	symbionts	sp|Q4KTI3|RL5_SUBDO	60S ribosomal protein L5-like	GO:0003735;GO:0005840;GO:0006412;GO:0008097	Ribosomal_L5e,Ribosomal_L5e,Ribosomal_L5e,Ribosomal_L18_c,Ribosomal_L18_c	0	0	0	0	0	0.124892	0.249709	0	0	2.99255	0	15.1633	18.5463	0	0
TRINITY_DN122697_c0_g1_i1	-4.72848	-0.620667	0.000597512	0.00319467	host coral	sp|P80164|MLR_LUMTE	hypothetical protein HELRODRAFT_185642	GO:0005509	EF-hand_7,EF-hand_7,EF-hand_6,EF-hand_6,EF-hand_6,EF-hand_6,EF-hand_1,EF-hand_1,EF-hand_1,EF-hand_1,EF-hand_1,EF-hand_1	0	0	0	0	0	0	0.374564	0	0	0	0	3.39477	1.25738	0	0
TRINITY_DN50238_c0_g1_i1	-4.73173	1.83699	0.000726656	0.0038751	symbionts	sp|Q8ZXT3|Y1111_PYRAE	hypothetical protein		Macro	3.15965	0	0	0	0	0	0.749128	0	0	0	0.830229	21.2739	17.9176	0	0
TRINITY_DN172307_c2_g1_i1	-4.7327	1.39702	3.59147e-06	2.88239e-05	host coral	sp|Q9FL78|EXP26_ARATH	predicted protein			0	0.684264	0	0.134031	0	0	0	1.5879	0	0.528097	0.664183	12.6738	11.6307	0	3.71679
TRINITY_DN129391_c0_g1_i1	-4.73606	-0.116979	0.00115386	0.00609703	host coral		---NA---			0	0	0	0	0	0	0	0	0	0	0.830229	4.07372	4.08647	0	0
TRINITY_DN178517_c6_g2_i1	-4.7372	0.861787	0.000551867	0.00295335	host coral		---NA---			0	0	0	0	0	0	0	0.396976	1.59241	0	0	7.6948	11.3164	0	0
TRINITY_DN182068_c0_g2_i2	-4.75066	2.22584	5.84795e-06	4.42573e-05	host coral		hypothetical protein VOLCADRAFT_90501			0	1.82471	0.415529	0	0	0	0.124855	3.96976	0	0.528097	0.166046	17.8791	17.9176	0.231952	14.8672
TRINITY_DN176507_c0_g2_i4	-4.75438	1.54827	0.00181207	0.0094866	host coral	sp|Q5AFX2|CD123_CANAL	PREDICTED: uncharacterized protein LOC105316818		D123,DUF4343	0	0	0	0	0	0	0.249709	0	0	2.81652	0	15.1633	16.6602	0	0
TRINITY_DN163485_c0_g2_i1	-4.75861	0.596817	4.58911e-07	4.61863e-06	host coral		---NA---			0	0.456176	0.277019	0	0	0	0.124855	0.396976	0	0	0.498137	7.24217	6.91556	0	1.06194
TRINITY_DN243958_c0_g1_i1	-4.76038	0.0619915	3.58441e-05	0.000224476	host coral		---NA---			0	0.342132	0	0	0	0	0	0.793952	0	0	0	4.97899	4.40081	0	0.265485
TRINITY_DN141031_c0_g2_i2	-4.76461	-0.557527	4.49891e-07	4.52928e-06	host coral	sp|Q5E9I1|CCNG1_BOVIN	PREDICTED: cyclin-I			0.391195	0	0	0	0	0	0	0	0.0265401	0	0	1.89881	0.899023	1.25486	1.0646
TRINITY_DN124266_c0_g1_i1	-4.77747	-0.558246	1.59955e-05	0.000108671	host coral	sp|Q0PXY6|RL18_DIACI	60S ribosomal protein L18-like isoform X1	GO:0003735;GO:0005840;GO:0006412	Ribosomal_L18	0.15046	0.114044	0	0	0	0	0.124855	0	0	0	0	2.94213	1.88606	0	0.265485
TRINITY_DN118639_c0_g1_i1	-4.77966	1.24217	0.00232685	0.01212	host coral		---NA---			0	0	0	0	0	0	0	0	0	0	2.82278	13.3527	11.9451	0	0
TRINITY_DN128028_c0_g1_i1	-4.80832	-0.106504	3.20151e-06	2.60114e-05	symbionts	sp|P08570|RLA1_DROME	60S acidic ribosomal protein P1	GO:0003735;GO:0005840;GO:0006414	Ribosomal_60s	0	0	0.13851	0	0	0	0.499419	0.198488	0	0	0	2.71581	2.51475	0	2.92034
TRINITY_DN175694_c0_g1_i2	-4.80892	0.682809	4.33609e-08	5.15005e-07	host coral	sp|Q9SIC9|PP178_ARATH	hypothetical protein EMIHUDRAFT_52395, partial	GO:0005515	PPR_2,PPR_2,PPR_2,PPR_2,PPR_2,PPR_2,PPR,PPR,PPR,PPR,PPR,PPR,PPR,PPR_3,PPR_3,PPR_3,PPR_3,PPR_3,PPR_long,PPR_long,PPR_1,PPR_1,PPR_1,PPR_1,PPR_1,PPR_1	0	0.757253	0.13851	0	0	0	0	0.222307	0	0	0.622672	4.91562	5.89395	0.665703	4.76811
TRINITY_DN27789_c0_g1_i1	-4.8152	-0.734763	0.00021629	0.0011873	host coral	sp|O94788|AL1A2_HUMAN	betaine-aldehyde dehydrogenase	GO:0016620;GO:0055114	Aldedh	0	0	0	0.268061	0	0	0	0	0	0	0	2.26318	1.88606	0	0
TRINITY_DN210547_c0_g1_i1	-4.81522	0.511242	0.000838348	0.0044614	host coral		---NA---			0	0	0	0	0	0	0	0	0	0	1.49441	6.78953	7.54425	0	0
TRINITY_DN62889_c0_g2_i1	-4.8195	-0.91577	0.000554897	0.00296931	host coral	sp|Q6URW6|MYH14_MOUSE	myosin heavy chain, non-muscle-like	GO:0003774;GO:0005524;GO:0016459	Myosin_head	0	0	0	0	0	0	0	0	0	0.176032	0	1.35791	1.88606	0	0
TRINITY_DN149491_c0_g2_i1	-4.81993	1.33131	1.53549e-05	0.000104418	host coral		---NA---		Thyroglobulin_1,Thyroglobulin_1,Thyroglobulin_1	0	0	0	0	0	0	0	2.77883	0.796203	0	0	7.01585	8.80163	1.62367	9.29198
TRINITY_DN145552_c0_g1_i1	-4.83162	-0.697567	3.21437e-05	0.000203619	host coral	sp|Q655S1|FTSH2_ORYSJ	ATP-dependent zinc metalloprotease FTSH 2, chloroplastic-like	GO:0004222;GO:0005524;GO:0006508	Peptidase_M41	0	0	0	0	0	0	0	0.396976	0	0	0	2.48949	0.628688	0	1.06194
TRINITY_DN66779_c0_g1_i1	-4.84498	-0.431529	0.000622157	0.00332505	host coral		---NA---			0	0	0	0	0	0	0	0	0	0	0.498137	3.39477	2.51475	0	0
TRINITY_DN98569_c0_g1_i1	-4.84971	-0.3305	0.001047	0.00554404	host coral	sp|Q8HZK3|DUOX1_PIG	dual oxidase 1-like	GO:0005509;GO:0016174;GO:0050665	EF-hand_1,EF-hand_1,EF-hand_1,EF-hand_6,EF-hand_6,EF-hand_6,EF-hand_7,EF-hand_7,EF-hand_7,EF-hand_5,EF-hand_5	0	0	0	0	0	0	0	0	0	0.528097	0	3.16845	3.45778	0	0
TRINITY_DN155431_c0_g3_i1	-4.86258	0.976301	3.69708e-08	4.434e-07	host coral	sp|P19866|G3PA_SPIOL	Glyceraldehyde-3-phosphate dehydrogenase A, chloroplastic	GO:0016620;GO:0055114	Gp_dh_C	0	0.456176	0.13851	0	0	0	0	0.99244	0.1327	0	0.664183	7.6948	5.97253	0.231952	6.37165
TRINITY_DN157052_c0_g2_i1	-4.87595	0.95338	1.22403e-07	1.35685e-06	host coral	sp|Q9SPI9|PSBW_CHLRE	Eukaryotic translation initiation factor 2 subunit alpha	GO:0009507;GO:0009523;GO:0015979	PsbW	0.15046	0.684264	0.13851	0	0	0	0	1.19093	0	0.176032	0	6.33689	10.3733	0.231952	3.45131
TRINITY_DN143479_c0_g1_i1	-4.87981	0.255063	2.19431e-07	2.32193e-06	host coral	sp|Q5BIV3|PPR35_ARATH	hypothetical protein COCSUDRAFT_62850	GO:0005515	PPR,PPR,PPR_2,PPR_2,PPR_3,PPR_3,PPR_1,PPR_1	0	0.456176	0.13851	0	0	0	0	0.396976	0	0	0.166046	3.8474	4.08647	0	3.45131
TRINITY_DN149470_c0_g1_i1	-4.8821	0.633793	1.04875e-06	9.67195e-06	host coral		---NA---			0	0.456176	0.13851	0	0	0	0.124855	0.595464	0	0.352065	0	7.46848	7.8586	0	0.53097
TRINITY_DN203594_c0_g1_i1	-4.88635	0.147993	5.74249e-05	0.000342937	host coral		---NA---			0	0	0	0	0	0	0.998838	0	0	0	0	5.88426	3.45778	0	1.06194
TRINITY_DN182068_c0_g1_i1	-4.8867	2.90864	8.08855e-06	5.89558e-05	host coral	sp|Q38865|EXPA6_ARATH	hypothetical protein CHLREDRAFT_189476		DPBB_1	0	3.07919	0	0	0	0	0.374564	4.76371	0	1.23223	0.664183	27.3844	35.2065	0.695856	20.7078
TRINITY_DN179396_c0_g1_i6	-4.89119	-0.812339	3.34989e-05	0.000211721	host coral		PREDICTED: SCO-spondin-like		TIL,TIL	0	0	0	0	0	0	0	0	0.187108	0	0	1.58422	0.943031	0	1.13362
TRINITY_DN207980_c0_g1_i1	-4.89278	-0.695547	0.000159464	0.000894638	host coral	sp|Q9TTI7|PIT1_CANLF	POU domain, class 6, transcription factor 1-like isoform X1	GO:0003677;GO:0003700;GO:0006355	Pou	0	0	0	0.268061	0	0	0	0	0	0	0	2.48949	1.88606	0	0
TRINITY_DN84084_c0_g1_i1	-4.90684	-0.514725	7.91818e-06	5.79699e-05	host coral	sp|P49401|RS4_XENLA	40S ribosomal protein S4-like isoform X1	GO:0003723;GO:0003735;GO:0005840;GO:0006412	Ribosomal_S4e,Ribosomal_S4e,RS4NT,S4	0	0	0.13851	0	0	0	0.249709	0	0	0	0	2.48949	1.25738	0	1.59291
TRINITY_DN184514_c1_g1_i4	-4.90704	0.550727	1.59834e-06	1.40813e-05	host coral	sp|P24733|MYS_ARGIR	myosin heavy chain, striated muscle	GO:0003774;GO:0005524;GO:0016459	Myosin_head	0.159487	0	0	0	0.758436	0	0	0	0.258766	0.176032	0.111251	6.18526	8.48414	0	0.26814
TRINITY_DN182731_c1_g1_i7	-4.92609	3.13356	0.000806113	0.00429308	host coral	sp|Q8N0N3|BGBP_PENMO	beta-1,3-glucan-binding protein-like	GO:0004553;GO:0005975	Glyco_hydro_16	0	0	0	0	0	0	0.124855	2.77883	7.29852	0	0	29.4213	28.2909	0	39.2918
TRINITY_DN132126_c0_g3_i1	-4.92644	-0.517865	3.08522e-05	0.000195554	host coral	sp|Q20228|RS9_CAEEL	40S ribosomal protein S9	GO:0003735;GO:0006412;GO:0015935;GO:0019843	S4,Ribosomal_S4,Ribosomal_S4	0	0	0	0	0	0	0.374564	0	0	0	0	2.48949	0.943031	0	1.8584
TRINITY_DN66153_c0_g1_i1	-4.93513	-0.0730041	2.06287e-06	1.7591e-05	host coral	sp|P08197|CYC6_CHLRE	cytochrome c6	GO:0005506;GO:0009055;GO:0020037	Cytochrome_CBB3,Cytochrom_C	0	0.114044	0	0	0	0	0	0.595464	0	0	0.166046	4.07372	2.20041	0	2.12388
TRINITY_DN181370_c3_g1_i2	-4.93577	0.391871	6.7448e-07	6.53175e-06	host coral		---NA---			0	0.639787	0	0	0	0	0.249709	0	0	0	0.25405	5.2302	5.62675	0	2.12388
TRINITY_DN183234_c0_g2_i2	-4.93676	-0.523504	2.25247e-05	0.000147897	host coral		---NA---		VWA,VWA_2	0	0	0	0	0	0	0	0.250095	0.165876	0	0	3.39477	1.57172	0	0.321237
TRINITY_DN267275_c0_g1_i1	-4.94472	0.822348	9.99672e-07	9.25948e-06	host coral		---NA---		Thyroglobulin_1,Thyroglobulin_1	0	0	0	0	0	0	0	0.99244	0.928903	0	0	4.52635	7.22991	0.695856	5.84067
TRINITY_DN175694_c0_g1_i1	-4.95385	2.19313	4.52627e-06	3.5172e-05	host coral	sp|Q9LYZ9|PP362_ARATH	pentatricopeptide repeat-containing protein At3g04130, mitochondrial	GO:0005515	PPR_2,PPR_2	0	1.1815	0.13851	0	0	0	0	3.94594	0	0.352065	0.539649	22.4688	19.5679	0.262106	8.50615
TRINITY_DN159643_c1_g1_i1	-4.97288	0.598159	5.90102e-07	5.78572e-06	host coral		---NA---			0	0.57022	0	0	0	0	0.124855	0.396976	0	0.352065	0	7.46848	6.28688	0	1.59291
TRINITY_DN176998_c3_g1_i1	-4.97718	1.32227	0.000830461	0.0044198	host coral	sp|P19139|CSK21_RAT	casein kinase II subunit alpha-like	GO:0004672;GO:0005524;GO:0006468	Pkinase,Pkinase_Tyr,APH,APH,APH	0	0	0	0	0	0	0.124855	0	0	2.11239	0	12.2212	15.0885	0	0
TRINITY_DN153713_c0_g1_i1	-4.98272	0.693227	1.96956e-06	1.695e-05	host coral		---NA---			0	0.57022	0	0	0	0	0	0.595464	0	0	0.498137	6.11058	8.80163	0	1.8584
TRINITY_DN190765_c0_g1_i1	-4.98452	-0.453441	1.58964e-06	1.40065e-05	host coral	sp|P02362|RS7_XENLA	40S ribosomal protein S7	GO:0003735;GO:0005840;GO:0006412	Ribosomal_S7e	0	0	0.13851	0	0	0	0.124855	0.198488	0	0	0	2.03686	2.51475	0	1.32743
TRINITY_DN86704_c0_g1_i1	-4.98539	-0.462669	3.95331e-06	3.12964e-05	host coral		---NA---	GO:0003700;GO:0006355	bZIP_2,bZIP_1	0	0	0.13851	0	0	0.124892	0.124855	0	0	0	0	3.62108	1.25738	0	0.796456
TRINITY_DN176306_c1_g2_i1	-4.98636	1.89874	0.000497125	0.00266464	host coral		---NA---			0	0	0	0	0	0	0	5.57751	0	0	0	16.5212	17.6033	0.231952	6.89996
TRINITY_DN152144_c0_g1_i1	-4.9971	0.498512	5.31332e-06	4.063e-05	host coral		---NA---			0	0.798308	0	0	0	0	0.249709	0.198488	0	0	0	6.33689	7.54425	0	0.53097
TRINITY_DN171605_c0_g1_i1	-5.00657	-0.895432	1.65599e-05	0.000111461	host coral	sp|P25776|ORYA_ORYSJ	hypothetical protein AURANDRAFT_2413, partial	GO:0006508;GO:0008234	Peptidase_C1	0	0	0.13851	0	0	0	0	0	0	0	0	1.27643	1.88606	0	0.265485
TRINITY_DN131349_c0_g2_i1	-5.00974	-0.453968	9.27372e-06	6.6643e-05	host coral	sp|Q9DGK4|TCTP_DANRE	translationally-controlled tumor protein homolog		TCTP	0	0	0.13851	0	0	0	0.249709	0	0	0	0	3.39477	1.88606	0	0.53097
TRINITY_DN182340_c3_g4_i11	-5.01092	-0.23605	0.000104253	0.000597245	host coral	sp|P10872|TBA_TETPY	hypothetical protein	GO:0005200;GO:0005525;GO:0005874;GO:0007017	Tubulin_C	0	0	0.13851	0.402092	0	0	0	0	0	0	0	4.78662	2.51475	0	0
TRINITY_DN183501_c1_g5_i1	-5.01332	3.88866	4.70774e-13	2.19975e-11	symbionts	sp|P28491|CALR_PIG	PREDICTED: calreticulin	GO:0005509;GO:0005783;GO:0006457;GO:0051082	Calreticulin,Calreticulin,Calreticulin	0.902758	1.25448	2.63169	1.20628	3.13403	2.12317	0.249709	1.19093	2.38861	1.58429	0.996275	85.5481	79.8433	5.3349	1.59291
TRINITY_DN161262_c1_g1_i1	-5.01461	0.574539	3.01551e-06	2.45847e-05	host coral		hypothetical protein		Thyroglobulin_1,Thyroglobulin_1	0	0	0	0	0	0	0	0.198488	1.0616	0	0	6.11058	5.65819	0.231952	3.04246
TRINITY_DN110895_c0_g2_i1	-5.02837	-0.424327	0.000192288	0.00106079	host coral	sp|P05303|EF1A2_DROME	elongation factor 1-alpha-like	GO:0003924;GO:0005525	GTP_EFTU	0	0	0	0.402092	0	0	0	0	0	0	0	2.71581	3.45778	0	0
TRINITY_DN145033_c0_g2_i1	-5.03017	-0.596182	1.69195e-07	1.82511e-06	host coral		---NA---			0	0	0	0	0	0	0	0.396976	0	0	0	2.03686	0.628688	0.927809	1.32743
TRINITY_DN277251_c0_g1_i1	-5.03214	0.0964779	3.14435e-07	3.24124e-06	host coral		---NA---			0	0.342132	0.13851	0	0	0	0	0.396976	0	0	0	4.97899	3.14344	0	1.8584
TRINITY_DN152915_c2_g1_i1	-5.03949	-0.821656	0.000257499	0.00140177	host coral	sp|P35509|KC1G3_BOVIN	casein kinase I isoform gamma-3-like	GO:0004672;GO:0005524;GO:0006468	Pkinase,Pkinase_Tyr	0	0	0	0	0	0	0	0	0	0.176032	0	1.58422	2.20041	0	0
TRINITY_DN146170_c0_g1_i1	-5.04942	-1.15725	0.000546467	0.00292518	host coral	sp|Q6TMA8|ANGL4_RAT	PREDICTED: ficolin-1-like		Fibrinogen_C	0	0	0	0	0	0	0	0	0	0	0	1.0139	1.16622	0	0
TRINITY_DN183704_c0_g1_i15	-5.05333	0.661607	0.00110658	0.00585079	host coral		---NA---			0	0	0	0	0	0	0	0	0	0	1.35161	0	0	18.7742	0
TRINITY_DN168384_c4_g3_i1	-5.05844	-0.424396	2.39165e-06	2.00914e-05	host coral	sp|Q90YS3|RS2_ICTPU	40S ribosomal protein S2	GO:0003735;GO:0005840;GO:0006412	Ribosomal_S5_C	0	0	0.13851	0	0	0	0.124855	0.198488	0	0	0	1.13159	4.08647	0	1.06194
TRINITY_DN81456_c0_g2_i1	-5.07306	-0.552447	0.000251942	0.00138046	host coral	sp|P16241|CF1A_DROME	POU domain, class 6, transcription factor 1-like isoform X2	GO:0003677;GO:0003700;GO:0006355	Homeobox,Homeobox,Pou	0	0	0	0	0	0	0	0	0	0	0.332092	2.48949	2.82909	0	0
TRINITY_DN167460_c0_g1_i1	-5.07923	2.13186	0.000138042	0.000775408	host coral		---NA---			2.40735	0.228088	0	0	0	0	1.87282	0.396976	0	0	0	30.5529	18.8606	0	0
TRINITY_DN127013_c0_g1_i2	-5.07982	-1.14592	0.000555437	0.00297196	host coral		---NA---	GO:0005515		0	0	0	0	0	0	0	0	0	0	0	1.12254	1.09706	0	0
TRINITY_DN163546_c2_g2_i1	-5.08033	-0.144397	0.0002148	0.00117927	host coral		---NA---			0	0	0	0	0	0	0	0.793952	0	0	0	4.07372	4.08647	0	0
TRINITY_DN208252_c0_g1_i1	-5.08075	-0.8491	0.0002476	0.0013569	symbionts	sp|Q9I8F9|HSP71_ORYLA	heat shock cognate 71 kDa protein-like		HSP70	0	0	0	0.134031	0	0	0	0	0	0	0	2.03686	1.57172	0	0
TRINITY_DN141144_c0_g1_i1	-5.08345	0.157306	3.37261e-08	4.07702e-07	host coral		---NA---			0	0.228088	0	0	0	0	0	0.595464	0	0	0.166046	2.03686	4.71516	0.231952	3.71679
TRINITY_DN170034_c0_g2_i1	-5.08782	1.05425	1.17555e-06	1.07162e-05	symbionts	sp|P19824|KPPR_CHLRE	phosphoribulokinase precursor	GO:0005524;GO:0005975;GO:0008974	PRK	0	0.228088	0	0	0	0	0	1.5879	0	0.352065	0.166046	7.92112	7.8586	0	6.10616
TRINITY_DN120616_c0_g1_i1	-5.10381	-0.543752	1.63343e-05	0.000110303	host coral		polyadenylate-binding protein 4-like	GO:0003723		0	0	0	0	0	0	0	0.198488	0	0	0.166046	3.39477	1.25738	0	0.53097
TRINITY_DN138622_c0_g1_i1	-5.10456	-0.872199	5.02281e-05	0.000305271	host coral		---NA---			0	0	0	0	0	0	0.124855	0	0	0	0	1.13159	2.51475	0	0
TRINITY_DN156147_c0_g2_i1	-5.10529	3.95578	3.68446e-09	5.29666e-08	host coral		predicted protein			2.40735	0.684264	0.831058	2.27852	1.09691	1.37382	5.49361	1.38942	1.1943	0.704129	0.498137	4.07372	4.40081	208.061	0
TRINITY_DN135490_c0_g1_i1	-5.10685	-0.791027	3.34244e-05	0.000211271	host coral	sp|P11471|PSBP_CHLRE	oxygen evolving enhancer 2 of photosystem II	GO:0005509;GO:0009654;GO:0015979;GO:0019898	PsbP	0	0	0	0	0	0	0	0	0	0.176032	0	2.03686	1.25738	0	0.53097
TRINITY_DN170258_c0_g1_i1	-5.12157	0.36949	2.98212e-07	3.09299e-06	host coral	sp|Q4GWZ2|RSSA_PIG	40S ribosomal protein SA-like	GO:0003735;GO:0006412;GO:0015935	Ribosomal_S2,Ribosomal_S2	0.15046	0	0.277019	0	0	0	0.624274	0	0	0	0	5.65794	5.97253	0	1.32743
TRINITY_DN228917_c0_g1_i1	-5.12449	-0.843141	4.6645e-05	0.000285588	host coral		---NA---			0	0.114044	0	0	0	0	0	0	0	0	0	1.81054	1.88606	0	0
TRINITY_DN149440_c0_g1_i1	-5.12769	-0.843844	4.45753e-06	3.46632e-05	host coral	sp|P61314|RL15_RAT	60S ribosomal protein L15	GO:0003735;GO:0005840;GO:0006412	Ribosomal_L15e	0	0	0	0	0	0	0.124855	0	0	0	0	1.58422	0.943031	0	1.06194
TRINITY_DN170559_c1_g1_i3	-5.13269	3.09087	0.00260683	0.0135375	symbionts	sp|Q90YS0|RS4_ICTPU	40S ribosomal protein S4, X isoform-like	GO:0003723;GO:0003735;GO:0005840;GO:0006412	Ribosomal_S4e,Ribosomal_S4e,40S_S4_C,RS4NT,S4	0	0	0	0	0	0	0.624274	0	0	6.68923	0	49.5636	49.0376	0	0
TRINITY_DN110663_c0_g1_i1	-5.13746	-0.331975	3.77054e-05	0.000235141	symbionts	sp|P25007|PPIA_DROME	predicted protein	GO:0000413;GO:0003755	Pro_isomerase	0	0	0	0.134031	0.313403	0	0	0	0	0	0	3.62108	3.14344	0	0
TRINITY_DN22440_c0_g1_i1	-5.139	0.51777	9.32391e-05	0.000537554	host coral		---NA---			1.05322	0	0	0	0	0	0.124855	0	0	0	0	8.60007	5.97253	0	0
TRINITY_DN160090_c0_g1_i1	-5.14006	-1.12481	0.000420615	0.00225928	symbionts		---NA---			0	0	0	0	0	0	0	0	0	0	0	1.24701	1.06248	0	0
TRINITY_DN133273_c0_g1_i1	-5.14135	-0.31769	1.91405e-05	0.000127553	host coral	sp|P31696|AGRIN_CHICK	hypothetical protein HELRODRAFT_82198	GO:0005515	Kazal_2,Kazal_2,Kazal_2,Kazal_2,Kazal_1,Kazal_1,Kazal_1,Kazal_1	0	0	0	0	0	0	0	0.595464	0	0	0	2.03686	0.628688	0	3.89201
TRINITY_DN151462_c1_g1_i1	-5.1467	-0.310842	1.60613e-06	1.4148e-05	host coral	sp|Q3ZBV9|DHR11_BOVIN	dehydrogenase/reductase SDR family member 11-like		adh_short,adh_short_C2	0	0	0	0	0	0	0	0.396976	0.1327	0	0	2.71581	2.51475	0	1.59291
TRINITY_DN174025_c1_g2_i2	-5.14749	-0.424312	0.000194541	0.00107313	host coral	sp|P27449|VATL_HUMAN	V-type proton ATPase 16 kDa proteolipid subunit	GO:0015078;GO:0015991;GO:0033179	ATP-synt_C,ATP-synt_C	0	0	0	0	0	0	0	0	0	0.352065	0	4.07372	1.88606	0	0
TRINITY_DN150067_c0_g2_i1	-5.14891	-0.320244	2.02781e-07	2.16367e-06	host coral		---NA---			0	0	0	0	0	0	0	0.396976	0.1327	0	0	1.13159	2.51475	0.231952	2.92034
TRINITY_DN175112_c0_g1_i4	-5.16362	0.339553	2.04785e-05	0.000134933	host coral	sp|P83298|FIBC_LUMRU	hypothetical protein LOTGIDRAFT_196328	GO:0004252;GO:0006508	Trypsin	0	0	0	0	0	0.624462	0.374564	0	0	0	0	7.01585	5.65819	0	0
TRINITY_DN183675_c1_g1_i1	-5.16486	-0.520279	0.000204474	0.00112326	host coral	sp|P11503|HSP70_ONCVO	heat shock 70 kDa protein 1B		HSP70	0	0	0	0	0	0	0	0	0.265401	0	0	2.71581	2.82909	0	0
TRINITY_DN127919_c1_g1_i1	-5.18017	-1.11433	0.00031466	0.00170619	host coral		28S ribosomal protein S18a, mitochondrial			0	0	0	0	0	0	0	0	0	0	0	1.13159	1.25738	0	0
TRINITY_DN252058_c0_g1_i1	-5.18017	-1.11433	0.000314679	0.00170619	symbionts		---NA---			0	0	0	0	0	0	0	0	0	0	0	1.13159	1.25738	0	0
TRINITY_DN138534_c2_g1_i1	-5.18017	-1.11433	0.000314706	0.00170619	symbionts	sp|P79781|RS27A_CHICK	ubiquitin-40S ribosomal protein S27a	GO:0003735;GO:0005515;GO:0005840;GO:0006412	ubiquitin,ubiquitin,Rad60-SLD,Rad60-SLD,Ribosomal_S27,Ribosomal_S27	0	0	0	0	0	0	0	0	0	0	0	1.13159	1.25738	0	0
TRINITY_DN54425_c1_g1_i1	-5.18017	-1.11433	0.000314833	0.0017066	host coral	sp|Q4R7Q5|PICK1_MACFA	hypothetical protein LOTGIDRAFT_226522	GO:0019904	Arfaptin	0	0	0	0	0	0	0	0	0	0	0	1.13159	1.25738	0	0
TRINITY_DN273006_c0_g2_i1	-5.18017	-1.11433	0.000314834	0.0017066	host coral	sp|O42387|RS24_TAKRU	40S ribosomal protein S24-like isoform X2	GO:0003735;GO:0005840;GO:0006412	Ribosomal_S24e	0	0	0	0	0	0	0	0	0	0	0	1.13159	1.25738	0	0
TRINITY_DN262220_c0_g1_i1	-5.18017	-1.11433	0.000314892	0.00170677	host coral		dedicator of cytokinesis protein 1			0	0	0	0	0	0	0	0	0	0	0	1.13159	1.25738	0	0
TRINITY_DN254493_c0_g1_i1	-5.18017	-1.11433	0.000314945	0.00170691	host coral	sp|A7Y2X0|SC6A5_XENLA	sodium- and chloride-dependent glycine transporter 1-like	GO:0005328;GO:0006836;GO:0016021	SNF	0	0	0	0	0	0	0	0	0	0	0	1.13159	1.25738	0	0
TRINITY_DN261329_c0_g1_i1	-5.18017	-1.11433	0.000314985	0.00170698	host coral	sp|Q6NYG8|DPYD_DANRE	dihydropyrimidine dehydrogenase [NADP(+)]-like		Fer4_21,Fer4_6	0	0	0	0	0	0	0	0	0	0	0	1.13159	1.25738	0	0
TRINITY_DN17318_c0_g1_i1	-5.18017	-1.11433	0.000315109	0.00170751	host coral	sp|P25940|CO5A3_HUMAN	C. briggsae CBR-COL-75 protein		Collagen	0	0	0	0	0	0	0	0	0	0	0	1.13159	1.25738	0	0
TRINITY_DN34424_c0_g2_i1	-5.18018	-1.11433	0.000315149	0.00170758	host coral	sp|Q61941|NNTM_MOUSE	NAD(P) transhydrogenase, mitochondrial-like		PNTB	0	0	0	0	0	0	0	0	0	0	0	1.13159	1.25738	0	0
TRINITY_DN262150_c0_g1_i1	-5.18018	-1.11433	0.000315176	0.00170759	host coral		---NA---			0	0	0	0	0	0	0	0	0	0	0	1.13159	1.25738	0	0
TRINITY_DN214285_c0_g1_i1	-5.18018	-1.11433	0.000315239	0.00170767	host coral	sp|A7RKF6|RTCB_NEMVE	tRNA-splicing ligase RtcB homolog	GO:0006396;GO:0008452	RtcB	0	0	0	0	0	0	0	0	0	0	0	1.13159	1.25738	0	0
TRINITY_DN220936_c0_g1_i1	-5.18018	-1.11433	0.000315261	0.00170767	host coral	sp|P35486|ODPA_MOUSE	pyruvate dehydrogenase E1 component subunit alpha, somatic form, mitochondrial-like	GO:0016624	E1_dh	0	0	0	0	0	0	0	0	0	0	0	1.13159	1.25738	0	0
TRINITY_DN282416_c0_g1_i1	-5.18018	-1.11433	0.000315272	0.00170767	host coral	sp|Q19969|IMA3_CAEEL	hypothetical protein BRAFLDRAFT_279360	GO:0005515;GO:0005634;GO:0005737;GO:0006606;GO:0008565;GO:0061608	IBB,Arm,Arm	0	0	0	0	0	0	0	0	0	0	0	1.13159	1.25738	0	0
TRINITY_DN125064_c0_g1_i1	-5.18018	-1.11433	0.00031531	0.00170768	host coral	sp|P52035|BSAA_BACSU	glutathione peroxidase-like	GO:0004602;GO:0006979;GO:0055114	GSHPx	0	0	0	0	0	0	0	0	0	0	0	1.13159	1.25738	0	0
TRINITY_DN111580_c0_g1_i1	-5.18018	-1.11433	0.000315361	0.00170768	host coral	sp|P48818|ACADV_BOVIN	very long-chain specific acyl-CoA dehydrogenase, mitochondrial-like	GO:0016627;GO:0055114	Acyl-CoA_dh_1,Acyl-CoA_dh_2	0	0	0	0	0	0	0	0	0	0	0	1.13159	1.25738	0	0
TRINITY_DN227566_c0_g1_i1	-5.18018	-1.11433	0.000315369	0.00170768	host coral		far upstream element-binding protein 2-like isoform X5	GO:0003723	KH_1,KH_1	0	0	0	0	0	0	0	0	0	0	0	1.13159	1.25738	0	0
TRINITY_DN245284_c0_g1_i1	-5.18018	-1.11433	0.000315425	0.00170768	host coral		---NA---			0	0	0	0	0	0	0	0	0	0	0	1.13159	1.25738	0	0
TRINITY_DN114719_c0_g1_i1	-5.18018	-1.11433	0.000315462	0.00170768	host coral		---NA---			0	0	0	0	0	0	0	0	0	0	0	1.13159	1.25738	0	0
TRINITY_DN54596_c1_g1_i1	-5.18018	-1.11433	0.000315503	0.00170768	host coral	sp|Q09326|MGAT2_RAT	GH13722	GO:0005795;GO:0008455;GO:0009312;GO:0016021	MGAT2	0	0	0	0	0	0	0	0	0	0	0	1.13159	1.25738	0	0
TRINITY_DN199278_c0_g1_i1	-5.18018	-1.11433	0.000315518	0.00170768	host coral	sp|P82264|DHE3_CHAAC	glutamate dehydrogenase, mitochondrial-like	GO:0006520;GO:0016491;GO:0055114	ELFV_dehydrog	0	0	0	0	0	0	0	0	0	0	0	1.13159	1.25738	0	0
TRINITY_DN64586_c0_g2_i1	-5.18018	-1.11433	0.000315565	0.00170768	host coral	sp|Q8BMA6|SRP68_MOUSE	signal recognition particle subunit SRP68-like	GO:0005047;GO:0005786;GO:0006614;GO:0008312;GO:0030942	SRP68	0	0	0	0	0	0	0	0	0	0	0	1.13159	1.25738	0	0
TRINITY_DN29176_c0_g1_i1	-5.18018	-1.11433	0.000315573	0.00170768	host coral	sp|Q6NYV8|LCLT1_DANRE	lysocardiolipin acyltransferase 1			0	0	0	0	0	0	0	0	0	0	0	1.13159	1.25738	0	0
TRINITY_DN223983_c0_g1_i1	-5.18018	-1.11433	0.000315628	0.00170768	host coral	sp|O75096|LRP4_HUMAN	low-density lipoprotein receptor-related protein 4-like			0	0	0	0	0	0	0	0	0	0	0	1.13159	1.25738	0	0
TRINITY_DN208218_c0_g1_i1	-5.18018	-1.11433	0.000315672	0.00170768	host coral	sp|O00339|MATN2_HUMAN	PREDICTED: uncharacterized protein LOC101848762		VWA	0	0	0	0	0	0	0	0	0	0	0	1.13159	1.25738	0	0
TRINITY_DN271615_c0_g1_i1	-5.18018	-1.11433	0.000315684	0.00170768	host coral		probable glycosyltransferase At5g03795		Exostosin	0	0	0	0	0	0	0	0	0	0	0	1.13159	1.25738	0	0
TRINITY_DN259427_c0_g1_i1	-5.18018	-1.11433	0.000315739	0.00170768	host coral		---NA---			0	0	0	0	0	0	0	0	0	0	0	1.13159	1.25738	0	0
TRINITY_DN43418_c0_g1_i1	-5.18018	-1.11433	0.000315746	0.00170768	host coral	sp|P53621|COPA_HUMAN	predicted protein	GO:0005198;GO:0005515;GO:0006886;GO:0016192;GO:0030126	COPI_C	0	0	0	0	0	0	0	0	0	0	0	1.13159	1.25738	0	0
TRINITY_DN269243_c0_g1_i1	-5.18018	-1.11433	0.000315768	0.00170768	host coral		hydrocephalus-inducing protein homolog			0	0	0	0	0	0	0	0	0	0	0	1.13159	1.25738	0	0
TRINITY_DN229508_c0_g1_i1	-5.18018	-1.11433	0.000315795	0.00170768	host coral	sp|Q66KH9|CDK8_XENLA	cyclin-dependent kinase 8-like isoform X2	GO:0004672;GO:0005524;GO:0006468	Pkinase,Pkinase_Tyr	0	0	0	0	0	0	0	0	0	0	0	1.13159	1.25738	0	0
TRINITY_DN243607_c0_g1_i1	-5.18018	-1.11433	0.000315809	0.00170768	host coral		---NA---	GO:0007154;GO:0016021	Calx-beta,Calx-beta	0	0	0	0	0	0	0	0	0	0	0	1.13159	1.25738	0	0
TRINITY_DN250229_c0_g1_i1	-5.18018	-1.11433	0.000315837	0.00170768	host coral	sp|Q9DDD7|SX19B_DANRE	uncharacterized protein LOC100632156		HMG_box,HMG_box_2	0	0	0	0	0	0	0	0	0	0	0	1.13159	1.25738	0	0
TRINITY_DN299468_c0_g1_i1	-5.18018	-1.11433	0.00031585	0.00170768	host coral		---NA---			0	0	0	0	0	0	0	0	0	0	0	1.13159	1.25738	0	0
TRINITY_DN293640_c0_g1_i1	-5.18018	-1.11433	0.000315904	0.00170768	host coral	sp|Q9XZV4|GNAQ_GEOCY	guanine nucleotide-binding protein G(q) subunit alpha-like	GO:0003924;GO:0007186;GO:0019001;GO:0031683	G-alpha,Arf	0	0	0	0	0	0	0	0	0	0	0	1.13159	1.25738	0	0
TRINITY_DN281546_c0_g1_i1	-5.18018	-1.11433	0.000315905	0.00170768	host coral	sp|Q3TTA7|CBLB_MOUSE	E3 ubiquitin-protein ligase CBL-B-B-like	GO:0001784;GO:0004842;GO:0007166;GO:0023051	Cbl_N	0	0	0	0	0	0	0	0	0	0	0	1.13159	1.25738	0	0
TRINITY_DN163415_c2_g1_i1	-5.18018	-1.11433	0.00031593	0.00170768	host coral	sp|P94170|CAH_NOSS1	carbonic anhydrase	GO:0004089;GO:0008270	Carb_anhydrase	0	0	0	0	0	0	0	0	0	0	0	1.13159	1.25738	0	0
TRINITY_DN129918_c0_g1_i1	-5.18018	-1.11433	0.000315961	0.00170768	host coral		---NA---			0	0	0	0	0	0	0	0	0	0	0	1.13159	1.25738	0	0
TRINITY_DN43301_c0_g1_i1	-5.18018	-1.11433	0.000315972	0.00170768	host coral		---NA---			0	0	0	0	0	0	0	0	0	0	0	1.13159	1.25738	0	0
TRINITY_DN157546_c0_g2_i1	-5.18018	-1.11433	0.000315987	0.00170768	host coral	sp|Q7T278|SC61A_HARAN	protein transport protein Sec61 subunit alpha isoform 2	GO:0015031;GO:0016020	Plug_translocon,SecY,SecY	0	0	0	0	0	0	0	0	0	0	0	1.13159	1.25738	0	0
TRINITY_DN190101_c0_g1_i1	-5.18019	-1.11433	0.000316013	0.00170768	host coral		---NA---			0	0	0	0	0	0	0	0	0	0	0	1.13159	1.25738	0	0
TRINITY_DN274058_c0_g1_i1	-5.18019	-1.11433	0.000316016	0.00170768	host coral	sp|Q6IP52|CHM2A_XENLA	charged multivesicular body protein 2a-like	GO:0007034	Snf7	0	0	0	0	0	0	0	0	0	0	0	1.13159	1.25738	0	0
TRINITY_DN259980_c0_g1_i1	-5.18019	-1.11433	0.000316032	0.00170768	symbionts	sp|Q0CMM0|NCPR_ASPTN	pyruvate synthase-like isoform X1	GO:0016491;GO:0055114	NAD_binding_1	0	0	0	0	0	0	0	0	0	0	0	1.13159	1.25738	0	0
TRINITY_DN268368_c0_g1_i1	-5.18019	-1.11433	0.000316071	0.00170768	host coral	sp|B3EWZ6|MLRP2_ACRMI	MAM and LDL-receptor class A domain-containing protein 1-like	GO:0016020	MAM	0	0	0	0	0	0	0	0	0	0	0	1.13159	1.25738	0	0
TRINITY_DN292658_c0_g1_i1	-5.18019	-1.11433	0.000316076	0.00170768	host coral		protein flp-like			0	0	0	0	0	0	0	0	0	0	0	1.13159	1.25738	0	0
TRINITY_DN251121_c0_g1_i1	-5.18019	-1.11433	0.000316128	0.00170781	host coral		hypothetical protein HELRODRAFT_177819		VWA	0	0	0	0	0	0	0	0	0	0	0	1.13159	1.25738	0	0
TRINITY_DN255715_c0_g1_i1	-5.18019	-1.11433	0.000316287	0.00170853	host coral		---NA---			0	0	0	0	0	0	0	0	0	0	0	1.13159	1.25738	0	0
TRINITY_DN226901_c0_g1_i1	-5.18019	-1.11433	0.000316337	0.00170866	host coral	sp|P55212|CASP6_HUMAN	caspase-3 isoform X2	GO:0004197;GO:0006508		0	0	0	0	0	0	0	0	0	0	0	1.13159	1.25738	0	0
TRINITY_DN157784_c0_g1_i1	-5.18019	-1.11433	0.000316504	0.00170941	host coral		---NA---			0	0	0	0	0	0	0	0	0	0	0	1.13159	1.25738	0	0
TRINITY_DN246356_c0_g1_i1	-5.18019	-1.11433	0.000316638	0.00170999	host coral	sp|Q5RCA9|ITB1_PONAB	predicted protein		Integrin_beta	0	0	0	0	0	0	0	0	0	0	0	1.13159	1.25738	0	0
TRINITY_DN296058_c0_g1_i1	-5.18019	-1.11433	0.000316722	0.00171025	host coral		---NA---	GO:0005515;GO:0007165		0	0	0	0	0	0	0	0	0	0	0	1.13159	1.25738	0	0
TRINITY_DN107081_c1_g1_i1	-5.18019	-1.11433	0.000316745	0.00171025	host coral	sp|A2AQP0|MYH7B_MOUSE	myosin heavy chain, striated muscle-like	GO:0003774;GO:0016459	Myosin_tail_1	0	0	0	0	0	0	0	0	0	0	0	1.13159	1.25738	0	0
TRINITY_DN264176_c0_g1_i1	-5.18019	-1.11433	0.000316766	0.00171025	host coral		---NA---			0	0	0	0	0	0	0	0	0	0	0	1.13159	1.25738	0	0
TRINITY_DN259360_c0_g1_i1	-5.18019	-1.11433	0.00031681	0.00171034	host coral	sp|Q6DED0|TR1L1_XENLA	translocating chain-associated membrane protein 1-like	GO:0006616		0	0	0	0	0	0	0	0	0	0	0	1.13159	1.25738	0	0
TRINITY_DN39181_c0_g1_i1	-5.18019	-1.11433	0.000316845	0.00171038	host coral		---NA---			0	0	0	0	0	0	0	0	0	0	0	1.13159	1.25738	0	0
TRINITY_DN261514_c0_g1_i1	-5.1802	-1.11433	0.000316901	0.00171054	host coral	sp|P08879|NDKA_DROME	uncharacterized protein Dana_GF22983	GO:0004550;GO:0006165;GO:0006183;GO:0006228;GO:0006241	NDK	0	0	0	0	0	0	0	0	0	0	0	1.13159	1.25738	0	0
TRINITY_DN131948_c1_g1_i1	-5.1802	-1.11433	0.000316934	0.00171058	symbionts	sp|Q26534|CATL_SCHMA	cathepsin L-like	GO:0006508;GO:0008234	Peptidase_C1	0	0	0	0	0	0	0	0	0	0	0	1.13159	1.25738	0	0
TRINITY_DN292411_c0_g1_i1	-5.1802	-1.11433	0.000317029	0.00171094	host coral		---NA---	GO:0007154;GO:0016021	Calx-beta,Calx-beta	0	0	0	0	0	0	0	0	0	0	0	1.13159	1.25738	0	0
TRINITY_DN225887_c0_g1_i1	-5.1802	-1.11433	0.000317078	0.00171106	host coral	sp|Q3SYV4|CAP1_BOVIN	adenylyl cyclase-associated protein 1	GO:0003779;GO:0030036	CAP_N	0	0	0	0	0	0	0	0	0	0	0	1.13159	1.25738	0	0
TRINITY_DN104904_c1_g1_i1	-5.1802	-1.11433	0.000317196	0.0017115	host coral	sp|O31398|YKWD_BACSU	secretion protein		CAP	0	0	0	0	0	0	0	0	0	0	0	1.13159	1.25738	0	0
TRINITY_DN241463_c0_g1_i1	-5.1802	-1.11433	0.000317212	0.0017115	host coral	sp|O15484|CAN5_HUMAN	PREDICTED: calpain-5-like	GO:0004198;GO:0005622;GO:0006508	Peptidase_C2	0	0	0	0	0	0	0	0	0	0	0	1.13159	1.25738	0	0
TRINITY_DN102238_c0_g1_i1	-5.1802	-1.11433	0.000317295	0.0017118	host coral		---NA---			0	0	0	0	0	0	0	0	0	0	0	1.13159	1.25738	0	0
TRINITY_DN299806_c0_g1_i1	-5.1802	-1.11433	0.000317389	0.00171199	host coral	sp|Q6AY97|CCD91_RAT	stress response protein NST1-like	GO:0048193		0	0	0	0	0	0	0	0	0	0	0	1.13159	1.25738	0	0
TRINITY_DN145976_c0_g1_i1	-5.1802	-1.11433	0.000317395	0.00171199	host coral	sp|P57721|PCBP3_HUMAN	poly(rC)-binding protein 3-like	GO:0003723	KH_1,KH_2	0	0	0	0	0	0	0	0	0	0	0	1.13159	1.25738	0	0
TRINITY_DN75904_c0_g2_i1	-5.1802	-1.11433	0.000317434	0.00171199	host coral	sp|P29994|ITPR1_RAT	inositol 1,4,5-trisphosphate receptor type 1-like			0	0	0	0	0	0	0	0	0	0	0	1.13159	1.25738	0	0
TRINITY_DN103402_c0_g1_i1	-5.1802	-1.11433	0.000317437	0.00171199	host coral		---NA---			0	0	0	0	0	0	0	0	0	0	0	1.13159	1.25738	0	0
TRINITY_DN61283_c0_g1_i1	-5.1802	-1.11433	0.000317488	0.00171202	host coral	sp|Q5R6Y0|HBS1L_PONAB	HBS1-like protein			0	0	0	0	0	0	0	0	0	0	0	1.13159	1.25738	0	0
TRINITY_DN155983_c0_g1_i1	-5.1802	-1.11433	0.000317541	0.00171202	host coral		hypothetical protein	GO:0004222;GO:0006508	Astacin	0	0	0	0	0	0	0	0	0	0	0	1.13159	1.25738	0	0
TRINITY_DN258801_c0_g1_i1	-5.1802	-1.11433	0.000317543	0.00171202	host coral		---NA---			0	0	0	0	0	0	0	0	0	0	0	1.13159	1.25738	0	0
TRINITY_DN186339_c0_g1_i1	-5.1802	-1.11433	0.00031755	0.00171202	host coral		---NA---			0	0	0	0	0	0	0	0	0	0	0	1.13159	1.25738	0	0
TRINITY_DN17733_c0_g1_i1	-5.18038	0.249854	8.66087e-05	0.000504109	symbionts	sp|P27659|RL3_MOUSE	hypothetical protein HELRODRAFT_182425	GO:0003735;GO:0005840;GO:0006412	Ribosomal_L3	0	0	0	0	0	0	0.124855	0	0	0.704129	0	4.30004	7.54425	0	0
TRINITY_DN191627_c0_g1_i1	-5.18416	-0.410794	0.00016426	0.000909629	host coral	sp|Q2HJ57|COTL1_BOVIN	hypothetical protein	GO:0003779;GO:0005622	Cofilin_ADF	0	0	0	0	0	0	0	0	0	0.352065	0	3.62108	2.51475	0	0
TRINITY_DN151542_c0_g1_i1	-5.18509	3.35519	0.00440622	0.0224633	host coral		---NA---		FAM181	0	0	0	10.8565	0	0	0	0	0	0	0	55.2215	64.1261	0	0
TRINITY_DN179526_c0_g2_i1	-5.18801	-0.816939	3.77551e-05	0.000235404	host coral	sp|P35003|CTRL_HALRU	fibrinolytic enzyme, isozyme C-like	GO:0004252;GO:0006508	Trypsin	0	0	0	0	0	0	0.124855	0	0	0	0	2.22697	1.57172	0	0
TRINITY_DN83536_c0_g1_i1	-5.1917	-0.793754	2.54768e-05	0.000164972	symbionts	sp|O09452|G3PA_GUITH	glyceraldehyde-3-phosphate dehydrogenase precursor	GO:0016620;GO:0055114	Gp_dh_N	0	0	0	0	0.156702	0	0	0	0	0	0	1.81054	1.57172	0	0.53097
TRINITY_DN218692_c0_g1_i1	-5.1948	-0.469012	0.000182004	0.00100484	host coral		hypothetical protein Gasu_47790			0	0	0	0	0	0	0	0	0	0	0.332092	3.8474	1.88606	0	0
TRINITY_DN180542_c0_g1_i1	-5.20352	0.248686	1.93356e-06	1.67139e-05	host coral	sp|P35003|CTRL_HALRU	hypothetical protein LOTGIDRAFT_196328	GO:0004252;GO:0006508	Trypsin	0	0	0	0	0.783508	0	0	0.198488	0	0	0	2.03686	5.65819	0	3.98228
TRINITY_DN175861_c2_g1_i2	-5.21399	-0.539832	4.83421e-06	3.74463e-05	host coral		hypothetical protein THAPSDRAFT_264181	GO:0004683;GO:0005516;GO:0006468	CaMKII_AD,DUF4440,SnoaL_3,SnoaL_2,SnoaL_4	0	0.228088	0	0	0	0	0	0	0	0	0	2.71355	0.936745	0	1.59291
TRINITY_DN143120_c0_g1_i2	-5.21616	-1.1015	0.000321752	0.00173438	symbionts	sp|Q5ZJG8|HSDL1_CHICK	estradiol 17-beta-dehydrogenase 12-like		adh_short,adh_short_C2,KR	0	0	0	0	0	0	0	0	0	0	0	1.19043	1.25738	0	0
TRINITY_DN172974_c1_g1_i1	-5.22142	1.09304	1.76852e-07	1.90356e-06	host coral		hypothetical protein COCSUDRAFT_52698	GO:0009523;GO:0015979	PsbX,PsbX	0	0.57022	0	0	0	0	0	1.38942	0	0.176032	0	9.95798	7.8586	0.231952	4.77873
TRINITY_DN176273_c0_g1_i5	-5.22159	0.0212615	2.03436e-07	2.16993e-06	host coral		---NA---			0	0.355817	0	0	0	0	0	0.277883	0	0	0	3.26576	2.19412	4.59265	0
TRINITY_DN146175_c0_g1_i1	-5.22296	-0.34474	1.45213e-05	9.90982e-05	host coral	sp|Q08473|SQD_DROME	RNA-binding protein squid isoform X7	GO:0003676	RRM_1,RRM_1,RRM_7,RRM_7	0	0	0	0	0	0	0.374564	0	0	0	0	3.62108	2.51475	0	0.53097
TRINITY_DN267898_c0_g1_i1	-5.22334	-0.275294	2.31317e-06	1.95117e-05	host coral	sp|Q90Z10|RL13_DANRE	60S ribosomal protein L13-like	GO:0003735;GO:0005840;GO:0006412	Ribosomal_L13e	0	0.114044	0	0	0	0	0	0.396976	0	0	0	4.07372	2.20041	0	0.796456
TRINITY_DN9540_c0_g2_i1	-5.22782	-0.802724	3.12721e-05	0.000198137	host coral	sp|Q91487|RL13A_SALTR	60S ribosomal protein L13a	GO:0003735;GO:0006412;GO:0015934		0	0	0	0	0	0	0.124855	0	0	0	0	2.03686	1.88606	0	0
TRINITY_DN36396_c0_g1_i1	-5.23314	-0.736338	1.93045e-05	0.00012821	host coral	sp|P56336|IF5A4_SOLTU	eukaryotic initiation factor	GO:0003746;GO:0006452;GO:0043022;GO:0045901;GO:0045905	eIF-5a	0	0	0	0	0	0	0	0	0	0.176032	0	1.58422	0.628688	0	1.8584
TRINITY_DN79526_c0_g1_i1	-5.23383	-0.791187	2.78419e-06	2.30641e-05	host coral		hypothetical protein MNEG_9424			0	0.114044	0	0	0	0	0	0	0	0	0	1.58422	1.57172	0	0.796456
TRINITY_DN183777_c4_g1_i2	-5.23512	-0.993727	0.000136599	0.00076737	host coral		---NA---			0	0	0	0	0	0	0.0436992	0	0	0	0	1.02069	2.01494	0	0
TRINITY_DN172588_c0_g1_i4	-5.25034	-1.09141	0.000329493	0.00177536	host coral	sp|P28799|GRN_HUMAN	granulins-like isoform X4		Granulin,Granulin,Granulin,Granulin	0	0	0	0	0	0	0	0	0	0	0	1.13159	1.38311	0	0
TRINITY_DN158340_c0_g1_i1	-5.26092	-1.08956	0.000334517	0.00180182	host coral	sp|P29317|EPHA2_HUMAN	ephrin type-B receptor 1-B-like			0	0	0	0	0	0	0	0	0	0	0	1.04785	1.49313	0	0
TRINITY_DN233019_c0_g1_i1	-5.26312	-0.745295	1.19192e-05	8.32353e-05	host coral		hypothetical protein DFA_11432			0	0	0	0	0	0	0	0	0	0	0.166046	1.81054	1.25738	0	1.06194
TRINITY_DN173440_c1_g2_i2	-5.26793	0.844955	2.09384e-07	2.22743e-06	host coral	sp|P17786|EF1A_SOLLC	elongation factor 1-alpha	GO:0005525	GTP_EFTU_D3,GTP_EFTU_D3,GTP_EFTU_D2	0	0.342132	0	0	0	0	0	0.793952	0	0	0.498137	6.26447	4.08647	0	8.16898
TRINITY_DN264481_c0_g1_i1	-5.27006	-0.7851	2.82546e-06	2.33878e-05	host coral	sp|Q13310|PABP4_HUMAN	polyadenylate-binding protein 4-like	GO:0003676	RRM_1,RRM_1	0	0	0	0	0	0	0.124855	0	0	0	0	1.35791	1.88606	0	0.796456
TRINITY_DN181138_c4_g1_i8	-5.27995	-1.08199	0.0002548	0.001396	host coral	sp|P28799|GRN_HUMAN	granulins isoform X5		Granulin,Granulin	0	0	0	0	0	0	0	0	0	0	0	1.10669	1.46484	0	0
TRINITY_DN179526_c0_g2_i4	-5.28044	1.752	5.12721e-05	0.000310788	host coral		---NA---			0	0	0	0	0	0	0	1.15322	1.87771	0	0	14.8668	14.4724	0	8.09199
TRINITY_DN178313_c4_g2_i2	-5.28067	2.12159	2.86814e-05	0.000182502	host coral		PREDICTED: contactin-5			0.15046	0.114044	0	0.536123	3.44744	0	0.0973867	0	0	0	0	22.1293	27.3008	0	0.53097
TRINITY_DN153219_c1_g1_i1	-5.28321	-0.699974	0.000108387	0.000617083	host coral	sp|Q2M389|WASH7_HUMAN	WASH complex subunit 7-like	GO:0071203	WASH-7_mid	0	0	0	0	0	0	0	0	0	0.176032	0	2.26318	2.20041	0	0
TRINITY_DN183578_c0_g1_i1	-5.29123	-0.0335149	7.51618e-07	7.18285e-06	host coral		---NA---			0	0	0	0	0	0	0.124855	0.595464	0	0	0	4.30004	4.40081	0.231952	0.265485
TRINITY_DN144996_c0_g1_i2	-5.29142	-1.07201	0.000257189	0.00140177	host coral	sp|Q29599|OAS1_PIG	2'-5'-oligoadenylate synthase 3-like	GO:0003725;GO:0005524;GO:0006955;GO:0016740;GO:0051607		0	0	0	0	0	0	0	0	0	0	0	1.41449	1.15364	0	0
TRINITY_DN291664_c0_g1_i1	-5.29204	-1.07033	7.02506e-05	0.000413802	host coral	sp|Q5SSF7|FA46C_MOUSE	protein FAM46C-like	GO:1990817	NTP_transf_7	0	0	0	0	0	0	0	0	0	0	0	1.13159	1.25738	0.231952	0
TRINITY_DN113302_c0_g2_i1	-5.29204	-1.07033	7.02942e-05	0.00041402	host coral		inhibitor of nuclear factor kappa-B kinase subunit beta-like			0	0	0	0	0	0	0	0	0	0	0	1.13159	1.25738	0.231952	0
TRINITY_DN180754_c2_g1_i5	-5.2931	7.99036	1.35983e-07	1.49158e-06	host coral	sp|P68370|TBA1A_RAT	tubulin alpha-1A chain-like	GO:0003924;GO:0005200;GO:0005525;GO:0005874;GO:0007017	Tubulin,Tubulin_C	5.41655	0.456176	22.5771	18.2282	3.60414	0.624462	1.3734	47.6371	109.743	13.3785	22.9143	1461.11	1498.48	3.47928	48.3183
TRINITY_DN160570_c1_g1_i1	-5.29698	1.26346	1.61639e-09	2.52375e-08	host coral	sp|Q9SBN6|PSBO_VOLCA	subunit of oxygen evolving complex of photosystem II	GO:0009654;GO:0010207;GO:0010242;GO:0042549	MSP	0	0.228088	0.277019	0	0	0	0	1.5879	0	0.176032	0.166046	8.60007	7.8586	0.695856	8.76101
TRINITY_DN182918_c0_g1_i4	-5.2988	2.61096	0.00107085	0.00566518	host coral		---NA---			0	0	0	0	0	0	0	7.69141	0	0	0	36.8536	33.1884	0.821111	0
TRINITY_DN30042_c0_g1_i1	-5.30518	-0.0476141	0.000176158	0.000972985	symbionts	sp|P36241|RL19_DROME	ribosomal protein L19, putative	GO:0003723;GO:0003735;GO:0006412;GO:0022625	Ribosomal_L19e	0	0	0	0	0	0	0	0	0	0.528097	0	4.30004	4.71516	0	0
TRINITY_DN176605_c1_g1_i1	-5.30575	0.770658	1.40099e-07	1.53252e-06	host coral		hypothetical protein Ycf1 (plastid)			0	0.57022	0	0	0	0	0.249709	0.595464	0	0	0	4.97899	9.74466	0	3.45131
TRINITY_DN155431_c0_g2_i1	-5.30881	0.939177	4.68025e-09	6.59014e-08	host coral	sp|P19866|G3PA_SPIOL	NADP-glyceraldehyde-3-phosphate dehydrogenase (IC)	GO:0016620;GO:0055114	Gp_dh_C	0	0.684264	0.13851	0	0	0	0	0.595464	0	0.176032	0	8.14744	7.22991	0.231952	4.77873
TRINITY_DN105999_c0_g1_i1	-5.30967	-0.723948	0.000109781	0.000624909	host coral		---NA---		Peptidase_M60	0	0	0	0	0	0	0	0.198488	0	0	0	2.71581	1.57172	0	0
TRINITY_DN182731_c0_g2_i3	-5.30983	2.69479	0.000273118	0.00148375	host coral	sp|Q8N0N3|BGBP_PENMO	beta-1,3-glucan-binding protein-like	GO:0004553;GO:0005975	Glyco_hydro_16	0	0	0	0	0	0	0	1.06985	4.49987	0	0	32.0715	27.1656	0	14.5672
TRINITY_DN197378_c0_g1_i1	-5.31369	-1.0655	0.000254867	0.00139625	host coral		---NA---			0	0	0	0	0	0	0	0	0	0	0	1.35791	1.25738	0	0
TRINITY_DN90953_c1_g1_i1	-5.31369	-1.0655	0.000254913	0.00139636	host coral		PREDICTED: uncharacterized protein LOC100642134		PH	0	0	0	0	0	0	0	0	0	0	0	1.35791	1.25738	0	0
TRINITY_DN63058_c0_g1_i1	-5.3137	-1.0655	0.000254959	0.00139639	host coral	sp|A8XV95|GELS1_CAEBR	PREDICTED: advillin-like	GO:0051015	Gelsolin	0	0	0	0	0	0	0	0	0	0	0	1.35791	1.25738	0	0
TRINITY_DN217968_c0_g1_i1	-5.3137	-1.0655	0.000254996	0.0013964	host coral	sp|P37276|DYHC_DROME	cytoplasmic dynein 1 heavy chain 1	GO:0003777;GO:0007018	AAA_7	0	0	0	0	0	0	0	0	0	0	0	1.35791	1.25738	0	0
TRINITY_DN140972_c0_g2_i1	-5.3137	-1.0655	0.000255005	0.0013964	symbionts	sp|Q9W6Y0|RS30_ORYLA	PREDICTED: uncharacterized protein LOC106072582	GO:0003735;GO:0005840;GO:0006412	Ribosomal_S30	0	0	0	0	0	0	0	0	0	0	0	1.35791	1.25738	0	0
TRINITY_DN256101_c0_g1_i1	-5.3137	-1.0655	0.000255051	0.00139643	host coral		coiled-coil domain-containing protein 173-like			0	0	0	0	0	0	0	0	0	0	0	1.35791	1.25738	0	0
TRINITY_DN115743_c0_g1_i1	-5.3137	-1.0655	0.000255073	0.00139643	host coral		---NA---			0	0	0	0	0	0	0	0	0	0	0	1.35791	1.25738	0	0
TRINITY_DN114980_c0_g1_i1	-5.3137	-1.0655	0.000255097	0.00139643	host coral	sp|A4VCH4|CP062_DANRE	UPF0505 protein C16orf62 homolog			0	0	0	0	0	0	0	0	0	0	0	1.35791	1.25738	0	0
TRINITY_DN38577_c1_g1_i1	-5.3137	-1.0655	0.000255125	0.00139643	host coral	sp|Q1L981|TDRD5_DANRE	hypothetical protein BRAFLDRAFT_125731		TUDOR	0	0	0	0	0	0	0	0	0	0	0	1.35791	1.25738	0	0
TRINITY_DN117482_c0_g2_i1	-5.3137	-1.0655	0.000255134	0.00139643	host coral	sp|P83917|CBX1_MOUSE	chromobox protein homolog 1-like			0	0	0	0	0	0	0	0	0	0	0	1.35791	1.25738	0	0
TRINITY_DN270291_c0_g1_i1	-5.3137	-1.0655	0.000255143	0.00139643	host coral		---NA---			0	0	0	0	0	0	0	0	0	0	0	1.35791	1.25738	0	0
TRINITY_DN103387_c0_g1_i1	-5.3137	-1.0655	0.000255189	0.00139643	host coral		PREDICTED: uncharacterized protein LOC106174068 isoform X2			0	0	0	0	0	0	0	0	0	0	0	1.35791	1.25738	0	0
TRINITY_DN112220_c1_g1_i1	-5.3137	-1.0655	0.000255196	0.00139643	host coral		---NA---			0	0	0	0	0	0	0	0	0	0	0	1.35791	1.25738	0	0
TRINITY_DN246071_c0_g1_i1	-5.3137	-1.0655	0.000255235	0.00139643	host coral	sp|Q14517|FAT1_HUMAN	protocadherin Fat 1	GO:0005509;GO:0007156;GO:0016020	Cadherin	0	0	0	0	0	0	0	0	0	0	0	1.35791	1.25738	0	0
TRINITY_DN244205_c0_g1_i1	-5.3137	-1.0655	0.000255245	0.00139643	host coral	sp|P34329|PDIA4_CAEEL	protein disulfide-isomerase A4-like	GO:0009055;GO:0020037;GO:0045454	Thioredoxin	0	0	0	0	0	0	0	0	0	0	0	1.35791	1.25738	0	0
TRINITY_DN226311_c0_g1_i1	-5.3137	-1.0655	0.000255281	0.00139643	host coral		predicted protein			0	0	0	0	0	0	0	0	0	0	0	1.35791	1.25738	0	0
TRINITY_DN102419_c0_g1_i1	-5.3137	-1.0655	0.000255283	0.00139643	host coral		---NA---			0	0	0	0	0	0	0	0	0	0	0	1.35791	1.25738	0	0
TRINITY_DN238605_c0_g1_i1	-5.3137	-1.0655	0.000255295	0.00139643	host coral	sp|Q15750|TAB1_HUMAN	TGF-beta-activated kinase 1 and MAP3K7-binding protein 1-like	GO:0004722;GO:0006470	PP2C	0	0	0	0	0	0	0	0	0	0	0	1.35791	1.25738	0	0
TRINITY_DN189780_c0_g1_i1	-5.3137	-1.0655	0.000255327	0.00139649	host coral	sp|O54923|EXOC6_RAT	exocyst complex component 6B-like isoform X2	GO:0000145;GO:0006904		0	0	0	0	0	0	0	0	0	0	0	1.35791	1.25738	0	0
TRINITY_DN292421_c0_g1_i1	-5.3137	-1.0655	0.000255373	0.0013966	host coral	sp|Q9D6Y9|GLGB_MOUSE	1,4-alpha-glucan-branching enzyme-like	GO:0003844;GO:0005978		0	0	0	0	0	0	0	0	0	0	0	1.35791	1.25738	0	0
TRINITY_DN260044_c0_g1_i1	-5.3137	-1.0655	0.000255419	0.0013966	host coral	sp|Q9VKD3|NFS1_DROME	uncharacterized protein Dsimw501_GD23806	GO:0030170;GO:0031071;GO:0044571	Aminotran_5	0	0	0	0	0	0	0	0	0	0	0	1.35791	1.25738	0	0
TRINITY_DN44069_c0_g1_i1	-5.3137	-1.0655	0.00025542	0.0013966	host coral		dynein heavy chain 6, axonemal-like			0	0	0	0	0	0	0	0	0	0	0	1.35791	1.25738	0	0
TRINITY_DN284526_c0_g1_i1	-5.3137	-1.0655	0.000255435	0.0013966	host coral	sp|Q3ZBF3|RM38_BOVIN	39S ribosomal protein L38, mitochondrial-like			0	0	0	0	0	0	0	0	0	0	0	1.35791	1.25738	0	0
TRINITY_DN294283_c0_g1_i1	-5.3137	-1.0655	0.000255465	0.00139665	host coral	sp|Q9Y697|NFS1_HUMAN	cysteine desulfurase, mitochondrial isoform X1	GO:0030170;GO:0031071;GO:0044571	Aminotran_5	0	0	0	0	0	0	0	0	0	0	0	1.35791	1.25738	0	0
TRINITY_DN186765_c0_g1_i1	-5.3137	-1.0655	0.000255511	0.00139675	host coral	sp|Q9UJ83|HACL1_HUMAN	2-hydroxyacyl-CoA lyase 1	GO:0000287;GO:0030976	TPP_enzyme_M	0	0	0	0	0	0	0	0	0	0	0	1.35791	1.25738	0	0
TRINITY_DN245012_c0_g1_i1	-5.3137	-1.0655	0.000255528	0.00139675	host coral	sp|O35286|DHX15_MOUSE	putative pre-mRNA-splicing factor ATP-dependent RNA helicase PRP1			0	0	0	0	0	0	0	0	0	0	0	1.35791	1.25738	0	0
TRINITY_DN99626_c0_g1_i1	-5.3137	-1.0655	0.000255557	0.00139679	host coral	sp|Q6PB66|LPPRC_MOUSE	leucine-rich PPR motif-containing protein, mitochondrial-like			0	0	0	0	0	0	0	0	0	0	0	1.35791	1.25738	0	0
TRINITY_DN288251_c0_g1_i1	-5.3137	-1.0655	0.000255612	0.00139697	host coral	sp|O42227|HDA1B_XENLA	histone deacetylase 1-like		Hist_deacetyl	0	0	0	0	0	0	0	0	0	0	0	1.35791	1.25738	0	0
TRINITY_DN107281_c0_g1_i1	-5.3137	-1.0655	0.000255735	0.00139752	host coral		PREDICTED: uncharacterized protein LOC106172003			0	0	0	0	0	0	0	0	0	0	0	1.35791	1.25738	0	0
TRINITY_DN211865_c0_g1_i1	-5.3137	-1.0655	0.000255811	0.00139782	host coral	sp|Q5R8L6|PHP14_PONAB	14 kDa phosphohistidine phosphatase-like		Ocnus	0	0	0	0	0	0	0	0	0	0	0	1.35791	1.25738	0	0
TRINITY_DN254519_c0_g1_i1	-5.3137	-1.0655	0.000255844	0.00139788	host coral	sp|Q4R4I8|COPB2_MACFA	coatomer subunit beta'-like	GO:0005515	WD40,WD40,WD40,WD40	0	0	0	0	0	0	0	0	0	0	0	1.35791	1.25738	0	0
TRINITY_DN247621_c0_g1_i1	-5.3137	-1.0655	0.00025589	0.00139792	host coral	sp|Q96T37|RBM15_HUMAN	putative RNA-binding protein 15		SPOC	0	0	0	0	0	0	0	0	0	0	0	1.35791	1.25738	0	0
TRINITY_DN87358_c0_g1_i1	-5.3137	-1.0655	0.00025591	0.00139792	host coral	sp|Q9W6C5|PDC6I_XENLA	programmed cell death 6-interacting protein-like		BRO1	0	0	0	0	0	0	0	0	0	0	0	1.35791	1.25738	0	0
TRINITY_DN122524_c0_g1_i1	-5.3137	-1.0655	0.000255918	0.00139792	host coral		CD209 antigen-like protein A			0	0	0	0	0	0	0	0	0	0	0	1.35791	1.25738	0	0
TRINITY_DN204143_c0_g1_i1	-5.31371	-1.0655	0.000256001	0.00139826	host coral		---NA---	GO:0007154;GO:0016021	Calx-beta	0	0	0	0	0	0	0	0	0	0	0	1.35791	1.25738	0	0
TRINITY_DN203992_c0_g1_i1	-5.31371	-1.0655	0.000256024	0.00139826	host coral	sp|Q16850|CP51A_HUMAN	lanosterol 14-alpha demethylase-like	GO:0005506;GO:0016705;GO:0020037;GO:0055114		0	0	0	0	0	0	0	0	0	0	0	1.35791	1.25738	0	0
TRINITY_DN220481_c0_g1_i1	-5.31371	-1.0655	0.000256095	0.00139853	host coral		---NA---			0	0	0	0	0	0	0	0	0	0	0	1.35791	1.25738	0	0
TRINITY_DN4539_c1_g1_i1	-5.31371	-1.0655	0.000256123	0.00139857	host coral	sp|Q8IZD9|DOCK3_HUMAN	dedicator of cytokinesis protein 1		DOCK_N	0	0	0	0	0	0	0	0	0	0	0	1.35791	1.25738	0	0
TRINITY_DN293336_c0_g1_i1	-5.31371	-1.0655	0.00025618	0.00139868	host coral		transmembrane protein 206-like		TMEM206	0	0	0	0	0	0	0	0	0	0	0	1.35791	1.25738	0	0
TRINITY_DN140030_c0_g1_i1	-5.31371	-1.0655	0.000256188	0.00139868	host coral	sp|Q5R501|OST48_PONAB	dolichyl-diphosphooligosaccharide--protein glycosyltransferase 48 kDa subunit-like	GO:0005789;GO:0018279	DDOST_48kD	0	0	0	0	0	0	0	0	0	0	0	1.35791	1.25738	0	0
TRINITY_DN84601_c1_g1_i1	-5.31371	-1.0655	0.000256217	0.00139872	host coral	sp|Q9CYR6|AGM1_MOUSE	hypothetical protein TRIADDRAFT_28324	GO:0005975;GO:0016868	PGM_PMM_I,PGM_PMM_I	0	0	0	0	0	0	0	0	0	0	0	1.35791	1.25738	0	0
TRINITY_DN215442_c0_g1_i1	-5.31371	-1.0655	0.000256263	0.00139885	host coral	sp|Q1JP79|ARC1A_BOVIN	actin-related protein 2/3 complex subunit 1A-like	GO:0005515;GO:0005885;GO:0034314		0	0	0	0	0	0	0	0	0	0	0	1.35791	1.25738	0	0
TRINITY_DN101183_c0_g1_i1	-5.31371	-1.0655	0.000256304	0.00139885	host coral	sp|Q05306|COAA1_MOUSE	tail protein		Collagen,Collagen	0	0	0	0	0	0	0	0	0	0	0	1.35791	1.25738	0	0
TRINITY_DN250511_c0_g1_i1	-5.31371	-1.0655	0.00025642	0.00139924	symbionts	sp|P54652|HSP72_HUMAN	heat shock cognate 71 kDa protein-like		HSP70	0	0	0	0	0	0	0	0	0	0	0	1.35791	1.25738	0	0
TRINITY_DN187658_c0_g1_i1	-5.31371	-1.0655	0.000256549	0.00139975	host coral	sp|Q64727|VINC_MOUSE	PREDICTED: vinculin-like	GO:0007155;GO:0051015	Vinculin	0	0	0	0	0	0	0	0	0	0	0	1.35791	1.25738	0	0
TRINITY_DN95138_c0_g1_i1	-5.31371	-1.0655	0.000256587	0.00139978	host coral		---NA---			0	0	0	0	0	0	0	0	0	0	0	1.35791	1.25738	0	0
TRINITY_DN106116_c1_g1_i1	-5.31371	-1.0655	0.000256629	0.00139981	host coral	sp|Q645J3|SGMR1_TARGR	sigma non-opioid intracellular receptor 1-like		ERG2_Sigma1R	0	0	0	0	0	0	0	0	0	0	0	1.35791	1.25738	0	0
TRINITY_DN265_c0_g1_i1	-5.31371	-1.0655	0.000256635	0.00139981	host coral	sp|P23919|KTHY_HUMAN	thymidylate kinase-like		Thymidylate_kin	0	0	0	0	0	0	0	0	0	0	0	1.35791	1.25738	0	0
TRINITY_DN66367_c0_g1_i1	-5.31371	-1.0655	0.000256698	0.00140003	host coral	sp|Q12849|GRSF1_HUMAN	heterogeneous nuclear ribonucleoprotein H2-like	GO:0003676		0	0	0	0	0	0	0	0	0	0	0	1.35791	1.25738	0	0
TRINITY_DN136047_c0_g1_i1	-5.31371	-1.0655	0.000256731	0.00140009	host coral		---NA---			0	0	0	0	0	0	0	0	0	0	0	1.35791	1.25738	0	0
TRINITY_DN197270_c0_g1_i1	-5.31371	-1.0655	0.000256822	0.00140038	host coral		---NA---			0	0	0	0	0	0	0	0	0	0	0	1.35791	1.25738	0	0
TRINITY_DN208811_c0_g1_i1	-5.31371	-1.0655	0.000256829	0.00140038	host coral	sp|Q9GM44|HEAT1_MACFA	hypothetical protein BRAFLDRAFT_129998		BP28CT	0	0	0	0	0	0	0	0	0	0	0	1.35791	1.25738	0	0
TRINITY_DN207791_c0_g1_i1	-5.31371	-1.0655	0.00025696	0.00140098	host coral	sp|Q9Y6N5|SQRD_HUMAN	sulfide:quinone oxidoreductase, mitochondrial-like			0	0	0	0	0	0	0	0	0	0	0	1.35791	1.25738	0	0
TRINITY_DN295276_c0_g1_i1	-5.31372	-1.0655	0.000257074	0.00140148	host coral		---NA---			0	0	0	0	0	0	0	0	0	0	0	1.35791	1.25738	0	0
TRINITY_DN62795_c0_g1_i1	-5.31372	-1.0655	0.000257226	0.00140177	host coral		---NA---		DUF1768	0	0	0	0	0	0	0	0	0	0	0	1.35791	1.25738	0	0
TRINITY_DN207974_c0_g1_i1	-5.31372	-1.0655	0.000257288	0.00140177	host coral	sp|Q29554|ECHA_PIG	trifunctional enzyme subunit alpha, mitochondrial-like	GO:0003857;GO:0006631;GO:0055114	3HCDH	0	0	0	0	0	0	0	0	0	0	0	1.35791	1.25738	0	0
TRINITY_DN220197_c0_g1_i1	-5.31372	-1.0655	0.000257316	0.00140177	host coral	sp|Q9Y4K4|M4K5_HUMAN	mitogen-activated protein kinase kinase kinase kinase 5-like		CNH	0	0	0	0	0	0	0	0	0	0	0	1.35791	1.25738	0	0
TRINITY_DN99382_c1_g1_i1	-5.31372	-1.0655	0.000257329	0.00140177	host coral		protein PAT1 homolog 1-like			0	0	0	0	0	0	0	0	0	0	0	1.35791	1.25738	0	0
TRINITY_DN121927_c0_g1_i1	-5.31372	-1.0655	0.000257332	0.00140177	host coral	sp|Q68FB2|TM248_XENTR	transmembrane protein 248-like		TMEM219	0	0	0	0	0	0	0	0	0	0	0	1.35791	1.25738	0	0
TRINITY_DN225002_c0_g1_i1	-5.31372	-1.0655	0.000257347	0.00140177	host coral		PREDICTED: uncharacterized protein LOC106163229			0	0	0	0	0	0	0	0	0	0	0	1.35791	1.25738	0	0
TRINITY_DN85058_c0_g1_i1	-5.31372	-1.0655	0.000257354	0.00140177	host coral	sp|B8ARK7|SIR1_ORYSI	NAD-dependent protein deacetylase sirtuin-6-like	GO:0070403	SIR2	0	0	0	0	0	0	0	0	0	0	0	1.35791	1.25738	0	0
TRINITY_DN224189_c0_g1_i1	-5.31372	-1.0655	0.000257363	0.00140177	host coral		---NA---			0	0	0	0	0	0	0	0	0	0	0	1.35791	1.25738	0	0
TRINITY_DN189259_c0_g1_i1	-5.31372	-1.0655	0.000257373	0.00140177	host coral		---NA---			0	0	0	0	0	0	0	0	0	0	0	1.35791	1.25738	0	0
TRINITY_DN131497_c0_g1_i1	-5.31372	-1.0655	0.000257378	0.00140177	host coral		---NA---			0	0	0	0	0	0	0	0	0	0	0	1.35791	1.25738	0	0
TRINITY_DN210722_c0_g1_i1	-5.31372	-1.0655	0.000257426	0.00140177	host coral		---NA---			0	0	0	0	0	0	0	0	0	0	0	1.35791	1.25738	0	0
TRINITY_DN227384_c0_g1_i1	-5.31372	-1.0655	0.000257475	0.00140177	host coral		protein scribble homolog	GO:0005515		0	0	0	0	0	0	0	0	0	0	0	1.35791	1.25738	0	0
TRINITY_DN137747_c0_g1_i2	-5.31372	-1.0655	0.000257503	0.00140177	host coral		tetraketide alpha-pyrone reductase 1-like			0	0	0	0	0	0	0	0	0	0	0	1.35791	1.25738	0	0
TRINITY_DN276092_c0_g1_i1	-5.31372	-1.0655	0.000257514	0.00140177	host coral	sp|F8J2D3|PLB_DRYCN	phospholipase B-like 1 isoform X2		Phospholip_B	0	0	0	0	0	0	0	0	0	0	0	1.35791	1.25738	0	0
TRINITY_DN59320_c0_g1_i1	-5.31372	-1.0655	0.000257519	0.00140177	host coral		---NA---			0	0	0	0	0	0	0	0	0	0	0	1.35791	1.25738	0	0
TRINITY_DN281223_c0_g1_i1	-5.31372	-1.0655	0.000257523	0.00140177	host coral		---NA---			0	0	0	0	0	0	0	0	0	0	0	1.35791	1.25738	0	0
TRINITY_DN151163_c0_g1_i1	-5.31372	-1.0655	0.00025757	0.00140185	host coral	sp|Q8BGT5|ALAT2_MOUSE	alanine aminotransferase 2 isoform X2	GO:0003824;GO:0009058;GO:0030170	Aminotran_1_2	0	0	0	0	0	0	0	0	0	0	0	1.35791	1.25738	0	0
TRINITY_DN260071_c0_g1_i1	-5.31372	-1.0655	0.000257616	0.00140185	host coral	sp|Q5U4C9|DYRK2_MOUSE	dual specificity tyrosine-phosphorylation-regulated kinase 2	GO:0004672;GO:0005524;GO:0006468	Pkinase,Pkinase_Tyr	0	0	0	0	0	0	0	0	0	0	0	1.35791	1.25738	0	0
TRINITY_DN287616_c0_g1_i1	-5.31372	-1.0655	0.000257617	0.00140185	host coral	sp|A7Z019|SMCA4_BOVIN	transcription activator BRG1-like	GO:0005524;GO:0016514;GO:0016887;GO:0043044	SNF2_N	0	0	0	0	0	0	0	0	0	0	0	1.35791	1.25738	0	0
TRINITY_DN130856_c0_g1_i1	-5.31372	-1.0655	0.000257632	0.00140185	host coral	sp|Q9W5D0|Y34F_DROME	tubulin polyglutamylase TTLL7-like		PH	0	0	0	0	0	0	0	0	0	0	0	1.35791	1.25738	0	0
TRINITY_DN226301_c0_g1_i1	-5.31372	-1.0655	0.000257648	0.00140185	host coral		PREDICTED: uncharacterized protein LOC106179013			0	0	0	0	0	0	0	0	0	0	0	1.35791	1.25738	0	0
TRINITY_DN58481_c0_g1_i1	-5.31372	-1.0655	0.000257696	0.00140199	host coral	sp|Q32KZ9|TEKT1_BOVIN	PREDICTED: tektin-1-like		Tektin	0	0	0	0	0	0	0	0	0	0	0	1.35791	1.25738	0	0
TRINITY_DN893_c0_g1_i1	-5.31372	-1.0655	0.000257769	0.00140227	host coral	sp|Q8VHE0|SEC63_MOUSE	translocation protein SEC63 homolog	GO:0031204	Sec63	0	0	0	0	0	0	0	0	0	0	0	1.35791	1.25738	0	0
TRINITY_DN219638_c0_g1_i1	-5.31372	-1.0655	0.000257841	0.00140255	host coral		---NA---			0	0	0	0	0	0	0	0	0	0	0	1.35791	1.25738	0	0
TRINITY_DN6097_c0_g1_i1	-5.31372	-1.0655	0.000257904	0.00140267	host coral	sp|P41413|PCSK5_RAT	proprotein convertase subtilisin/kexin type 5-like		Furin-like_2,Furin-like_2	0	0	0	0	0	0	0	0	0	0	0	1.35791	1.25738	0	0
TRINITY_DN56485_c0_g1_i1	-5.31372	-1.0655	0.000257908	0.00140267	host coral	sp|Q9FWR4|DHAR1_ARATH	glutathione S-transferase DHAR1, mitochondrial-like		GST_C_5	0	0	0	0	0	0	0	0	0	0	0	1.35791	1.25738	0	0
TRINITY_DN115149_c0_g1_i1	-5.31372	-1.0655	0.000258046	0.0014032	host coral		PREDICTED: uncharacterized protein LOC105330621			0	0	0	0	0	0	0	0	0	0	0	1.35791	1.25738	0	0
TRINITY_DN142936_c0_g1_i1	-5.31372	-1.0655	0.00025805	0.0014032	host coral		PREDICTED: uncharacterized protein LOC100640866	GO:0007154;GO:0016021	Calx-beta	0	0	0	0	0	0	0	0	0	0	0	1.35791	1.25738	0	0
TRINITY_DN244544_c0_g1_i1	-5.31373	-1.0655	0.000258206	0.00140393	host coral	sp|Q3ZCJ8|CATC_BOVIN	dipeptidyl peptidase 1 isoform X1		CathepsinC_exc	0	0	0	0	0	0	0	0	0	0	0	1.35791	1.25738	0	0
TRINITY_DN29695_c0_g2_i1	-5.31373	-1.0655	0.000258335	0.00140448	host coral		---NA---			0	0	0	0	0	0	0	0	0	0	0	1.35791	1.25738	0	0
TRINITY_DN108886_c0_g1_i1	-5.31373	-1.0655	0.000258351	0.00140448	host coral		---NA---		Ig_3,Ig_3,Ig_2,Ig_2	0	0	0	0	0	0	0	0	0	0	0	1.35791	1.25738	0	0
TRINITY_DN204331_c0_g1_i1	-5.31373	-1.0655	0.00025845	0.0014049	host coral	sp|F1LQ48|HNRPL_RAT	heterogeneous nuclear ribonucleoprotein L-like	GO:0003676	RRM_1	0	0	0	0	0	0	0	0	0	0	0	1.35791	1.25738	0	0
TRINITY_DN41913_c0_g1_i1	-5.31373	-1.0655	0.000258503	0.00140507	host coral	sp|Q8R3N6|THOC1_MOUSE	THO complex subunit 1-like		efThoc1	0	0	0	0	0	0	0	0	0	0	0	1.35791	1.25738	0	0
TRINITY_DN234840_c0_g1_i1	-5.31373	-1.0655	0.000258629	0.00140564	host coral	sp|Q6TUG0|DJB11_RAT	dnaJ homolog subfamily B member 11-like		DnaJ	0	0	0	0	0	0	0	0	0	0	0	1.35791	1.25738	0	0
TRINITY_DN35052_c0_g1_i1	-5.31554	-0.00725953	6.7829e-07	6.56664e-06	host coral	sp|Q9SBN5|PSAN_VOLCA	hypothetical protein CHLNCDRAFT_32470	GO:0009522;GO:0015979	PsaN	0	0.114044	0	0	0	0	0	0.595464	0	0	0	4.52635	2.51475	0	2.12388
TRINITY_DN177673_c1_g4_i1	-5.32384	-1.06205	0.000256422	0.00139924	host coral		---NA---	GO:0005515		0	0	0	0	0	0	0	0	0	0	0	1.35564	1.27938	0	0
TRINITY_DN152103_c0_g1_i1	-5.33238	1.1584	2.59956e-06	2.16273e-05	host coral	sp|A6Q0K5|CP12_CHLRE	hypothetical protein VOLCADRAFT_121134		CP12	0	0.798308	0	0	0	0	0	0.99244	0	0.176032	0	10.6369	12.8881	0	1.06194
TRINITY_DN157002_c0_g1_i1	-5.33353	0.286699	1.16214e-05	8.1702e-05	host coral		---NA---			0	0.57022	0	0	0	0	0	0.198488	0	0	0	6.56321	5.65819	0	0
TRINITY_DN7270_c0_g1_i1	-5.33637	-1.05925	7.24115e-05	0.000425005	host coral		---NA---			0	0	0	0	0	0	0	0	0	0	0	1.13159	1.25738	0	0.265485
TRINITY_DN279868_c0_g1_i1	-5.33637	-1.05925	7.24123e-05	0.000425005	host coral	sp|Q8TF65|GIPC2_HUMAN	hypothetical protein BRAFLDRAFT_91652			0	0	0	0	0	0	0	0	0	0	0	1.13159	1.25738	0	0.265485
TRINITY_DN105592_c0_g1_i1	-5.33637	-1.05925	7.24515e-05	0.000425197	host coral	sp|P53618|COPB_HUMAN	coatomer subunit beta-like	GO:0005737;GO:0006886		0	0	0	0	0	0	0	0	0	0	0	1.13159	1.25738	0	0.265485
TRINITY_DN8642_c0_g1_i1	-5.33637	-1.05925	7.2487e-05	0.000425365	host coral	sp|Q6TGY8|EMC2_DANRE	ER membrane protein complex subunit 2	GO:0005515		0	0	0	0	0	0	0	0	0	0	0	1.13159	1.25738	0	0.265485
TRINITY_DN168384_c7_g3_i1	-5.34103	-0.0664204	2.13595e-07	2.26355e-06	host coral	sp|Q90YS3|RS2_ICTPU	40S ribosomal protein S2	GO:0003723;GO:0003735;GO:0006412;GO:0015935	Ribosomal_S5,Ribosomal_S5_C	0	0	0.13851	0	0	0	0.374564	0	0	0	0	3.8474	2.20041	0	2.65485
TRINITY_DN182458_c2_g4_i8	-5.34358	-0.0429221	1.65948e-05	0.000111584	host coral	sp|P10733|SEVE_DICDI	hypothetical protein LOTGIDRAFT_221805	GO:0051015	Gelsolin,Gelsolin	0	0	0	0	0	0	0	0	0	0.528097	0	4.97899	1.88606	0	1.8584
TRINITY_DN182415_c2_g3_i4	-5.34653	0.0494342	1.05833e-05	7.52051e-05	host coral	sp|P49953|WT1_SMIMA	Wilms tumor protein-like	GO:0003676	zf-C2H2,zf-C2H2,zf-C2H2,zf-C2H2,zf-H2C2_2,zf-H2C2_2,zf-H2C2_2,zf-H2C2_2,zf-H2C2_2,zf-C2H2_4,zf-C2H2_4,zf-C2H2_4,zf-C2H2_4,zf-C2H2_4,zf-C2H2_6,zf-C2H2_6,zf-C2H2_6	0.15046	0	0	0	0	0	0.449477	0	0	0	0	5.32299	4.60514	0	0
TRINITY_DN136595_c0_g1_i1	-5.34979	-1.05747	0.000200125	0.00110355	host coral	sp|Q11136|PEPD_MOUSE	hypothetical protein LOTGIDRAFT_217473		Peptidase_M24	0	0	0	0	0	0	0	0	0	0	0	1.13159	1.57172	0	0
TRINITY_DN21929_c0_g1_i1	-5.34979	-1.05747	0.000200163	0.00110367	host coral	sp|P50399|GDIB_RAT	rab GDP dissociation inhibitor beta-like	GO:0005092;GO:0007264	GDI	0	0	0	0	0	0	0	0	0	0	0	1.13159	1.57172	0	0
TRINITY_DN234746_c0_g1_i1	-5.34979	-1.05747	0.000200202	0.00110378	host coral	sp|Q5R9Z1|VPS29_PONAB	vacuolar protein sorting-associated protein 29-like	GO:0030904;GO:0042147	Metallophos_2	0	0	0	0	0	0	0	0	0	0	0	1.13159	1.57172	0	0
TRINITY_DN224491_c0_g1_i1	-5.34979	-1.05747	0.000200223	0.0011038	host coral	sp|P78536|ADA17_HUMAN	disintegrin and metalloproteinase domain-containing protein 17-like isoform X2		ADAM17_MPD,ADAM17_MPD	0	0	0	0	0	0	0	0	0	0	0	1.13159	1.57172	0	0
TRINITY_DN61552_c0_g1_i1	-5.34979	-1.05747	0.000200252	0.00110387	host coral		meiotically up-regulated gene 158 protein-like			0	0	0	0	0	0	0	0	0	0	0	1.13159	1.57172	0	0
TRINITY_DN244155_c0_g1_i1	-5.34979	-1.05747	0.000200286	0.00110396	host coral		cold shock domain-containing protein E1-like			0	0	0	0	0	0	0	0	0	0	0	1.13159	1.57172	0	0
TRINITY_DN54394_c0_g1_i1	-5.34979	-1.05747	0.000200328	0.00110406	host coral	sp|Q9XUB9|NRA1_CAEEL	PREDICTED: copine-9-like		C2	0	0	0	0	0	0	0	0	0	0	0	1.13159	1.57172	0	0
TRINITY_DN134671_c0_g1_i1	-5.34979	-1.05747	0.000200387	0.00110406	host coral		hypothetical protein LOTGIDRAFT_238557		MYCBPAP	0	0	0	0	0	0	0	0	0	0	0	1.13159	1.57172	0	0
TRINITY_DN299650_c0_g1_i1	-5.34979	-1.05747	0.000200402	0.00110406	host coral		---NA---	GO:0005509;GO:0005576;GO:0007160	Ependymin	0	0	0	0	0	0	0	0	0	0	0	1.13159	1.57172	0	0
TRINITY_DN182946_c2_g3_i2	-5.34979	-1.05747	0.000200419	0.00110406	host coral		---NA---			0	0	0	0	0	0	0	0	0	0	0	1.13159	1.57172	0	0
TRINITY_DN261155_c0_g1_i1	-5.34979	-1.05747	0.000200436	0.00110406	host coral	sp|Q8BMJ2|SYLC_MOUSE	leucine--tRNA ligase, cytoplasmic			0	0	0	0	0	0	0	0	0	0	0	1.13159	1.57172	0	0
TRINITY_DN186038_c0_g1_i1	-5.34979	-1.05747	0.000200453	0.00110406	host coral	sp|Q6PAM1|TXLNA_MOUSE	PREDICTED: alpha-taxilin-like	GO:0019905	Taxilin	0	0	0	0	0	0	0	0	0	0	0	1.13159	1.57172	0	0
TRINITY_DN116727_c0_g1_i1	-5.34979	-1.05747	0.000200467	0.00110406	host coral		---NA---			0	0	0	0	0	0	0	0	0	0	0	1.13159	1.57172	0	0
TRINITY_DN125501_c0_g1_i1	-5.34979	-1.05747	0.000200473	0.00110406	host coral	sp|O00507|USP9Y_HUMAN	probable ubiquitin carboxyl-terminal hydrolase FAF-X			0	0	0	0	0	0	0	0	0	0	0	1.13159	1.57172	0	0
TRINITY_DN131874_c0_g1_i2	-5.34979	-1.05747	0.000200476	0.00110406	host coral	sp|O74212|D5FAD_MORAP	delta(5) fatty acid desaturase-like			0	0	0	0	0	0	0	0	0	0	0	1.13159	1.57172	0	0
TRINITY_DN148886_c0_g1_i1	-5.34979	-1.05747	0.000200485	0.00110406	host coral		---NA---			0	0	0	0	0	0	0	0	0	0	0	1.13159	1.57172	0	0
TRINITY_DN286175_c0_g1_i1	-5.34979	-1.05747	0.000200497	0.00110406	host coral		---NA---			0	0	0	0	0	0	0	0	0	0	0	1.13159	1.57172	0	0
TRINITY_DN41819_c1_g1_i1	-5.3498	-1.05747	0.000200517	0.00110406	host coral	sp|P12107|COBA1_HUMAN	collagen alpha-1(V) chain-like	GO:0005201	COLFI	0	0	0	0	0	0	0	0	0	0	0	1.13159	1.57172	0	0
TRINITY_DN168205_c0_g1_i1	-5.3498	-1.05747	0.000200529	0.00110406	host coral		---NA---			0	0	0	0	0	0	0	0	0	0	0	1.13159	1.57172	0	0
TRINITY_DN45640_c0_g1_i1	-5.3498	-1.05747	0.000200573	0.00110421	host coral		PREDICTED: uncharacterized protein LOC106814086			0	0	0	0	0	0	0	0	0	0	0	1.13159	1.57172	0	0
TRINITY_DN192721_c0_g1_i1	-5.3498	-1.05747	0.000200614	0.00110431	host coral	sp|Q96N67|DOCK7_HUMAN	dedicator of cytokinesis protein 7-like	GO:0005085;GO:0007264	DHR-2	0	0	0	0	0	0	0	0	0	0	0	1.13159	1.57172	0	0
TRINITY_DN136916_c1_g1_i1	-5.3498	-1.05747	0.000200626	0.00110431	host coral	sp|Q0VD19|ASM_BOVIN	sphingomyelin phosphodiesterase			0	0	0	0	0	0	0	0	0	0	0	1.13159	1.57172	0	0
TRINITY_DN19956_c0_g1_i1	-5.3498	-1.05747	0.000200691	0.00110456	host coral	sp|Q92625|ANS1A_HUMAN	PREDICTED: uncharacterized protein LOC107338231 isoform X2	GO:0005515	SAM_2,SAM_2,SAM_1,SAM_1	0	0	0	0	0	0	0	0	0	0	0	1.13159	1.57172	0	0
TRINITY_DN258926_c0_g1_i1	-5.3498	-1.05747	0.000200706	0.00110456	host coral	sp|Q28298|RRBP1_CANLF	ribosome-binding protein 1 isoform X2	GO:0007018;GO:0019894		0	0	0	0	0	0	0	0	0	0	0	1.13159	1.57172	0	0
TRINITY_DN215970_c0_g1_i1	-5.3498	-1.05747	0.000200744	0.00110461	host coral	sp|Q4V7F2|CREL1_RAT	cysteine-rich with EGF-like domain protein 2 isoform X5	GO:0005509	EGF_CA,EGF_CA	0	0	0	0	0	0	0	0	0	0	0	1.13159	1.57172	0	0
TRINITY_DN210211_c0_g1_i1	-5.3498	-1.05747	0.000200751	0.00110461	host coral		---NA---			0	0	0	0	0	0	0	0	0	0	0	1.13159	1.57172	0	0
TRINITY_DN155438_c1_g1_i1	-5.3498	-1.05747	0.000200788	0.00110473	host coral		---NA---			0	0	0	0	0	0	0	0	0	0	0	1.13159	1.57172	0	0
TRINITY_DN155709_c0_g1_i1	-5.3498	-1.05747	0.000200891	0.00110519	host coral	sp|Q8QZR1|ATTY_MOUSE	predicted protein	GO:0003824;GO:0009058;GO:0030170	Aminotran_1_2	0	0	0	0	0	0	0	0	0	0	0	1.13159	1.57172	0	0
TRINITY_DN20821_c0_g1_i1	-5.3498	-1.05747	0.000200985	0.00110562	host coral		---NA---			0	0	0	0	0	0	0	0	0	0	0	1.13159	1.57172	0	0
TRINITY_DN257727_c0_g1_i1	-5.34981	-1.05747	0.000201091	0.0011061	host coral	sp|C3YWU0|FUCO_BRAFL	tissue alpha-L-fucosidase-like	GO:0004560;GO:0006004	Alpha_L_fucos,Fucosidase_C	0	0	0	0	0	0	0	0	0	0	0	1.13159	1.57172	0	0
TRINITY_DN202744_c0_g1_i1	-5.34981	-1.05747	0.000201141	0.00110618	host coral	sp|Q9H3L0|MMAD_HUMAN	methylmalonic aciduria and homocystinuria type D homolog, mitochondrial-like	GO:0009235	MMADHC	0	0	0	0	0	0	0	0	0	0	0	1.13159	1.57172	0	0
TRINITY_DN137340_c1_g1_i1	-5.34981	-1.05747	0.000201145	0.00110618	host coral		---NA---			0	0	0	0	0	0	0	0	0	0	0	1.13159	1.57172	0	0
TRINITY_DN88903_c0_g2_i1	-5.34981	-1.05747	0.000201227	0.00110647	host coral		---NA---			0	0	0	0	0	0	0	0	0	0	0	1.13159	1.57172	0	0
TRINITY_DN128360_c1_g1_i1	-5.34981	-1.05747	0.000201338	0.00110699	host coral		---NA---			0	0	0	0	0	0	0	0	0	0	0	1.13159	1.57172	0	0
TRINITY_DN93709_c0_g1_i1	-5.34981	-1.05747	0.000201378	0.00110711	host coral	sp|Q8R0G9|NU133_MOUSE	nuclear pore complex protein Nup133-like	GO:0017056	Nucleoporin_C	0	0	0	0	0	0	0	0	0	0	0	1.13159	1.57172	0	0
TRINITY_DN248690_c0_g1_i1	-5.34981	-1.05747	0.000201458	0.00110746	host coral	sp|Q5KU39|VPS41_MOUSE	hypothetical protein LOTGIDRAFT_126722, partial			0	0	0	0	0	0	0	0	0	0	0	1.13159	1.57172	0	0
TRINITY_DN275798_c0_g1_i1	-5.34981	-1.05747	0.000201525	0.00110773	host coral		---NA---			0	0	0	0	0	0	0	0	0	0	0	1.13159	1.57172	0	0
TRINITY_DN187136_c0_g1_i1	-5.34981	-1.05747	0.000201562	0.00110783	host coral		piezo-type mechanosensitive ion channel component 2-like			0	0	0	0	0	0	0	0	0	0	0	1.13159	1.57172	0	0
TRINITY_DN126354_c0_g2_i1	-5.34982	-1.05747	0.000201652	0.00110823	host coral	sp|Q6XPZ3|PAG15_CANLF	group XV phospholipase A2-like	GO:0006629;GO:0008374	LCAT	0	0	0	0	0	0	0	0	0	0	0	1.13159	1.57172	0	0
TRINITY_DN182012_c0_g1_i5	-5.35429	-0.127463	3.81846e-06	3.02763e-05	host coral	sp|Q95M17|CHIA_BOVIN	hypothetical protein BRAFLDRAFT_123125	GO:0005576;GO:0005975;GO:0006030;GO:0008061	Glyco_hydro_18,CBM_14	0	0	0	0	0	0	0	0.470417	0.111468	0	0	3.96282	3.89158	0	0.528316
TRINITY_DN169493_c1_g1_i2	-5.35491	-0.023821	0.000144823	0.000813211	host coral	sp|Q99323|MYSN_DROME	myosin heavy chain, non-muscle-like	GO:0003774;GO:0005524;GO:0016459	Myosin_head	0	0	0	0	0	0	0	0	0	0.528097	0	3.39477	5.97253	0	0
TRINITY_DN181310_c0_g1_i3	-5.35536	1.83466	0.000123885	0.000704188	host coral		---NA---			0	0	0	0	0	0	0.253455	0	2.44434	0	0	18.1688	21.9884	0.695856	0
TRINITY_DN288918_c0_g1_i1	-5.36278	-0.476278	3.54724e-05	0.000222475	host coral	sp|O57592|RL7A_TAKRU	60S ribosomal protein L7a-like		Ribosomal_L7Ae	0	0	0	0	0	0	0.249709	0	0	0	0	3.62108	2.20041	0	0
TRINITY_DN176373_c6_g2_i16	-5.36911	0.203608	1.91778e-13	1.02691e-11	symbionts		---NA---			0.300919	0.228088	0	0	0	0	0.124855	0	0	0	0	3.68219	1.88921	3.22645	2.7106
TRINITY_DN139338_c0_g1_i1	-5.37873	-0.711473	8.56725e-05	0.000499019	host coral	sp|P35579|MYH9_HUMAN	myosin heavy chain, striated muscle-like	GO:0003774;GO:0005524;GO:0016459	Myosin_head	0	0	0	0.134031	0	0	0	0	0	0	0	2.26318	2.20041	0	0
TRINITY_DN179334_c5_g1_i1	-5.37977	-0.226545	1.09748e-06	1.00473e-05	host coral	sp|Q9W6Y1|HSP7C_ORYLA	heat shock cognate 71 kDa protein-like		HSP70	0	0	0.277019	0	0	0	0.124855	0	0	0	0	3.39477	3.45778	0	0.796456
TRINITY_DN159921_c0_g1_i2	-5.38195	-0.408957	1.49954e-06	1.33472e-05	host coral	sp|Q5QQ53|XYLT_DROPS	hypothetical protein		WSC	0	0	0	0	0	0	0	0.396976	0	0	0	2.71581	1.88606	0	1.59291
TRINITY_DN285052_c0_g1_i1	-5.38417	-0.694551	9.70014e-05	0.000559043	host coral		POU domain, class 6, transcription factor 1-like isoform X1	GO:0005515		0	0	0	0.134031	0	0	0	0	0	0	0	3.16845	1.25738	0	0
TRINITY_DN59111_c0_g2_i1	-5.40458	-0.712035	1.32784e-06	1.19691e-05	host coral	sp|P15636|API_ACHLY	hypothetical protein			0	0	0	0	0	0	0.124855	0	0	0	0	2.03686	1.57172	0	0.796456
TRINITY_DN127372_c0_g1_i2	-5.406	-1.02975	0.000207308	0.00113873	host coral	sp|Q24372|LACH_DROME	PREDICTED: hemicentin-1-like		Ig_3,I-set,Ig_2,ig,V-set	0	0	0	0	0	0	0	0	0	0	0	1.52764	1.25738	0	0
TRINITY_DN211042_c0_g1_i1	-5.40689	-0.350826	8.55715e-05	0.000498622	host coral	sp|P18542|PYR1_MICDP	Phycobilisome 31.8kD linker polypeptide	GO:0015979;GO:0030089	PBS_linker_poly	0	0	0	0	0	0	0	0	0	0	0.332092	3.8474	2.82909	0	0
TRINITY_DN176456_c1_g2_i9	-5.41091	-0.714454	1.50754e-05	0.000102847	host coral	sp|Q8NBN7|RDH13_HUMAN	retinol dehydrogenase 13-like isoform X3		adh_short,adh_short_C2,KR	0	0	0	0	0	0	0.124855	0	0	0	0	2.26318	2.20041	0	0
TRINITY_DN107387_c0_g1_i1	-5.41606	-1.02276	5.49473e-05	0.000332907	host coral	sp|Q5RBM1|RPN2_PONAB	dolichyl-diphosphooligosaccharide--protein glycosyltransferase subunit 2-like	GO:0006487;GO:0008250;GO:0016021	Ribophorin_II	0	0	0	0	0	0	0	0	0	0	0	1.35791	1.25738	0.231952	0
TRINITY_DN263752_c0_g1_i1	-5.42148	-0.694435	2.84821e-06	2.35669e-05	host coral		---NA---			0	0	0	0	0	0	0.124855	0	0	0	0	2.71581	1.57172	0.231952	0
TRINITY_DN15041_c0_g1_i1	-5.42552	-0.171068	2.37793e-06	1.99787e-05	host coral		---NA---			0	0	0.277019	0	0.156702	0	0	0	0	0	0	3.8474	4.08647	0.231952	0
TRINITY_DN67215_c1_g1_i1	-5.42874	-1.01886	0.000154223	0.000865613	host coral	sp|Q98TX3|PDCD4_CHICK	PREDICTED: uncharacterized protein LOC100842871	GO:0045892	MA3	0	0	0	0	0	0	0	0	0	0	0	1.35791	0	0	1.32743
TRINITY_DN224034_c0_g1_i1	-5.43458	-1.0171	3.82023e-05	0.000238169	host coral	sp|Q9SBN4|PGKH_VOLCA	phosphoglycerate kinase	GO:0004618;GO:0006096	PGK	0	0	0	0	0	0	0	0	0	0	0	1.35791	0.314344	0	1.06194
TRINITY_DN236881_c0_g1_i1	-5.43458	-1.0171	3.82115e-05	0.000238203	host coral		---NA---			0	0	0	0	0	0	0	0	0	0	0	1.35791	0.314344	0	1.06194
TRINITY_DN190087_c0_g1_i1	-5.43458	-1.0171	3.82234e-05	0.000238254	host coral		---NA---			0	0	0	0	0	0	0	0	0	0	0	1.35791	0.314344	0	1.06194
TRINITY_DN196581_c0_g1_i1	-5.43541	-1.018	0.000160768	0.000899913	host coral	sp|B0W3L6|CARM1_CULQU	histone-arginine methyltransferase CARMER-like isoform X2			0	0	0	0	0	0	0	0	0	0	0	1.58422	1.25738	0	0
TRINITY_DN224626_c0_g1_i1	-5.43542	-1.018	0.000160831	0.000899913	host coral	sp|Q96RY7|IF140_HUMAN	intraflagellar transport protein 140 homolog			0	0	0	0	0	0	0	0	0	0	0	1.58422	1.25738	0	0
TRINITY_DN258183_c0_g1_i1	-5.43542	-1.018	0.000160836	0.000899913	host coral	sp|Q5RC80|RBM39_PONAB	RNA-binding protein 39-like isoform X2	GO:0003676	RRM_1,RBM39linker	0	0	0	0	0	0	0	0	0	0	0	1.58422	1.25738	0	0
TRINITY_DN6455_c0_g1_i1	-5.43542	-1.018	0.00016084	0.000899913	host coral	sp|Q7Z6Z7|HUWE1_HUMAN	E3 ubiquitin-protein ligase HUWE1-like isoform X2	GO:0004842		0	0	0	0	0	0	0	0	0	0	0	1.58422	1.25738	0	0
TRINITY_DN121695_c0_g1_i1	-5.43542	-1.018	0.000160904	0.000899913	host coral	sp|B0WGM1|EFGM_CULQU	hypothetical protein HELRODRAFT_114036	GO:0005525	EFG_IV	0	0	0	0	0	0	0	0	0	0	0	1.58422	1.25738	0	0
TRINITY_DN206930_c0_g1_i1	-5.43542	-1.018	0.000160983	0.000899934	host coral		---NA---	GO:0007154;GO:0016021	Calx-beta,Calx-beta	0	0	0	0	0	0	0	0	0	0	0	1.58422	1.25738	0	0
TRINITY_DN259298_c0_g1_i1	-5.43542	-1.018	0.000161045	0.000900068	host coral	sp|Q9P2J5|SYLC_HUMAN	leucine--tRNA ligase, cytoplasmic	GO:0004823;GO:0005524;GO:0006429	Anticodon_1	0	0	0	0	0	0	0	0	0	0	0	1.58422	1.25738	0	0
TRINITY_DN194488_c0_g1_i1	-5.43542	-1.018	0.000161053	0.000900068	host coral	sp|Q9JLZ3|AUHM_MOUSE	methylglutaconyl-CoA hydratase, mitochondrial	GO:0003824	ECH_1,ECH_2	0	0	0	0	0	0	0	0	0	0	0	1.58422	1.25738	0	0
TRINITY_DN76125_c0_g1_i1	-5.43542	-1.018	0.000161107	0.000900135	host coral	sp|Q6IRB3|DCT2B_XENLA	hypothetical protein LOTGIDRAFT_223566	GO:0005869;GO:0007017	Dynamitin	0	0	0	0	0	0	0	0	0	0	0	1.58422	1.25738	0	0
TRINITY_DN199920_c0_g1_i1	-5.43542	-1.018	0.000161183	0.000900172	host coral		---NA---		VWD	0	0	0	0	0	0	0	0	0	0	0	1.58422	1.25738	0	0
TRINITY_DN52296_c0_g1_i1	-5.43542	-1.018	0.000161271	0.00090037	host coral		---NA---			0	0	0	0	0	0	0	0	0	0	0	1.58422	1.25738	0	0
TRINITY_DN278295_c0_g1_i1	-5.43542	-1.018	0.000161357	0.000900386	host coral	sp|P22717|GCYB2_RAT	guanylate cyclase soluble subunit beta-2-like	GO:0004383;GO:0006182;GO:0035556	HNOBA,Guanylate_cyc	0	0	0	0	0	0	0	0	0	0	0	1.58422	1.25738	0	0
TRINITY_DN266833_c0_g1_i1	-5.43542	-1.018	0.000161464	0.000900386	host coral	sp|P35659|DEK_HUMAN	protein DEK-like			0	0	0	0	0	0	0	0	0	0	0	1.58422	1.25738	0	0
TRINITY_DN85079_c0_g1_i1	-5.43542	-1.018	0.000161489	0.000900386	host coral		---NA---			0	0	0	0	0	0	0	0	0	0	0	1.58422	1.25738	0	0
TRINITY_DN139871_c0_g1_i1	-5.43542	-1.018	0.00016155	0.000900386	host coral	sp|Q91ZX1|C209A_MOUSE	hypothetical protein BRAFLDRAFT_129759		Lectin_C	0	0	0	0	0	0	0	0	0	0	0	1.58422	1.25738	0	0
TRINITY_DN230746_c0_g1_i1	-5.43542	-1.018	0.00016155	0.000900386	host coral	sp|Q6DK72|SUMO3_XENTR	small ubiquitin-related modifier 3-like	GO:0005515;GO:0016925	Rad60-SLD,ubiquitin	0	0	0	0	0	0	0	0	0	0	0	1.58422	1.25738	0	0
TRINITY_DN7329_c0_g1_i1	-5.43542	-1.018	0.000161584	0.000900386	host coral	sp|Q6P632|NAA20_XENTR	N-alpha-acetyltransferase 20 isoform X2			0	0	0	0	0	0	0	0	0	0	0	1.58422	1.25738	0	0
TRINITY_DN218247_c0_g1_i1	-5.43542	-1.018	0.000161611	0.000900386	host coral	sp|Q7JUY7|CED6_DROME	PTB domain-containing engulfment adapter protein 1-like isoform X1			0	0	0	0	0	0	0	0	0	0	0	1.58422	1.25738	0	0
TRINITY_DN268933_c0_g1_i1	-5.43542	-1.018	0.000161616	0.000900386	host coral		---NA---			0	0	0	0	0	0	0	0	0	0	0	1.58422	1.25738	0	0
TRINITY_DN10530_c0_g2_i1	-5.43542	-1.018	0.000161631	0.000900386	host coral	sp|Q922U1|PRPF3_MOUSE	U4/U6 small nuclear ribonucleoprotein Prp3	GO:0000398;GO:0046540	PRP3,PRP3	0	0	0	0	0	0	0	0	0	0	0	1.58422	1.25738	0	0
TRINITY_DN278215_c0_g1_i1	-5.43542	-1.018	0.000161632	0.000900386	host coral	sp|Q8S3N2|DCOR_CAPAN	ornithine decarboxylase-like	GO:0003824;GO:0006596	Orn_DAP_Arg_deC	0	0	0	0	0	0	0	0	0	0	0	1.58422	1.25738	0	0
TRINITY_DN73824_c0_g1_i1	-5.43542	-1.018	0.000161681	0.00090058	host coral	sp|Q32KR8|ADPRH_BOVIN	protein ADP-ribosylarginine hydrolase-like isoform X4		ADP_ribosyl_GH	0	0	0	0	0	0	0	0	0	0	0	1.58422	1.25738	0	0
TRINITY_DN219493_c0_g1_i1	-5.43542	-1.018	0.00016172	0.000900645	host coral	sp|P40978|RS19_ORYSJ	40S ribosomal protein S19-like	GO:0003735;GO:0005840;GO:0006412	Ribosomal_S19e	0	0	0	0	0	0	0	0	0	0	0	1.58422	1.25738	0	0
TRINITY_DN39259_c0_g1_i1	-5.43542	-1.018	0.000161747	0.000900655	host coral	sp|P13418|POLS_CRPVC	capsid polyprotein			0	0	0	0	0	0	0	0	0	0	0	1.58422	1.25738	0	0
TRINITY_DN5239_c0_g1_i1	-5.43542	-1.018	0.00016175	0.000900655	host coral	sp|Q9VI75|PICAL_DROME	phosphatidylinositol-binding clathrin assembly protein-like	GO:0005545;GO:0030136;GO:0030276;GO:0048268	ANTH	0	0	0	0	0	0	0	0	0	0	0	1.58422	1.25738	0	0
TRINITY_DN67916_c0_g1_i1	-5.43542	-1.018	0.000161782	0.000900753	host coral	sp|Q9CZW5|TOM70_MOUSE	mitochondrial import receptor subunit TOM70-like	GO:0005515	TPR_11,TPR_11,TPR_11	0	0	0	0	0	0	0	0	0	0	0	1.58422	1.25738	0	0
TRINITY_DN73965_c0_g1_i1	-5.43543	-1.018	0.000161819	0.000900802	host coral		---NA---			0	0	0	0	0	0	0	0	0	0	0	1.58422	1.25738	0	0
TRINITY_DN91880_c0_g1_i1	-5.43543	-1.018	0.00016189	0.000901037	host coral	sp|Q8K4R9|DLGP5_MOUSE	disks large-associated protein 4-like	GO:0023052	GKAP	0	0	0	0	0	0	0	0	0	0	0	1.58422	1.25738	0	0
TRINITY_DN264603_c0_g1_i1	-5.43543	-1.018	0.000161958	0.000901179	host coral	sp|O80763|NRX1_ARATH	hypothetical protein LOTGIDRAFT_229002	GO:0045454	Thioredoxin_8,Thioredoxin,Thioredoxin,Thioredoxin_2,AhpC-TSA,Redoxin	0	0	0	0	0	0	0	0	0	0	0	1.58422	1.25738	0	0
TRINITY_DN52820_c0_g2_i1	-5.43543	-1.018	0.000162023	0.000901389	host coral		---NA---			0	0	0	0	0	0	0	0	0	0	0	1.58422	1.25738	0	0
TRINITY_DN104987_c0_g1_i1	-5.43543	-1.018	0.000162075	0.000901466	host coral	sp|Q2M389|WASH7_HUMAN	WASH complex subunit 7-like	GO:0071203	WASH-7_N	0	0	0	0	0	0	0	0	0	0	0	1.58422	1.25738	0	0
TRINITY_DN207072_c0_g1_i1	-5.43543	-1.018	0.000162082	0.000901466	host coral		---NA---			0	0	0	0	0	0	0	0	0	0	0	1.58422	1.25738	0	0
TRINITY_DN158353_c0_g1_i1	-5.43543	-1.018	0.000162125	0.000901561	host coral	sp|G3V801|NETR_RAT	scavenger receptor cysteine-rich protein	GO:0005044;GO:0016020	SRCR,SRCR	0	0	0	0	0	0	0	0	0	0	0	1.58422	1.25738	0	0
TRINITY_DN256250_c0_g1_i1	-5.43543	-1.018	0.000162157	0.000901582	host coral	sp|Q13435|SF3B2_HUMAN	splicing factor 3B subunit 2-like	GO:0005634	DUF382,PSP,PSP	0	0	0	0	0	0	0	0	0	0	0	1.58422	1.25738	0	0
TRINITY_DN1380_c0_g1_i1	-5.43543	-1.018	0.000162173	0.000901592	host coral	sp|Q2M389|WASH7_HUMAN	WASH complex subunit 7-like	GO:0071203	WASH-7_N	0	0	0	0	0	0	0	0	0	0	0	1.58422	1.25738	0	0
TRINITY_DN197614_c0_g1_i1	-5.43543	-1.018	0.000162258	0.000901985	host coral	sp|Q9Y450|HBS1L_HUMAN	HBS1-like protein		GTP_EFTU_D3	0	0	0	0	0	0	0	0	0	0	0	1.58422	1.25738	0	0
TRINITY_DN192915_c0_g1_i1	-5.43543	-1.018	0.00016235	0.000902421	host coral	sp|O93602|ATF2_CHICK	cyclic AMP-dependent transcription factor ATF-2-like	GO:0003677;GO:0003700;GO:0006355	bZIP_1,bZIP_2,bZIP_Maf	0	0	0	0	0	0	0	0	0	0	0	1.58422	1.25738	0	0
TRINITY_DN217709_c0_g1_i1	-5.43543	-1.018	0.000162379	0.000902499	host coral	sp|Q55C09|SGMA_DICDI	hypothetical protein DICPUDRAFT_52947	GO:0016787	Metallophos	0	0	0	0	0	0	0	0	0	0	0	1.58422	1.25738	0	0
TRINITY_DN254076_c0_g1_i1	-5.43543	-1.018	0.00016241	0.000902536	host coral	sp|O74212|D5FAD_MORAP	delta(5) fatty acid desaturase-like	GO:0006629	FA_desaturase	0	0	0	0	0	0	0	0	0	0	0	1.58422	1.25738	0	0
TRINITY_DN11761_c0_g1_i1	-5.43543	-1.018	0.00016243	0.000902536	host coral	sp|A4IFW2|PTPRF_DANRE	PREDICTED: uncharacterized protein LOC100635116	GO:0004725;GO:0006470	Y_phosphatase	0	0	0	0	0	0	0	0	0	0	0	1.58422	1.25738	0	0
TRINITY_DN259721_c0_g1_i1	-5.43543	-1.018	0.000162442	0.000902536	host coral	sp|Q5ZIM5|MAP1_CHICK	methionine aminopeptidase 1-like		Peptidase_M24	0	0	0	0	0	0	0	0	0	0	0	1.58422	1.25738	0	0
TRINITY_DN86336_c0_g2_i1	-5.43543	-1.018	0.000162442	0.000902536	host coral	sp|Q659X0|FUT8_CANLF	alpha-(1,6)-fucosyltransferase-like isoform X2	GO:0005515		0	0	0	0	0	0	0	0	0	0	0	1.58422	1.25738	0	0
TRINITY_DN153447_c1_g1_i1	-5.43543	-1.018	0.000162473	0.000902536	host coral	sp|Q8WUM4|PDC6I_HUMAN	programmed cell death 6-interacting protein-like		BRO1	0	0	0	0	0	0	0	0	0	0	0	1.58422	1.25738	0	0
TRINITY_DN120948_c1_g1_i1	-5.43543	-1.018	0.000162478	0.000902536	host coral	sp|Q9Y2S7|PDIP2_HUMAN	polymerase delta-interacting protein 2-like		DUF525	0	0	0	0	0	0	0	0	0	0	0	1.58422	1.25738	0	0
TRINITY_DN131797_c1_g1_i1	-5.43543	-1.018	0.000162502	0.000902536	host coral	sp|O43347|MSI1H_HUMAN	RNA-binding protein Musashi homolog 2-like	GO:0003676	RRM_1	0	0	0	0	0	0	0	0	0	0	0	1.58422	1.25738	0	0
TRINITY_DN9345_c1_g1_i1	-5.43543	-1.018	0.000162505	0.000902536	host coral	sp|Q9D0R2|SYTC_MOUSE	AAEL001206-PA	GO:0004829;GO:0005524;GO:0005737;GO:0006435	tRNA-synt_2b	0	0	0	0	0	0	0	0	0	0	0	1.58422	1.25738	0	0
TRINITY_DN5710_c0_g1_i1	-5.43543	-1.018	0.000162512	0.000902536	host coral	sp|Q805F9|DDB1_CHICK	DNA damage-binding protein 1-like	GO:0005515		0	0	0	0	0	0	0	0	0	0	0	1.58422	1.25738	0	0
TRINITY_DN61752_c0_g1_i1	-5.43543	-1.018	0.000162536	0.000902538	host coral		PREDICTED: uncharacterized protein LOC100632958			0	0	0	0	0	0	0	0	0	0	0	1.58422	1.25738	0	0
TRINITY_DN186767_c0_g1_i1	-5.43543	-1.018	0.000162541	0.000902538	host coral	sp|Q16760|DGKD_HUMAN	diacylglycerol kinase delta			0	0	0	0	0	0	0	0	0	0	0	1.58422	1.25738	0	0
TRINITY_DN119340_c0_g1_i1	-5.43543	-1.018	0.000162568	0.00090257	symbionts	sp|O75600|KBL_HUMAN	hypothetical protein TRIADDRAFT_19375	GO:0006567;GO:0008890;GO:0009058;GO:0030170	Aminotran_1_2	0	0	0	0	0	0	0	0	0	0	0	1.58422	1.25738	0	0
TRINITY_DN225719_c0_g1_i1	-5.43543	-1.018	0.000162575	0.00090257	host coral		hypothetical protein HELRODRAFT_91254			0	0	0	0	0	0	0	0	0	0	0	1.58422	1.25738	0	0
TRINITY_DN77375_c0_g1_i1	-5.43543	-1.018	0.000162594	0.000902594	host coral	sp|Q8WUY3|PRUN2_HUMAN	protein prune homolog 2	GO:0005737;GO:0016462	DHHA2	0	0	0	0	0	0	0	0	0	0	0	1.58422	1.25738	0	0
TRINITY_DN24361_c0_g1_i1	-5.43543	-1.018	0.000162658	0.00090287	host coral	sp|O55135|IF6_MOUSE	eukaryotic translation initiation factor 6-like	GO:0042256;GO:0043022	eIF-6	0	0	0	0	0	0	0	0	0	0	0	1.58422	1.25738	0	0
TRINITY_DN74149_c0_g1_i1	-5.43543	-1.018	0.000162724	0.000903158	host coral		---NA---			0	0	0	0	0	0	0	0	0	0	0	1.58422	1.25738	0	0
TRINITY_DN205511_c0_g1_i1	-5.43543	-1.018	0.000162768	0.000903327	host coral	sp|P59326|YTHD1_MOUSE	YTH domain-containing family protein 2-like isoform X2	GO:0003723	YTH	0	0	0	0	0	0	0	0	0	0	0	1.58422	1.25738	0	0
TRINITY_DN87527_c0_g1_i1	-5.43543	-1.018	0.000162808	0.000903468	host coral	sp|Q5XK67|RPAC2_XENLA	DNA-directed RNA polymerases I and III subunit RPAC2-like	GO:0006351;GO:0046983	RNA_pol_L_2,RNA_pol_L	0	0	0	0	0	0	0	0	0	0	0	1.58422	1.25738	0	0
[truncated: 11,162 more rows]

## Sheet: Margin 28-31C vs 26C, 3weeks
										Cold		Warm
[truncated: 36 more rows]

## Sheet: Digitate 31C vs 28C, 24hr
										Digitate 28C, 24hr		Digitate 31C, 24hr
[truncated: 1,976 more rows]

## Sheet: Digitate 31C vs 28C, 3weeks
										Digitate 28C, 3wk		Digitate 31C, 3wk
[truncated: 11,939 more rows]
