# Supplementary material for: Warm seawater temperature promotes substrate colonization by the blue coral, Heliopora coerulea
Source: PeerJ. 2019 Sep 27;7:e7785. doi: 10.7717/peerj.7785 (PMC6768060; doi:10.7717/peerj.7785)
Supplement: Supplemental Information 3 — Temperature readings from a logger (HOBO) deployed at the reef site are also shown. [file peerj-07-7785-s003.xlsx]

## Sheet: In situ growth
In situ colony growth monitoring (mm/week)
January-December 2016
Colony tag	Feb	Mar	Apr	May	Jun	Jul	Aug	Sep	Oct	Nov	Dec	Notes
1	0.166667	1	0.166667	1	1	0.5	1	0	0.4	0.25	0.333333
2	0.25	0.5	0.333333	0.75	1	0.583333	0.5	0.777778	0.6	0.5	0.333333
3	0.166667	0	0.25	0.75	0	0	0.5	0	0.4	0.25	0
7	0.25	0.5	0.333333	1.5	0	0						head on collision with other Heliopora
8	0	0.5	0	0.75	1	0.333333	0	0.666667	0.8	0.5	0.333333
11	0	0.5	0.5	0.75								half of colony died
12	0	0.5	0.166667	0.25	1	0.333333	1	0.555556	1	0.5	0.333333
13	0	0	0.333333	0.75	0.5	0.416667	0.5	0.888889	0.4	0.5	0.666667
14	0	0	0	0	0	0.166667						colony covered by macroalgae
16	0.166667	0.5	0.166667	0.5	0							markers lost
17	0.166667	0.5	0.333333	0.75	1	0.333333	1	0.777778	0.4	0.5	0.333333
19	0	0	0.166667	0.75	0.5	0.333333	0	0.111111	0.4	0.5	0.333333
20	0	0.5	0	1	1	0.333333	0.5	0.555556	0.2	0.5	0.333333
21	0.166667	0	0.5	0.75	1	0.583333	0.5	0.666667	0.4	0.5	0.666667
23	0	0	0.166667	0.75	1	0.583333	0.5	0.666667	0.2	0.25	0.333333
24	0	0	0.333333	0.25	1	0.583333	0.5	0.444444	0.2	0.25	0.333333
25	0	0	0.5	1	0.5	0.333333	0.25	0.444444	0.4	0.5	0.333333

## Sheet: In situ temperature
In situ temperature monitoring (°C)
January-December 2016
Logger 1 (Close to monitored colonies at 3-5m)
	Jan	Feb	Mar	Apr	May	Jun	Jul	Aug	Sep	Oct	Nov	Dec
Ave	27.0323	26.7994	27.8002	29.276	31.1298	31.3785	30.8581	29.7992	29.8065	29.6483	29.6358	29.2306
Stdev	0.641178	1.03213	0.928522	1.11723	0.50092	0.344821	0.519342	0.521828	0.421757	0.465899	0.391022	0.330667
Max	28.394	28.444	29.941	32.562	32.665	32.872	32.794	31.842	31.077	30.849	30.824	30.192
Min	25.38	22.872	23.232	25.89	29.24	30.596	28.99	28.493	28.841	28.394	28.568	28.196
Logger 2 (different area of same reef site at 2-3m)
	Jan	Feb	Mar	Apr	May	Jun	Jul	Aug	Sep	Oct	Nov	Dec
Ave	27.4457	27.0371	28.0886	29.5887	31.336	31.629	30.2484	29.9542	29.8882	no log	no log	27.8074
Stdev	0.569326	1.00153	0.928145	1.10064	0.519671	0.45771	1.54346	0.61558	1.01308	no log	no log	1.43106
Max	36.8372	28.7539	29.1522	32.7039	33.0139	33.43	36.8372	32.3939	44.9522	no log	no log	36.8372
Min	23.0039	25.61	23.1	26.585	29.3522	28.3572	27.2722	28.4561	27.9611	no log	no log	23.0039

## Sheet: Ex situ growth
Temperature-controlled (ex situ) experiment growth monitoring (mm/week)
Trial	Temp (°C)	Sample	Growth (mm/wk)	Date of run
Trial1	26C	1	0	Jan-Feb 2015
Trial1	26C	2	-0.5	Jan-Feb 2015
Trial1	26C	3	-1	Jan-Feb 2015
Trial1	26C	4	-0.5	Jan-Feb 2015
Trial1	26C	5	-1	Jan-Feb 2015
Trial1	26C	6	0	Jan-Feb 2015
Trial1	26C	7	0	Jan-Feb 2015
Trial1	26C	8	-0.5	Jan-Feb 2015
Trial1	26C	9	0	Jan-Feb 2015
Trial1	28C	1	0.5	Jan-Feb 2015
Trial1	28C	2	1.5	Jan-Feb 2015
Trial1	28C	3	1.5	Jan-Feb 2015
Trial1	28C	4	2	Jan-Feb 2015
Trial1	28C	5	1.25	Jan-Feb 2015
Trial1	28C	6	1	Jan-Feb 2015
Trial1	28C	7	0.5	Jan-Feb 2015
Trial1	28C	8	1.5	Jan-Feb 2015
Trial1	31C	1	2	Jan-Feb 2015
Trial1	31C	2	1.5	Jan-Feb 2015
Trial1	31C	3	0	Jan-Feb 2015
Trial1	31C	4	1	Jan-Feb 2015
Trial1	31C	5	1	Jan-Feb 2015
Trial1	31C	6	2.5	Jan-Feb 2015
Trial1	31C	7	0.5	Jan-Feb 2015
Trial2	26C	1	0	Feb-Mar 2015
Trial2	26C	2	0	Feb-Mar 2015
Trial2	26C	3	0	Feb-Mar 2015
Trial2	26C	4	0	Feb-Mar 2015
Trial2	26C	5	0	Feb-Mar 2015
Trial2	26C	6	0	Feb-Mar 2015
Trial2	26C	7	0	Feb-Mar 2015
Trial2	26C	8	0	Feb-Mar 2015
Trial2	26C	9	0	Feb-Mar 2015
Trial2	26C	10	0	Feb-Mar 2015
Trial2	28C	1	0.833333	Feb-Mar 2015
Trial2	28C	2	1	Feb-Mar 2015
Trial2	28C	3	1	Feb-Mar 2015
Trial2	28C	4	0.166667	Feb-Mar 2015
Trial2	28C	5	1	Feb-Mar 2015
Trial2	28C	6	1	Feb-Mar 2015
Trial2	28C	7	1	Feb-Mar 2015
Trial2	28C	8	0.333333	Feb-Mar 2015
Trial2	28C	9	0.666667	Feb-Mar 2015
Trial2	28C	10	0.666667	Feb-Mar 2015
Trial2	28C	11	0.666667	Feb-Mar 2015
Trial2	31C	1	1.33333	Feb-Mar 2015
Trial2	31C	2	1	Feb-Mar 2015
Trial2	31C	3	0.666667	Feb-Mar 2015
Trial2	31C	4	1.33333	Feb-Mar 2015
Trial2	31C	5	1	Feb-Mar 2015
Trial2	31C	6	0.333333	Feb-Mar 2015
Trial2	31C	7	1	Feb-Mar 2015
Trial2	31C	8	1	Feb-Mar 2015
Trial2	31C	9	1	Feb-Mar 2015
Trial2	31C	10	1	Feb-Mar 2015
Trial2	31C	11	0.666667	Feb-Mar 2015
Trial2	31C	12	1	Feb-Mar 2015
Trial3	26C	1	0	Jun-Jul 2015
Trial3	26C	2	-3	Jun-Jul 2015
Trial3	26C	3	0.5	Jun-Jul 2015
Trial3	26C	4	0.5	Jun-Jul 2015
Trial3	28C	1	1.5	Jun-Jul 2015
Trial3	28C	2	2	Jun-Jul 2015
Trial3	28C	3	1	Jun-Jul 2015
Trial3	28C	4	0	Jun-Jul 2015
Trial3	31C	1	1	Jun-Jul 2015
Trial3	31C	2	2	Jun-Jul 2015
Trial3	31C	3	2	Jun-Jul 2015
Trial3	31C	4	1	Jun-Jul 2015
