# Supplementary material for: Warm seawater temperature promotes substrate colonization by the blue coral, Heliopora coerulea
Source: PeerJ. 2019 Sep 27;7:e7785. doi: 10.7717/peerj.7785 (PMC6768060; doi:10.7717/peerj.7785)
Supplement: Supplemental Information 5 — Only GO terms with a topGO enrichment p-value < 0.05 were considered significant. [file peerj-07-7785-s005.xlsx]

## Sheet: Sheet1
Encrusting vs margin tissue
GO_ID	GO_desc	UP in encrusting vs margin	UP in marg vs encrusting
GO:0006508	proteolysis	2.4e-06	0.087
GO:0005975	carbohydrate metabolic process	1.5e-05	1
GO:0006030	chitin metabolic process	0.0047	1
GO:0006979	response to oxidative stress	0.0017	1
GO:0006665	sphingolipid metabolic process	0.0147	1
Vertical vs horizontal region
GO_ID	GO_desc	UP in horizontal vs vertical	UP in vertical vs horizontal
GO:0006562	proline catabolic process	2.3e-05	1
GO:0009231	riboflavin biosynthetic process	0.0121	1
GO:0015695	organic cation transport	0.024	1
GO:0019740	nitrogen utilization	0.0319	1
GO:0006955	immune response	0.0928	1
GO:0006898	receptor-mediated endocytosis	0.3481	2.7e-06
GO:0005975	carbohydrate metabolic process	0.4897	0.32127
GO:0006508	proteolysis	0.7706	0.63459
GO:0006412	translation	1	1.3e-06
GO:0007160	cell-matrix adhesion	1	1.4e-06
GO:0006099	tricarboxylic acid cycle	1	3e-05
GO:0006030	chitin metabolic process	1	0.0001
GO:0006826	iron ion transport	1	0.00144
GO:0006629	lipid metabolic process	1	0.00221
GO:0007015	actin filament organization	1	0.0025
GO:0015979	photosynthesis	1	0.00338
GO:0006979	response to oxidative stress	1	0.00442
GO:0015031	protein transport	1	0.00551
GO:0016192	vesicle-mediated transport	1	0.01969
GO:0006665	sphingolipid metabolic process	1	0.67065
Margin 28-31C vs 26C, 3wks
GO_ID	GO_desc	UP in margin 28-31C vs 26C, 3wks	DOWN in margin 28-31C vs 26C, 3wks
GO:0008610	lipid biosynthetic process	0.00025	1
GO:0006979	response to oxidative stress	0.0277	1
GO:0006021	inositol biosynthetic process	1	0.0024
GO:0008654	phospholipid biosynthetic process	1	0.0157
GO:0007156	homophilic cell adhesion via plasma membrane	1	0.0205
GO:0006869	lipid transport	1	0.0227
Digitate 31C vs 28C (24hr or 3wks)
GO_ID	GO_desc	UP in digitate 31C vs 28C, 24hr	DOWN in digitate 31C vs 28C, 24hr	UP in digitate 31C vs 28C, 3wk	DOWN in digitate 31C vs 28C, 3wk
GO:0055114	oxidation-reduction process	5.3e-05	1	0.95451	0.00012
GO:0007218	neuropeptide signaling pathway	0.00097	1	0.03013	0.44215
GO:0032367	intracellular cholesterol transport	0.00097	1	1	0.50723
GO:0070836	caveola assembly	0.00468	1	1	0.6541
GO:0006606	protein import into nucleus	0.0111	1	1	0.28969
GO:0005975	carbohydrate metabolic process	0.01944	0.0559	0.34268	0.02429
GO:0019277	UDP-N-acetylgalactosamine biosynthetic process			0.00024	1
GO:0006030	chitin metabolic process			0.00042	0.39638
GO:0090522	vesicle tethering involved in exocytosis			0.01015	1
GO:0006955	immune response	1	1	0.02098	0.43004
GO:0006099	tricarboxylic acid cycle			0.03313	0.01316
GO:0016114	terpenoid biosynthetic process			0.04972	1
GO:0006412	translation	1	1	0.05796	1.1e-20
GO:0007160	cell-matrix adhesion	0.14011	1	1	9.8e-08
GO:0007155	cell adhesion	1	1	1	1e-05
GO:0016192	vesicle-mediated transport	1	1	1	1.6e-05
GO:0006508	proteolysis	1	0.0904	0.18351	3e-05
GO:0007154	cell communication	1	1	1	6e-05
GO:0007229	integrin-mediated signaling pathway	1	1	1	0.00178
GO:0006879	cellular iron ion homeostasis			1	0.00197
GO:0006897	endocytosis	1	1	1	0.00211
GO:0048268	clathrin coat assembly			1	0.00349
GO:0009072	aromatic amino acid family metabolic pro...			1	0.00579
GO:0070588	calcium ion transmembrane transport			1	0.00778
GO:0015031	protein transport	1	1	1	0.00869
GO:0006826	iron ion transport			1	0.01063
GO:0006570	tyrosine metabolic process			1	0.01375
GO:0045292	mRNA cis splicing, via spliceosome	1	1	1	0.01636
GO:0006457	protein folding	1	1	0.67239	0.03261
GO:0006869	lipid transport	1	1	1	0.04098
